# Supplementary material for: Evaluating and Correcting Inherent Bias of microRNA Expression in Illumina Sequencing Analysis
Source: Front Mol Biosci. 2019 Apr 24;6:17. doi: 10.3389/fmolb.2019.00017 (PMC6491513; doi:10.3389/fmolb.2019.00017)
Supplement: Supplementary file 1 [file Table_1.xls]

## Sheet: LEGEND
								Baroin-Tourancheau et al.
								Supplemental Table 1:
								RNA Calibrators and miRNAs in the miRXplore Universal Reference (Myltenyl Biotec)

## Sheet: TABLE
Myltenyl Universal Reference ID	Sequences
CALI_10_CALIBRATION_OLIGO_10.	CCTGGAACTTAGGACGTGAATC
CALI_11_CALIBRATION_OLIGO_11.	GATGTAACGAGTTGGAATGCAA
CALI_12_CALIBRATION_OLIGO_12.	TAGCATATCGAGCCTGAGAACA
CALI_13_CALIBRATION_OLIGO_13.	GGATGAGATCTCACACGGTGTA
CALI_14_CALIBRATION_OLIGO_14.	CATCGGTCGAACTTATGTGAAA
CALI_15_CALIBRATION_OLIGO_15.	GAAGCACATTCGCACATCATAT
CALI_16_CALIBRATION_OLIGO_16.	TCTTAACCCGGACCAGAAACTA
CALI_17_CALIBRATION_OLIGO_17.	TCATGAGTCCGTACCTTGATTG
CALI_18_CALIBRATION_OLIGO_18_(MIRCONTROL_3).	ATCATTTACGATTCGGAGCTGT
CALI_19_CALIBRATION_OLIGO_19_(MIRCONTROL_3).	ATGATTCTCTAACGTCGGCATT
CALI_1_CALIBRATION_OLIGO_1.	TCCACGACGTCTCATGTATTTC
CALI_20_CALIBRATION_OLIGO_20_(MIRCONTROL_3).	GATAGTTCGGGATCGCTGTAAC
CALI_21_CALIBRATION_OLIGO_21.	ATGCGTTCAATCGGAACTAGAT
CALI_22_CALIBRATION_OLIGO_22.	CATTCTCCTATCGCTTCAGCTT
CALI_23_CALIBRATION_OLIGO_23.	CTCGTCTCCGGCTGTATATACC
CALI_24_CALIBRATION_OLIGO_24.	TGCTACTCCGATCTTTAGCCTC
CALI_25_CALIBRATION_OLIGO_25.	AGGGCCCTTTAGGCACTAATAG
CALI_26_CALIBRATION_OLIGO_26.	AGGTTCCGGATAAGTAAGAGCC
CALI_27_CALIBRATION_OLIGO_27_(MIRCONTROL_3).	GTAGCTGTCAGTACGTTCGTGC
CALI_28_CALIBRATION_OLIGO_28_(MIRCONTROL_3).	TAACTCCTTAAGCGAATCTCGC
CALI_29_CALIBRATION_OLIGO_29.	CGTCGATTTAGACCGTATAGCC
CALI_30_CALIBRATION_OLIGO_30.	ATGATACCCTAAACGAAAGCGA
CALI_31_CALIBRATION_OLIGO_31.	AAAGTAGCATCCGAAATACGGA
CALI_32_CALIBRATION_OLIGO_32.	GAGCTCTAGTGGCTTGATCGAT
CALI_33_CALIBRATION_OLIGO_33.	CAGATATGTCGATTCGCAATGT
CALI_34_CALIBRATION_OLIGO_34.	CAATCCTCCCGGACTAGTACTG
CALI_35_CALIBRATION_OLIGO_35_(MIRCONTROL_3).	TGATACGGATGTTATACGCAGC
CALI_36_CALIBRATION_OLIGO_36_(MIRCONTROL_3).	CGCTGCACTTATAGTACGAACG
CALI_37_CALIBRATION_OLIGO_37_(MIRCONTROL_3).	TTCCGCTTTACGGGTTAATAGA
CALI_38_CALIBRATION_OLIGO_38_(MIRCONTROL_3).	GGAGGATACTTAATCCGCTGTG
CALI_39_CALIBRATION_OLIGO_39_(MIRCONTROL_3).	GGTAATCCAACGTTGATGGTTT
CALI_3_CALIBRATION_OLIGO_3.	GGGCTACCTATATAGCAGGCCT
CALI_41_CALIBRATION_OLIGO_41_(MIRCONTROL_3).	TGCTAGTCCACGGGAGAAATAT
CALI_42_CALIBRATION_OLIGO_42_(MIRCONTROL_3).	CTGTAAACGAACCGGATAGAGG
CALI_43_CALIBRATION_OLIGO_43_(MIRCONTROL_3).	TCTAGTTGCGTGATGGAGAGAA
CALI_44_CALIBRATION_OLIGO_44_(MIRCONTROL_3).	AGCCGCATTTCGTAGTGATATT
CALI_45_CALIBRATION_OLIGO_45_(MIRCONTROL_3).	AATACGCTTCGGCAGATGTAAT
CALI_4_CALIBRATION_OLIGO_4_(MIRCONTROL_3).	GGGTACCATACCGGTTGTCTTA
CALI_5_CALIBRATION_OLIGO_5_(MIRCONTROL_3).	CATGGTTGTAAGTCCCGGTAAT
CALI_6_CALIBRATION_OLIGO_6_(MIRCONTROL_3).	TCTCTAAGTCGAATCGGCTAGG
CALI_7_CALIBRATION_OLIGO_7.	GTCCCACTCCGTAGATCTGTTC
CALI_8_CALIBRATION_OLIGO_8.	GGATTACTCGGGTTTGAGACAG
CALI_9_CALIBRATION_OLIGO_9.	TGGATTTCGGTAGACTTGTCCT
EBV-MIR-BART10_EBV-MIR-BART10	TACATAACCATGGAGTTGGCTGT
EBV-MIR-BART11-3P_EBV-MIR-BART11-3P	ACGCACACCAGGCTGACTGCC
EBV-MIR-BART11-5P_EBV-MIR-BART11-5P	TCAGACAGTTTGGTGCGCTAGTTG
EBV-MIR-BART12_EBV-MIR-BART12.	TCCTGTGGTGTTTGGTGTGGTT
EBV-MIR-BART13_EBV-MIR-BART13	TGTAACTTGCCAGGGACGGCTGA
EBV-MIR-BART1-3P_EBV-MIR-BART1-3P.	TAGCACCGCTATCCACTATGTC
EBV-MIR-BART14-3P_EBV-MIR-BART14-3P	TAAATGCTGCAGTAGTAGGGAT
EBV-MIR-BART14-5P_EBV-MIR-BART14-5P	TACCCTACGCTGCCGATTTACA
EBV-MIR-BART15_EBV-MIR-BART15	GTCAGTGGTTTTGTTTCCTTGA
EBV-MIR-BART1-5P_EBV-MIR-BART1-5P	TCTTAGTGGAAGTGACGTGCTGTG
EBV-MIR-BART16_EBV-MIR-BART16	TTAGATAGAGTGGGTGTGTGCTCT
EBV-MIR-BART17-3P_EBV-MIR-BART17-3P	TGTATGCCTGGTGTCCCCTTAGT
EBV-MIR-BART17-5P_EBV-MIR-BART17-5P	TAAGAGGACGCAGGCATACAAG
EBV-MIR-BART18-3P_EBV-MIR-BART18-3P	TATCGGAAGTTTGGGCTTCGTC
EBV-MIR-BART18-5P_EBV-MIR-BART18-5P	TCAAGTTCGCACTTCCTATACA
EBV-MIR-BART19-3P_EBV-MIR-BART19-3P	TTTTGTTTGCTTGGGAATGCT
EBV-MIR-BART19-5P_EBV-MIR-BART19-5P	ACATTCCCCGCAAACATGACATG
EBV-MIR-BART20-3P_EBV-MIR-BART20-3P	CATGAAGGCACAGCCTGTTACC
EBV-MIR-BART20-5P_2_EBV-MIR-BART20-5P	TAGCAGGCATGTCTTCATTCC
EBV-MIR-BART2-3P_EBV-MIR-BART2-3P	AAGGAGCGATTTGGAGAAAATAAA
EBV-MIR-BART2-5P_EBV-MIR-BART2-5P	TATTTTCTGCATTCGCCCTTGC
EBV-MIR-BART3-3P_EBV-MIR-BART3-3P	CGCACCACTAGTCACCAGGTGT
EBV-MIR-BART3-5P_EBV-MIR-BART3-5P.	ACCTAGTGTTAGTGTTGTGCT
EBV-MIR-BART4_EBV-MIR-BART4	GACCTGATGCTGCTGGTGTGCT
EBV-MIR-BART5_EBV-MIR-BART5	CAAGGTGAATATAGCTGCCCATCG
EBV-MIR-BART6-3P_EBV-MIR-BART6-3P	CGGGGATCGGACTAGCCTTAGA
EBV-MIR-BART6-5P_EBV-MIR-BART6-5P	TAAGGTTGGTCCAATCCATAGG
EBV-MIR-BART7_EBV-MIR-BART7	CATCATAGTCCAGTGTCCAGGG
EBV-MIR-BART8-3P_EBV-MIR-BART8-3P	GTCACAATCTATGGGGTCGTAGA
EBV-MIR-BART8-5P_EBV-MIR-BART8-5P	TACGGTTTCCTAGATTGTACAG
EBV-MIR-BART9_EBV-MIR-BART9	TAACACTTCATGGGTCCCGTAGT
EBV-MIR-BHRF1-1_EBV-MIR-BHRF1-1	TAACCTGATCAGCCCCGGAGTT
EBV-MIR-BHRF1-2*_EBV-MIR-BHRF1-2*	AAATTCTGTTGCAGCAGATAGC
EBV-MIR-BHRF1-2_EBV-MIR-BHRF1-2.	TATCTTTTGCGGCAGAAATTGA
EBV-MIR-BHRF1-3_EBV-MIR-BHRF1-3.	TAACGGGAAGTGTGTAAGCACA
HCMV-MIR-UL112_HCMV-MIR-UL112	AAGTGACGGTGAGATCCAGGCT
HCMV-MIR-UL148D_HCMV-MIR-UL148D	TCGTCCTCCCCTTCTTCACCG
HCMV-MIR-UL22A_HCMV-MIR-UL22A	TAACTAGCCTTCCCGTGAGA
HCMV-MIR-UL22A*_HCMV-MIR-UL22A*	TCACCAGAATGCTAGTTTGTAG
HCMV-MIR-UL36_HCMV-MIR-UL36	TCGTTGAAGACACCTGGAAAGA
HCMV-MIR-UL70-3P_HCMV-MIR-UL70-3P	GGGGATGGGCTGGCGCGCGG
HCMV-MIR-UL70-5P_HCMV-MIR-UL70-5P	TGCGTCTCGGCCTCGTCCAGA
HCMV-MIR-US25-1_HCMV-MIR-US25-1	AACCGCTCAGTGGCTCGGACC
HCMV-MIR-US25-2-3P_HCMV-MIR-US25-2-3P	ATCCACTTGGAGAGCTCCCGCGG
HCMV-MIR-US25-2-5P_HCMV-MIR-US25-2-5P	AGCGGTCTGTTCAGGTGGATGA
HCMV-MIR-US33-3P_HCMV-MIR-US33-3P	TCACGGTCCGAGCACATCCA
HCMV-MIR-US33-5P_HCMV-MIR-US33-5P	GATTGTGCCCGGACCGTGGGCG
HCMV-MIR-US4_HCMV-MIR-US4	CGACATGGACGTGCAGGGGGAT
HCMV-MIR-US5-1_HCMV-MIR-US5-1	TGACAAGCCTGACGAGAGCGT
HCMV-MIR-US5-2_HCMV-MIR-US5-2	TTATGATAGGTGTGACGATGTC
HIV1-MIR-H1_HIV1-MIR-H1	CCAGGGAGGCGTGCCTGGGC
HIV1-MIR-N367_HIV1-MIR-N367	ACTGACCTTTGGATGGTGCTTCAA
HSV1-MIR-H1_HSV1-MIR-H1	TGGAAGGACGGGAAGTGGAAG
HSV1-MIR-LAT_HSV1-MIR-LAT_(DELETED_IN_MIRBASE_11.0)	TGGCGGCCCGGCCCGGGGCC
KSHV-MIR-K12-10A_KSHV-MIR-K12-10A	TAGTGTTGTCCCCCCGAGTGGC
KSHV-MIR-K12-10B_KSHV-MIR-K12-10B	TGGTGTTGTCCCCCCGAGTGGC
KSHV-MIR-K12-11_KSHV-MIR-K12-11	TTAATGCTTAGCCTGTGTCCGA
KSHV-MIR-K12-12_KSHV-MIR-K12-12	ACCAGGCCACCATTCCTCTCCG
KSHV-MIR-K12-1_KSHV-MIR-K12-1	ATTACAGGAAACTGGGTGTAAGC
KSHV-MIR-K12-2_KSHV-MIR-K12-2	AACTGTAGTCCGGGTCGATCTG
KSHV-MIR-K12-3_KSHV-MIR-K12-3	TCACATTCTGAGGACGGCAGCGA
KSHV-MIR-K12-3*_KSHV-MIR-K12-3*	TCGCGGTCACAGAATGTGACA
KSHV-MIR-K12-4-3P_KSHV-MIR-K12-4-3P	TAGAATACTGAGGCCTAGCTGA
KSHV-MIR-K12-4-5P_KSHV-MIR-K12-4-5P	AGCTAAACCGCAGTACTCTAGG
KSHV-MIR-K12-5_KSHV-MIR-K12-5	TAGGATGCCTGGAACTTGCCGG
KSHV-MIR-K12-6-3P_KSHV-MIR-K12-6-3P	TGATGGTTTTCGGGCTGTTGAG
KSHV-MIR-K12-6-5P_KSHV-MIR-K12-6-5P	CCAGCAGCACCTAATCCATCGG
KSHV-MIR-K12-7_KSHV-MIR-K12-7	TGATCCCATGTTGCTGGCGCT
KSHV-MIR-K12-8_KSHV-MIR-K12-8	TAGGCGCGACTGAGAGAGCACG
KSHV-MIR-K12-9*_KSHV-MIR-K12-9*	ACCCAGCTGCGTAAACCCCGCT
KSHV-MIR-K12-9_KSHV-MIR-K12-9	CTGGGTATACGCAGCTGCGTAA
LET-7A_HSA-LET-7A_MMU-LET-7A_RNO-LET-7A	TGAGGTAGTAGGTTGTATAGTT
LET-7B_HSA-LET-7B_MMU-LET-7B_RNO-LET-7B	TGAGGTAGTAGGTTGTGTGGTT
LET-7C_HSA-LET-7C_MMU-LET-7C_RNO-LET-7C	TGAGGTAGTAGGTTGTATGGTT
LET-7D_HSA-LET-7D_MMU-LET-7D_RNO-LET-7D	AGAGGTAGTAGGTTGCATAGTT
LET-7D*_MMU-LET-7D*_RNO-LET-7D*_HSA-LET-7D*	CTATACGACCTGCTGCCTTTCT
LET-7E_HSA-LET-7E_MMU-LET-7E_RNO-LET-7E	TGAGGTAGGAGGTTGTATAGTT
LET-7F_HSA-LET-7F_MMU-LET-7F_RNO-LET-7F	TGAGGTAGTAGATTGTATAGTT
LET-7G_HSA-LET-7G_MMU-LET-7G	TGAGGTAGTAGTTTGTACAGTT
LET-7I_HSA-LET-7I_MMU-LET-7I_RNO-LET-7I	TGAGGTAGTAGTTTGTGCTGTT
MGHV-MIR-M1-1_MGHV-MIR-M1-1	TAGAAATGGCCGTACTTCCTTT
MGHV-MIR-M1-2_MGHV-MIR-M1-2	CAGACCCCCTCTCCCCCTCTTT
MGHV-MIR-M1-3_MGHV-MIR-M1-3	GAGGTGAGCAGGAGTTGCGCTT
MGHV-MIR-M1-4_MGHV-MIR-M1-4	TCGAGGAGCACGTGTTATTCTA
MGHV-MIR-M1-5_MGHV-MIR-M1-5	AGAGTTGAGATCGGGTCGTCTC
MGHV-MIR-M1-6_MGHV-MIR-M1-6	TGAAACTGTGTGAGGTGGTTTT
MGHV-MIR-M1-7-3P_MGHV-MIR-M1-7-3P	GATATCGCGCCCACCTTTATT
MGHV-MIR-M1-7-5P_MGHV-MIR-M1-7-5P	AAAGGTGGAGGTGCGGTAACCT
MGHV-MIR-M1-8_MGHV-MIR-M1-8	AGCACTCACTGGGGGTTTGGTC
MGHV-MIR-M1-9_MGHV-MIR-M1-9	TCACATTTGCCTGGACCTTTTT
MIR-100_HSA-MIR-100_MMU-MIR-100_RNO-MIR-100	AACCCGTAGATCCGAACTTGTG
MIR-101B_MMU-MIR-101B_RNO-MIR-101B.	TACAGTACTGTGATAGCTGAA
MIR-101_HSA-MIR-101_MMU-MIR-101A_RNO-MIR-101A.	TACAGTACTGTGATAACTGAA
MIR-103_HSA-MIR-103_MMU-MIR-103_RNO-MIR-103	AGCAGCATTGTACAGGGCTATGA
MIR-105_HSA-MIR-105	TCAAATGCTCAGACTCCTGTGGT
MIR-105_MMU-MIR-105	CCAAGTGCTCAGATGCTTGTGGT
MIR-105_RNO-MIR-105	TCAAGTGCTCAGATGTCTGTGGT
MIR-106A_HSA-MIR-106A.	AAAAGTGCTTACAGTGCAGGTAG
MIR-106A_MMU-MIR-106A	CAAAGTGCTAACAGTGCAGGTAG
MIR-106B_HSA-MIR-106B_MMU-MIR-106B_RNO-MIR-106B	TAAAGTGCTGACAGTGCAGAT
MIR-107_HSA-MIR-107_MMU-MIR-107_RNO-MIR-107	AGCAGCATTGTACAGGGCTATCA
MIR-10A_HSA-MIR-10A_MMU-MIR-10A_RNO-MIR-10A	TACCCTGTAGATCCGAATTTGTG
MIR-10B_HSA-MIR-10B_MMU-MIR-10B_RNO-MIR-10B	TACCCTGTAGAACCGAATTTGTG
MIR-122_HSA-MIR-122_MMU-MIR-122_RNO-MIR-122.	TGGAGTGTGACAATGGTGTTTG
MIR-124_HSA-MIR-124_MMU-MIR-124_RNO-MIR-124.	TAAGGCACGCGGTGAATGCC
MIR-125A-5P_HSA-MIR-125A-5P_MMU-MIR-125A-5P_RNO-MIR-125A-5P	TCCCTGAGACCCTTTAACCTGTGA
MIR-125B_HSA-MIR-125B_MMU-MIR-125B-5P_RNO-MIR-125B-5P	TCCCTGAGACCCTAACTTGTGA
MIR-126-3P_HSA-MIR-126_MMU-MIR-126-3P_RNO-MIR-126	TCGTACCGTGAGTAATAATGCG
MIR-126-5P_MMU-MIR-126-5P_HSA-MIR-126*_RNO-MIR-126*	CATTATTACTTTTGGTACGCG
MIR-127_HSA-MIR-127_MMU-MIR-127_RNO-MIR-127	TCGGATCCGTCTGAGCTTGGCT
MIR-128_HSA-MIR-128_MMU-MIR-128_RNO-MIR-128	TCACAGTGAACCGGTCTCTTT
MIR-129-3P_HSA-MIR-129-3P_MMU-MIR-129-3P_RNO-MIR-129*	AAGCCCTTACCCCAAAAAGCAT
MIR-129-5P_HSA-MIR-129-5P_MMU-MIR-129-5P_RNO-MIR-129.	CTTTTTGCGGTCTGGGCTTGC
MIR-130A_HSA-MIR-130A_MMU-MIR-130A_RNO-MIR-130A	CAGTGCAATGTTAAAAGGGCAT
MIR-130B_HSA-MIR-130B_MMU-MIR-130B_RNO-MIR-130B	CAGTGCAATGATGAAAGGGCAT
MIR-132_HSA-MIR-132_MMU-MIR-132_RNO-MIR-132	TAACAGTCTACAGCCATGGTCG
MIR-133A_HSA-MIR-133A_MMU-MIR-133A_RNO-MIR-133A	TTTGGTCCCCTTCAACCAGCTG
MIR-133A*_MMU-MIR-133A*	GCTGGTAAAATGGAACCAAAT
MIR-133B_HSA-MIR-133B_MMU-MIR-133B_RNO-MIR-133B	TTTGGTCCCCTTCAACCAGCTA
MIR-134_HSA-MIR-134_MMU-MIR-134_RNO-MIR-134	TGTGACTGGTTGACCAGAGGGG
MIR-135A_HSA-MIR-135A_MMU-MIR-135A_RNO-MIR-135A	TATGGCTTTTTATTCCTATGTGA
MIR-135B_HSA-MIR-135B_MMU-MIR-135B_RNO-MIR-135B	TATGGCTTTTCATTCCTATGTGA
MIR-136_HSA-MIR-136_RNO-MIR-136_MMU-MIR-136.	ACTCCATTTGTTTTGATGATGG
MIR-136_HSA-MIR-136_RNO-MIR-136_MMU-MIR-136	ACTCCATTTGTTTTGATGATGGA
MIR-137_HSA-MIR-137_MMU-MIR-137_RNO-MIR-137	TTATTGCTTAAGAATACGCGTAG
MIR-138_HSA-MIR-138_MMU-MIR-138_RNO-MIR-138	AGCTGGTGTTGTGAATCAGGCCG
MIR-139-5P_HSA-MIR-139-5P_MMU-MIR-139-5P_RNO-MIR-139-5P	TCTACAGTGCACGTGTCTCCAG
MIR-140-3P_HSA-MIR-140-3P_MMU-MIR-140*_RNO-MIR-140*	TACCACAGGGTAGAACCACGGACA
MIR-140-5P_HSA-MIR-140-5P_MMU-MIR-140_RNO-MIR-140	CAGTGGTTTTACCCTATGGTAG
MIR-141_HSA-MIR-141_MMU-MIR-141_RNO-MIR-141	TAACACTGTCTGGTAAAGATGG
MIR-142-3P_HSA-MIR-142-3P_MMU-MIR-142-3P_RNO-MIR-142-3P	TGTAGTGTTTCCTACTTTATGGA
MIR-142-5P_HSA-MIR-142-5P_MMU-MIR-142-5P_RNO-MIR-142-5P	CATAAAGTAGAAAGCACTACT
MIR-143_HSA-MIR-143_MMU-MIR-143	TGAGATGAAGCACTGTAGCTCT
MIR-144_HSA-MIR-144_MMU-MIR-144_RNO-MIR-144.	TACAGTATAGATGATGTACT
MIR-145_HSA-MIR-145_MMU-MIR-145_RNO-MIR-145.	GTCCAGTTTTCCCAGGAATCCCT
MIR-146A_HSA-MIR-146A_MMU-MIR-146A_RNO-MIR-146A	TGAGAACTGAATTCCATGGGTT
MIR-146B-5P_HSA-MIR-146B-5P_MMU-MIR-146B_RNO-MIR-146B	TGAGAACTGAATTCCATAGGCT
MIR-147A_HSA-MIR-147A_(HSA-MIR-147)	GTGTGTGGAAATGCTTCTGCTA
MIR-147B_HSA-MIR-147B_MMU-MIR-147_RNO-MIR-147	GTGTGCGGAAATGCTTCTGCTA
MIR-148A_HSA-MIR-148A_MMU-MIR-148A	TCAGTGCACTACAGAACTTTGT
MIR-148B_HSA-MIR-148B_MMU-MIR-148B_RNO-MIR-148B-3P	TCAGTGCATCACAGAACTTTGT
MIR-149_HSA-MIR-149_MMU-MIR-149_RNO-MIR-149-5P	TCTGGCTCCGTGTCTTCACTCCC
MIR-150_HSA-MIR-150_MMU-MIR-150_RNO-MIR-150	TCTCCCAACCCTTGTACCAGTG
MIR-151-3P_HSA-MIR-151-3P.	CTAGACTGAAGCTCCTTGAGG
MIR-151-3P_MMU-MIR-151-3P_RNO-MIR-151*.	CTAGACTGAGGCTCCTTGAGG
MIR-151-5P_HSA-MIR-151-5P_MMU-MIR-151-5P_RNO-MIR-151.	TCGAGGAGCTCACAGTCTAGT
MIR-152_HSA-MIR-152_MMU-MIR-152_RNO-MIR-152.	TCAGTGCATGACAGAACTTGG
MIR-153_HSA-MIR-153_MMU-MIR-153_RNO-MIR-153	TTGCATAGTCACAAAAGTGATC
MIR-154*_HSA-MIR-154*_MMU-MIR-154*	AATCATACACGGTTGACCTATT
MIR-154_HSA-MIR-154_MMU-MIR-154_RNO-MIR-154	TAGGTTATCCGTGTTGCCTTCG
MIR-155_HSA-MIR-155	TTAATGCTAATCGTGATAGGGGT
MIR-155_MMU-MIR-155_RNO-MIR-155	TTAATGCTAATTGTGATAGGGGT
MIR-15A_HSA-MIR-15A_MMU-MIR-15A_RNO-MIR-15A	TAGCAGCACATAATGGTTTGTG
MIR-15B_HSA-MIR-15B_MMU-MIR-15B_RNO-MIR-15B	TAGCAGCACATCATGGTTTACA
MIR-16_HSA-MIR-16_MMU-MIR-16_RNO-MIR-16	TAGCAGCACGTAAATATTGGCG
MIR-17_HSA-MIR-17_MMU-MIR-17_RNO-MIR-17_(RNO-MIR-17-5P).	CAAAGTGCTTACAGTGCAGGTAG
MIR-17*_HSA-MIR-17*_RNO-MIR-17-3P	ACTGCAGTGAAGGCACTTGT
MIR-17*_MMU-MIR-17*	ACTGCAGTGAGGGCACTTGTA
MIR-181A*_HSA-MIR-181A*_MMU-MIR-181A-1*_RNO-MIR-181A*	ACCATCGACCGTTGATTGTACC
MIR-181A_HSA-MIR-181A_MMU-MIR-181A_RNO-MIR-181A	AACATTCAACGCTGTCGGTGAGT
MIR-181B_HSA-MIR-181B_MMU-MIR-181B_RNO-MIR-181B	AACATTCATTGCTGTCGGTGGGT
MIR-181C_HSA-MIR-181C_MMU-MIR-181C_RNO-MIR-181C	AACATTCAACCTGTCGGTGAGT
MIR-181D_HSA-MIR-181D_MMU-MIR-181D_RNO-MIR-181D.	AACATTCATTGTTGTCGGTGGGT
MIR-182*_HSA-MIR-182*	TGGTTCTAGACTTGCCAACTA
MIR-182_HSA-MIR-182.	TTTGGCAATGGTAGAACTCACACT
MIR-182_MMU-MIR-182_RNO-MIR-182.	TTTGGCAATGGTAGAACTCACACCG
MIR-183_HSA-MIR-183_MMU-MIR-183_RNO-MIR-183.	TATGGCACTGGTAGAATTCACT
MIR-184_HSA-MIR-184_MMU-MIR-184_RNO-MIR-184	TGGACGGAGAACTGATAAGGGT
MIR-185_HSA-MIR-185_MMU-MIR-185_RNO-MIR-185	TGGAGAGAAAGGCAGTTCCTGA
MIR-186_HSA-MIR-186_MMU-MIR-186_RNO-MIR-186.	CAAAGAATTCTCCTTTTGGGCT
MIR-187_HSA-MIR-187_MMU-MIR-187_RNO-MIR-187	TCGTGTCTTGTGTTGCAGCCGG
MIR-188-3P_HSA-MIR-188-3P_MMU-MIR-188-3P_RNO-MIR-188-3P	CTCCCACATGCAGGGTTTGCA
MIR-188-5P_HSA-MIR-188-5P_MMU-MIR-188-5P_RNO-MIR-188	CATCCCTTGCATGGTGGAGGG
MIR-18A*_HSA-MIR-18A*_MMU-MIR-18A*	ACTGCCCTAAGTGCTCCTTCT
MIR-18A_HSA-MIR-18A_MMU-MIR-18A_RNO-MIR-18A	TAAGGTGCATCTAGTGCAGATAG
MIR-18B_HSA-MIR-18B	TAAGGTGCATCTAGTGCAGTTAG
MIR-18B_MMU-MIR-18B_RNO-MIR-18B	TAAGGTGCATCTAGTGCTGTTAG
MIR-190B_HSA-MIR-190B_MMU-MIR-190B	TGATATGTTTGATATTGGGTT
MIR-190B_RNO-MIR-190B	TGATATGTTTGATATTAGGTT
MIR-190_HSA-MIR-190_MMU-MIR-190_RNO-MIR-190	TGATATGTTTGATATATTAGGT
MIR-191*_HSA-MIR-191*	GCTGCGCTTGGATTTCGTCCCC
MIR-191_HSA-MIR-191_MMU-MIR-191_RNO-MIR-191	CAACGGAATCCCAAAAGCAGCTG
MIR-192_HSA-MIR-192_MMU-MIR-192_RNO-MIR-192	CTGACCTATGAATTGACAGCC
MIR-193A-3P_HSA-MIR-193A-3P_MMU-MIR-193_RNO-MIR-193	AACTGGCCTACAAAGTCCCAGT
MIR-193B_HSA-MIR-193B.	AACTGGCCCTCAAAGTCCCGCT
MIR-193B_MMU-MIR-193B	AACTGGCCCACAAAGTCCCGCT
MIR-194_HSA-MIR-194_MMU-MIR-194_RNO-MIR-194	TGTAACAGCAACTCCATGTGGA
MIR-195_HSA-MIR-195_MMU-MIR-195_RNO-MIR-195	TAGCAGCACAGAAATATTGGC
MIR-196A_HSA-MIR-196A_MMU-MIR-196A_RNO-MIR-196A	TAGGTAGTTTCATGTTGTTGGG
MIR-196B_HSA-MIR-196B_MMU-MIR-196B_RNO-MIR-196B	TAGGTAGTTTCCTGTTGTTGGG
MIR-196C_RNO-MIR-196C	TAGGTAGTTTCGTGTTGTTGGG
MIR-197_HSA-MIR-197_MMU-MIR-197	TTCACCACCTTCTCCACCCAGC
MIR-198_HSA-MIR-198	GGTCCAGAGGGGAGATAGGTTC
MIR-199A-3P-199B-3P_HSA-MIR-199A-3P_HSA-MIR-199B-3P_MMU-MIR-	ACAGTAGTCTGCACATTGGTTA
MIR-199A-5P_HSA-MIR-199A-5P_MMU-MIR-199A-5P_RNO-MIR-199A-5P	CCCAGTGTTCAGACTACCTGTTC
MIR-199B-5P_HSA-MIR-199B-5P	CCCAGTGTTTAGACTATCTGTTC
MIR-199B-5P_MMU-MIR-199B-5P_(MMU-MIR-199B*)	CCCAGTGTTTAGACTACCTGTTC
MIR-19A_HSA-MIR-19A_MMU-MIR-19A_RNO-MIR-19A	TGTGCAAATCTATGCAAAACTGA
MIR-19B_HSA-MIR-19B_MMU-MIR-19B_RNO-MIR-19B	TGTGCAAATCCATGCAAAACTGA
MIR-1_HSA-MIR-1_MMU-MIR-1	TGGAATGTAAAGAAGTATGTAT
MIR-1*_RNO-MIR-1*	GCACATACTTCTTTATGTACCC
MIR-1_RNO-MIR-1	TGGAATGTAAAGAAGTGTGTAT
MIR-200A*_HSA-MIR-200A*_MMU-MIR-200A*	CATCTTACCGGACAGTGCTGGA
MIR-200A_HSA-MIR-200A_MMU-MIR-200A_RNO-MIR-200A	TAACACTGTCTGGTAACGATGT
MIR-200B_HSA-MIR-200B_MMU-MIR-200B_RNO-MIR-200B.	TAATACTGCCTGGTAATGATGA
MIR-200C_HSA-MIR-200C_MMU-MIR-200C_RNO-MIR-200C	TAATACTGCCGGGTAATGATGGA
MIR-201_MMU-MIR-201_RNO-MIR-201	TACTCAGTAAGGCATTGTTCTT
MIR-201_RNO-MIR-201	CACTCAGTAAGGCATTGTTCTT
MIR-202-3P_HSA-MIR-202.	AGAGGTATAGGGCATGGGAA
MIR-202-3P_MMU-MIR-202-3P	AGAGGTATAGCGCATGGGAAGA
MIR-202-3P_RNO-MIR-202-3P	AGAGGTATAGCGCATGGGAAAA
MIR-202-5P_HSA-MIR-202*_MMU-MIR-202-5P_RNO-MIR-202	TTTCCTATGCATATACTTCTTT
MIR-203_HSA-MIR-203_MMU-MIR-203_RNO-MIR-203	GTGAAATGTTTAGGACCACTAG
MIR-204_HSA-MIR-204_MMU-MIR-204_RNO-MIR-204.	TTCCCTTTGTCATCCTATGCCT
MIR-205_HSA-MIR-205_MMU-MIR-205_RNO-MIR-205	TCCTTCATTCCACCGGAGTCTG
MIR-206_HSA-MIR-206_MMU-MIR-206_RNO-MIR-206	TGGAATGTAAGGAAGTGTGTGG
MIR-207_MMU-MIR-207	GCTTCTCCTGGCTCTCCTCCCTC
MIR-207_RNO-MIR-207	GCTTCTCCTGGCTCTCCTCCCTT
MIR-208A_HSA-MIR-208A_MMU-MIR-208A_RNO-MIR-208	ATAAGACGAGCAAAAAGCTTGT
MIR-208B_HSA-MIR-208B_MMU-MIR-208B_RNO-MIR-208B	ATAAGACGAACAAAAGGTTTGT
MIR-20A_HSA-MIR-20A_MMU-MIR-20A_RNO-MIR-20A	TAAAGTGCTTATAGTGCAGGTAG
MIR-20A*_RNO-MIR-20A*	ACTGCATTACGAGCACTTACA
MIR-20B_HSA-MIR-20B_MMU-MIR-20B_RNO-MIR-20B-5P	CAAAGTGCTCATAGTGCAGGTAG
MIR-20B*_RNO-MIR-20B-3P	ACTGCAGTGTGAGCACTTCTG
MIR-210_HSA-MIR-210_MMU-MIR-210_RNO-MIR-210	CTGTGCGTGTGACAGCGGCTGA
MIR-211_HSA-MIR-211	TTCCCTTTGTCATCCTTCGCCT
MIR-211_MMU-MIR-211_RNO-MIR-211	TTCCCTTTGTCATCCTTTGCCT
MIR-212_HSA-MIR-212_MMU-MIR-212_RNO-MIR-212	TAACAGTCTCCAGTCACGGCCA
MIR-214_HSA-MIR-214_MMU-MIR-214_RNO-MIR-214	ACAGCAGGCACAGACAGGCAGT
MIR-215_HSA-MIR-215	ATGACCTATGAATTGACAGAC
MIR-215_MMU-MIR-215_RNO-MIR-215	ATGACCTATGATTTGACAGAC
MIR-216A_HSA-MIR-216A_MMU-MIR-216A_RNO-MIR-216A	TAATCTCAGCTGGCAACTGTGA
MIR-216B_HSA-MIR-216B_MMU-MIR-216B_RNO-MIR-216B	AAATCTCTGCAGGCAAATGTGA
MIR-217_HSA-MIR-217.	TACTGCATCAGGAACTGATTGGA
MIR-217_MMU-MIR-217_RNO-MIR-217.	TACTGCATCAGGAACTGACTGGA
MIR-218_HSA-MIR-218_MMU-MIR-218_RNO-MIR-218	TTGTGCTTGATCTAACCATGT
MIR-219-5P_HSA-MIR-219-5P_MMU-MIR-219_RNO-MIR-219-5P	TGATTGTCCAAACGCAATTCT
MIR-21_HSA-MIR-21_MMU-MIR-21_RNO-MIR-21	TAGCTTATCAGACTGATGTTGA
MIR-220A_HSA-MIR-220A	CCACACCGTATCTGACACTTT
MIR-220B_HSA-MIR-220B	CCACCACCGTGTCTGACACTT
MIR-220C_HSA-MIR-220C	ACACAGGGCTGTTGTGAAGACT
MIR-220_MMU-MIR-220	CCACCACAGTGTCAGACACTT
MIR-221_HSA-MIR-221_MMU-MIR-221_RNO-MIR-221	AGCTACATTGTCTGCTGGGTTTC
MIR-222_HSA-MIR-222_MMU-MIR-222_RNO-MIR-222.	AGCTACATCTGGCTACTGGGT
MIR-223_HSA-MIR-223_MMU-MIR-223_RNO-MIR-223	TGTCAGTTTGTCAAATACCCCA
MIR-224_HSA-MIR-224_RNO-MIR-224.	CAAGTCACTAGTGGTTCCGTT
MIR-224_MMU-MIR-224.	TAAGTCACTAGTGGTTCCGTT
MIR-22_HSA-MIR-22_MMU-MIR-22_RNO-MIR-22	AAGCTGCCAGTTGAAGAACTGT
MIR-22*_RNO-MIR-22*_HSA-MIR-22*_MMU-MIR-22*	AGTTCTTCAGTGGCAAGCTTT
MIR-23A_HSA-MIR-23A_MMU-MIR-23A_RNO-MIR-23A	ATCACATTGCCAGGGATTTCC
MIR-23B_HSA-MIR-23B_MMU-MIR-23B_RNO-MIR-23B	ATCACATTGCCAGGGATTACC
MIR-24-1*_HSA-MIR-24-1*_MMU-MIR-24-1*_RNO-MIR-24-1*	GTGCCTACTGAGCTGATATCAGT
MIR-24_HSA-MIR-24_MMU-MIR-24_RNO-MIR-24	TGGCTCAGTTCAGCAGGAACAG
MIR-25_HSA-MIR-25_MMU-MIR-25_RNO-MIR-25	CATTGCACTTGTCTCGGTCTGA
MIR-26A_HSA-MIR-26A_MMU-MIR-26A_RNO-MIR-26A	TTCAAGTAATCCAGGATAGGCT
MIR-26B_HSA-MIR-26B_MMU-MIR-26B_RNO-MIR-26B.	TTCAAGTAATTCAGGATAGGT
MIR-27A_HSA-MIR-27A_MMU-MIR-27A_RNO-MIR-27A	TTCACAGTGGCTAAGTTCCGC
MIR-27B_HSA-MIR-27B_MMU-MIR-27B_RNO-MIR-27B	TTCACAGTGGCTAAGTTCTGC
MIR-28-3P_HSA-MIR-28-3P_RNO-MIR-28*	CACTAGATTGTGAGCTCCTGGA
MIR-28-3P_MMU-MIR-28*	CACTAGATTGTGAGCTGCTGGA
MIR-28-5P_HSA-MIR-28-5P_MMU-MIR-28_RNO-MIR-28	AAGGAGCTCACAGTCTATTGAG
MIR-290-3P_MMU-MIR-290-3P	AAAGTGCCGCCTAGTTTTAAGCCC
MIR-290-3P_RNO-MIR-290-3P	AAAGTGCCGCCAGGTTTTAGGGCC
MIR-290-5P_MMU-MIR-290-5P_RNO-MIR-290.	ACTCAAACTATGGGGGCACTTT
MIR-290-5P_RNO-MIR-290	TCTCAAACTATGGGGGCACTTT
MIR-291A-3P_MMU-MIR-291A-3P_RNO-MIR-291A-3P.	AAAGTGCTTCCACTTTGTGTGC
MIR-291A-5P_MMU-MIR-291A-5P_RNO-MIR-291A-5P	CATCAAAGTGGAGGCCCTCTCT
MIR-291B-3P_MMU-MIR-291B-3P.	AAAGTGCATCCATTTTGTTTGT
MIR-291B-3P_RNO-MIR-291B-3P	AAAGTGCATCCATTTTGTTAGT
MIR-291B-5P_MMU-MIR-291B-5P	GATCAAAGTGGAGGCCCTCTCC
MIR-291B-5P_RNO-MIR-291B-5P	CATCAAAGTGGAGGCCCTCTCC
MIR-292-3P_MMU-MIR-292-3P_RNO-MIR-292-3P	AAAGTGCCGCCAGGTTTTGAGTGT
MIR-292-5P_MMU-MIR-292-5P_RNO-MIR-292-5P	ACTCAAACTGGGGGCTCTTTTG
MIR-293-3P_MMU-MIR-293	AGTGCCGCAGAGTTTGTAGTGT
MIR-293-3P_RNO-MIR-293-3P	AGTGCCGCAAAGTTTGCAGTGT
MIR-294-3P_MMU-MIR-294	AAAGTGCTTCCCTTTTGTGTGT
MIR-294-3P_RNO-MIR-294-3P	AAAGTGCTTCCATTTTGTGTGT
MIR-295-3P_MMU-MIR-295	AAAGTGCTACTACTTTTGAGTCT
MIR-295-3P_RNO-MIR-295-3P	AAAGTGCTACTACTTTTGGGTGT
MIR-296-3P_HSA-MIR-296-3P_MMU-MIR-296-3P_RNO-MIR-296	GAGGGTTGGGTGGAGGCTCTCC
MIR-296-5P_HSA-MIR-296-5P_MMU-MIR-296-5P_RNO-MIR-296*	AGGGCCCCCCCTCAATCCTGT
MIR-297A_MMU-MIR-297A_HSA-MIR-297	ATGTATGTGTGCATGTGCATGT
MIR-297B_MMU-MIR-297B-5P	ATGTATGTGTGCATGAACATGT
MIR-297C_MMU-MIR-297C	ATGTATGTGTGCATGTACATGT
MIR-297C_RNO-MIR-297C	ATGTATGTGTGTATGTACATGT
MIR-297_RNO-MIR-297	ATGTATGTGTGCATGTATGCATG
MIR-298_HSA-MIR-298	AGCAGAAGCAGGGAGGTTCTCCCA
MIR-298_MMU-MIR-298_RNO-MIR-298	GGCAGAGGAGGGCTGTTCTTCCC
MIR-299-3P_HSA-MIR-299-3P	TATGTGGGATGGTAAACCGCTT
MIR-299-3P_MMU-MIR-299_RNO-MIR-299-3P	TATGTGGGACGGTAAACCGCTT
MIR-299-5P_HSA-MIR-299-5P_MMU-MIR-299*_RNO-MIR-299	TGGTTTACCGTCCCACATACAT
MIR-29A_HSA-MIR-29A_MMU-MIR-29A_RNO-MIR-29A	TAGCACCATCTGAAATCGGTTA
MIR-29B_HSA-MIR-29B_MMU-MIR-29B_RNO-MIR-29B	TAGCACCATTTGAAATCAGTGTT
MIR-29C_HSA-MIR-29C_MMU-MIR-29C_RNO-MIR-29C	TAGCACCATTTGAAATCGGTTA
MIR-29C*_HSA-MIR-29C*_MMU-MIR-29C*_RNO-MIR-29C*	TGACCGATTTCTCCTGGTGTTC
MIR-300-3P_HSA-MIR-300	TATACAAGGGCAGACTCTCTCT
MIR-300-3P_MMU-MIR-300_RNO-MIR-300-3P	TATGCAAGGGCAAGCTCTCTTC
MIR-301A_HSA-MIR-301A_MMU-MIR-301A_RNO-MIR-301A.	CAGTGCAATAGTATTGTCAAAGC
MIR-301B_HSA-MIR-301B	CAGTGCAATGATATTGTCAAAGC
MIR-301B_MMU-MIR-301B_RNO-MIR-301B.	CAGTGCAATGGTATTGTCAAAGC
MIR-302A_HSA-MIR-302A_MMU-MIR-302A	TAAGTGCTTCCATGTTTTGGTGA
MIR-302A*_HSA-MIR-302A*	TAAACGTGGATGTACTTGCTTT
MIR-302B*_HSA-MIR-302B*	ACTTTAACATGGAAGTGCTTTCT
MIR-302B_HSA-MIR-302B_MMU-MIR-302B	TAAGTGCTTCCATGTTTTAGTAG
MIR-302B*_MMU-MIR-302B*	ACTTTAACATGGGAATGCTTTCT
MIR-302C_HSA-MIR-302C_RNO-MIR-302C_MMU-MIR-302C	AAGTGCTTCCATGTTTCAGTGG
MIR-302C_HSA-MIR-302C	TAAGTGCTTCCATGTTTCAGTGG
MIR-302C*_HSA-MIR-302C*	TTTAACATGGGGGTACCTGCTG
MIR-302C*_MMU-MIR-302C*	TTTAACATGGGGTTACCTGCTG
MIR-302C_RNO-MIR-302C_MMU-MIR-302C.	CAAGTGCTTCCATGTTTCAGTGG
MIR-302D_HSA-MIR-302D_MMU-MIR-302D	TAAGTGCTTCCATGTTTGAGTGT
MIR-30A*_HSA-MIR-30A*_MMU-MIR-30A*_RNO-MIR-30A*	CTTTCAGTCGGATGTTTGCAGC
MIR-30A_HSA-MIR-30A_MMU-MIR-30A_RNO-MIR-30A	TGTAAACATCCTCGACTGGAAG
MIR-30B_HSA-MIR-30B_MMU-MIR-30B_RNO-MIR-30B	TGTAAACATCCTACACTCAGCT
MIR-30C_HSA-MIR-30C_MMU-MIR-30C_RNO-MIR-30C	TGTAAACATCCTACACTCTCAGC
MIR-30D_HSA-MIR-30D_MMU-MIR-30D_RNO-MIR-30D	TGTAAACATCCCCGACTGGAAG
MIR-30E*_HSA-MIR-30E*_MMU-MIR-30E*_RNO-MIR-30E*	CTTTCAGTCGGATGTTTACAGC
MIR-30E_MMU-MIR-30E_RNO-MIR-30E_HSA-MIR-30E	TGTAAACATCCTTGACTGGAAG
MIR-31_HSA-MIR-31_MMU-MIR-31_RNO-MIR-31.	AGGCAAGATGCTGGCATAGCT
MIR-31_HSA-MIR-31_MMU-MIR-31_RNO-MIR-31	AGGCAAGATGCTGGCATAGCTG
MIR-320A_HSA-MIR-320A_MMU-MIR-320_RNO-MIR-320.	AAAAGCTGGGTTGAGAGGGCGA
MIR-322-MIR-424_HSA-MIR-424_(HSA-MIR-322)	CAGCAGCAATTCATGTTTTGAA
MIR-322-MIR-424_MMU-MIR-322_RNO-MIR-322_(MMU-MIR-424)_(RNO-M	CAGCAGCAATTCATGTTTTGGA
MIR-322*_RNO-MIR-322*_MMU-MIR-322*	AAACATGAAGCGCTGCAACA
MIR-323-3P_HSA-MIR-323-3P_MMU-MIR-323-3P_RNO-MIR-323.	CACATTACACGGTCGACCTCT
MIR-323-5P_HSA-MIR-323-5P_MMU-MIR-323-5P_RNO-MIR-323*	AGGTGGTCCGTGGCGCGTTCGC
MIR-324-3P_HSA-MIR-324-3P_MMU-MIR-324-3P_RNO-MIR-324-3P.	ACTGCCCCAGGTGCTGCTGGT
MIR-324-5P_HSA-MIR-324-5P_MMU-MIR-324-5P_RNO-MIR-324-5P	CGCATCCCCTAGGGCATTGGTGT
MIR-325-3P_HSA-MIR-325-3P	TTTATTGAGGACCTCCTATCAA
MIR-325-3P_MMU-MIR-325_RNO-MIR-325-3P	TTTATTGAGCACCTCCTATCAA
MIR-325-5P_HSA-MIR-325	CCTAGTAGGTGTCCAGTAAGTGT
MIR-325-5P_MMU-MIR-325*_RNO-MIR-325-5P	CCTAGTAGGTGCTCAGTAAGTGT
MIR-326_HSA-MIR-326_MMU-MIR-326_RNO-MIR-326	CCTCTGGGCCCTTCCTCCAGT
MIR-327_MMU-MIR-327	ACTTGAGGGGCATGAGGAT
MIR-327_RNO-MIR-327	CCTTGAGGGGCATGAGGGT
MIR-328-3P_HSA-MIR-328_MMU-MIR-328_RNO-MIR-328	CTGGCCCTCTCTGCCCTTCCGT
MIR-329_HSA-MIR-329	AACACACCTGGTTAACCTCTTT
MIR-329_MMU-MIR-329_RNO-MIR-329	AACACACCCAGCTAACCTTTTT
MIR-32_HSA-MIR-32_MMU-MIR-32_RNO-MIR-32	TATTGCACATTACTAAGTTGCA
MIR-330-3P_HSA-MIR-330-3P	GCAAAGCACACGGCCTGCAGAGA
MIR-330-3P_MMU-MIR-330*_RNO-MIR-330*	GCAAAGCACAGGGCCTGCAGAGA
MIR-330-5P_HSA-MIR-330-5P_MMU-MIR-330_RNO-MIR-330-5P	TCTCTGGGCCTGTGTCTTAGGC
MIR-331-3P_HSA-MIR-331-3P_MMU-MIR-331-3P_RNO-MIR-331	GCCCCTGGGCCTATCCTAGAA
MIR-331-5P_HSA-MIR-331-5P_MMU-MIR-331-5P_RNO-MIR-331-5P	CTAGGTATGGTCCCAGGGATCC
MIR-333_RNO-MIR-333_(DELETED_IN_MIRBASE_12.0)	GTGGTGTGCTAGTTACTTTT
MIR-335_HSA-MIR-335_MMU-MIR-335-5P_RNO-MIR-335	TCAAGAGCAATAACGAAAAATGT
MIR-336_RNO-MIR-336	TCACCCTTCCATATCTAGTCT
MIR-337-3P_HSA-MIR-337-3P_(RNO-MIR-337)_(MMU-MIR-337-3P)	CTCCTATATGATGCCTTTCTTC
MIR-337-3P_MMU-MIR-337-3P_RNO-MIR-337_(HSA-MIR-337-3P).	TTCAGCTCCTATATGATGCCT
MIR-337-5P_HSA-MIR-337-5P	GAACGGCTTCATACAGGAGTT
MIR-337-5P_MMU-MIR-337-5P_RNO-MIR-337-5P	GAACGGCGTCATGCAGGAGTT
MIR-338-3P_RNO-MIR-338_MMU-MIR-338-3P_HSA-MIR-338-3P.	TCCAGCATCAGTGATTTTGTTG
MIR-338-3P_RNO-MIR-338_MMU-MIR-338-3P_HSA-MIR-338-3P	TCCAGCATCAGTGATTTTGTTGA
MIR-339-3P_HSA-MIR-339-3P	TGAGCGCCTCGACGACAGAGCCG
MIR-339-3P_MMU-MIR-339-3P	TGAGCGCCTCGGCGACAGAGCCG
MIR-339-3P_RNO-MIR-339-3P	TGAGCGCCTCGACGACAGAGCCA
MIR-339-5P_HSA-MIR-339-5P_MMU-MIR-339-5P_RNO-MIR-339-5P	TCCCTGTCCTCCAGGAGCTCACG
MIR-33A_MMU-MIR-33_RNO-MIR-33_HSA-MIR-33A	GTGCATTGTAGTTGCATTGCA
MIR-33B_HSA-MIR-33B.	GTGCATTGCTGTTGCATTGC
MIR-340-3P_RNO-MIR-340-3P_MMU-MIR-340-3P_HSA-MIR-340*	TCCGTCTCAGTTACTTTATAGCC
MIR-340-5P_HSA-MIR-340_MMU-MIR-340-5P_RNO-MIR-340-5P	TTATAAAGCAATGAGACTGATT
MIR-341_MMU-MIR-341_RNO-MIR-341	TCGGTCGATCGGTCGGTCGGT
MIR-342-3P_HSA-MIR-342-3P_MMU-MIR-342-3P_RNO-MIR-342-3P.	TCTCACACAGAAATCGCACCCGT
MIR-343_MMU-MIR-343	TCTCCCTTCATGTGCCCAGA
MIR-343_RNO-MIR-343	TCTCCCTCCGTGTGCCCAGA
MIR-344-3P_MMU-MIR-344_(MMU-MIR-344-3P)	TGATCTAGCCAAAGCCTGACTGT
MIR-344-3P_RNO-MIR-344-3P	TGATCTAGCCAAAGCCTGACCGT
MIR-344-5P_MMU-MIR-344-5P_RNO-MIR-344-5P.	TCAGGCTCCTGGCTAGATTCCA
MIR-344-5P_MMU-MIR-344-5P_RNO-MIR-344-5P	TCAGGCTCCTGGCTAGATTCCAGG
MIR-345-5P_HSA-MIR-345	GCTGACTCCTAGTCCAGGGCTC
MIR-345-5P_MMU-MIR-345-5P_RNO-MIR-345-5P	GCTGACCCCTAGTCCAGTGCTT
MIR-346_HSA-MIR-346	TGTCTGCCCGCATGCCTGCCTCT
MIR-346_MMU-MIR-346	TGTCTGCCCGAGTGCCTGCCTCT
MIR-346_RNO-MIR-346	TGTCTGCCTGAGTGCCTGCCTCT
MIR-347_RNO-MIR-347	TGTCCCTCTGGGTCGCCCA
MIR-349_RNO-MIR-349	CAGCCCTGCTGTCTTAACCTCT
MIR-34A_HSA-MIR-34A_MMU-MIR-34A_RNO-MIR-34A.	TGGCAGTGTCTTAGCTGGTTGT
MIR-34B-5P_HSA-MIR-34B*	AGGCAGTGTCATTAGCTGATTGT
MIR-34B-5P_MMU-MIR-34B-5P_RNO-MIR-34B	AGGCAGTGTAATTAGCTGATTGT
MIR-34C-5P_HSA-MIR-34C-5P_MMU-MIR-34C_RNO-MIR-34C	AGGCAGTGTAGTTAGCTGATTGC
MIR-350_MMU-MIR-350_RNO-MIR-350.	TTCACAAAGCCCATACACTTTC
MIR-350_MMU-MIR-350_RNO-MIR-350	TTCACAAAGCCCATACACTTTCAC
MIR-351_MMU-MIR-351_(EDITED_VERSION).	TCCCTGAGGAGCCCTTTGAGCCTGT
MIR-351_RNO-MIR-351_MMU-MIR-351.	TCCCTGAGGAGCCCTTTGAGCCTGA
MIR-352_RNO-MIR-352	AGAGTAGTAGGTTGCATAGTA
MIR-361-5P_HSA-MIR-361-5P_MMU-MIR-361_RNO-MIR-361	TTATCAGAATCTCCAGGGGTAC
MIR-362-3P_HSA-MIR-362-3P	AACACACCTATTCAAGGATTCA
MIR-362-3P_MMU-MIR-362-3P_RNO-MIR-362-3P	AACACACCTGTTCAAGGATTCA
MIR-362-5P_HSA-MIR-362-5P	AATCCTTGGAACCTAGGTGTGAGT
MIR-362-5P_MMU-MIR-362-5P_RNO-MIR-362-5P	AATCCTTGGAACCTAGGTGTGAAT
MIR-363_HSA-MIR-363_MMU-MIR-363_RNO-MIR-363	AATTGCACGGTATCCATCTGTA
MIR-363*_RNO-MIR-363*_HSA-MIR-363*	CGGGTGGATCACGATGCAATTT
MIR-365_HSA-MIR-365_MMU-MIR-365_RNO-MIR-365	TAATGCCCCTAAAAATCCTTAT
MIR-367_HSA-MIR-367_MMU-MIR-367	AATTGCACTTTAGCAATGGTGA
MIR-369-3P_HSA-MIR-369-3P_MMU-MIR-369-3P_RNO-MIR-369-3P	AATAATACATGGTTGATCTTT
MIR-369-5P_HSA-MIR-369-5P_MMU-MIR-369-5P_RNO-MIR-369-5P	AGATCGACCGTGTTATATTCGC
MIR-370_HSA-MIR-370_MMU-MIR-370_RNO-MIR-370	GCCTGCTGGGGTGGAACCTGGT
MIR-371-3P_HSA-MIR-371-3P	AAGTGCCGCCATCTTTTGAGTGT
MIR-371-5P_HSA-MIR-371-5P	ACTCAAACTGTGGGGGCACT
MIR-372_HSA-MIR-372	AAAGTGCTGCGACATTTGAGCGT
MIR-373*_HSA-MIR-373*	ACTCAAAATGGGGGCGCTTTCC
MIR-373_HSA-MIR-373	GAAGTGCTTCGATTTTGGGGTGT
MIR-374A_HSA-MIR-374A	TTATAATACAACCTGATAAGTG
MIR-374B_HSA-MIR-374B_MMU-MIR-374_RNO-MIR-374	ATATAATACAACCTGCTAAGTG
MIR-374*_MMU-MIR-374*	GGTTGTATTATCATTGTCCGAG
MIR-375_HSA-MIR-375_MMU-MIR-375_RNO-MIR-375	TTTGTTCGTTCGGCTCGCGTGA
MIR-376A_HSA-MIR-376A	ATCATAGAGGAAAATCCACGT
MIR-376A_MMU-MIR-376A_RNO-MIR-376A	ATCGTAGAGGAAAATCCACGT
MIR-376A*_RNO-MIR-376A*_HSA-MIR-376A*_MMU-MIR-376A*	GGTAGATTCTCCTTCTATGAG
MIR-376B_HSA-MIR-376B	ATCATAGAGGAAAATCCATGTT
MIR-376B_MMU-MIR-376B_RNO-MIR-376B.	ATCATAGAGGAACATCCACTT
MIR-376B*_RNO-MIR-376B-5P_MMU-MIR-376B*	GTGGATATTCCTTCTATGGTT
MIR-376C_HSA-MIR-376C_(HSA-MIR-368)	AACATAGAGGAAATTCCACGT
MIR-376C_MMU-MIR-376C_RNO-MIR-376C_(MMU-MIR-368)_(RNO-MIR-36	AACATAGAGGAAATTTCACGT
MIR-377_HSA-MIR-377_MMU-MIR-377	ATCACACAAAGGCAACTTTTGT
MIR-377_RNO-MIR-377	ATCACACAAAGGCAACTTTTGG
MIR-378_HSA-MIR-378_MMU-MIR-378_RNO-MIR-378.	ACTGGACTTGGAGTCAGAAGG
MIR-378*_HSA-MIR-378*_MMU-MIR-378*_RNO-MIR-378*	CTCCTGACTCCAGGTCCTGTGT
MIR-379_HSA-MIR-379_MMU-MIR-379_RNO-MIR-379	TGGTAGACTATGGAACGTAGG
MIR-380-3P_HSA-MIR-380-3P	TATGTAATATGGTCCACATCTT
MIR-380-3P_MMU-MIR-380-3P_RNO-MIR-380-3P	TATGTAGTATGGTCCACATCTT
MIR-380-5P_HSA-MIR-380*_MMU-MIR-380-5P_RNO-MIR-380	ATGGTTGACCATAGAACATGCG
MIR-381_HSA-MIR-381_MMU-MIR-381_RNO-MIR-381	TATACAAGGGCAAGCTCTCTGT
MIR-382_HSA-MIR-382_MMU-MIR-382_RNO-MIR-382	GAAGTTGTTCGTGGTGGATTCG
MIR-382*_RNO-MIR-382*_(MM-MIR-382*)	AATCATTCACGGACAACACTT
MIR-383_HSA-MIR-383	AGATCAGAAGGTGATTGTGGCT
MIR-383_MMU-MIR-383_RNO-MIR-383	AGATCAGAAGGTGACTGTGGCT
MIR-384-3P_HSA-MIR-384_(HSA-MIR-384-3P)	ATTCCTAGAAATTGTTCATAAT
MIR-384-3P_MMU-MIR-384-3P_RNO-MIR-384-3P	ATTCCTAGAAATTGTTCACAAT
MIR-384-5P_HSA-MIR-384-5P	TTTAAACAATTCCTAGACAATAT
MIR-384-5P_MMU-MIR-384-5P_RNO-MIR-384-5P	TGTAAACAATTCCTAGGCAATGT
MIR-409-3P_HSA-MIR-409-3P_RNO-MIR-409-3P_MMU-MIR-409-3P	GAATGTTGCTCGGTGAACCCCT
MIR-409-5P_HSA-MIR-409-5P_MMU-MIR-409-5P_RNO-MIR-409-5P	AGGTTACCCGAGCAACTTTGCAT
MIR-410_HSA-MIR-410_MMU-MIR-410_RNO-MIR-410.	AATATAACACAGATGGCCTGT
MIR-411*_HSA-MIR-411*_MMU-MIR-411*.	AACACGGTCCACTAACCCTCAGT
MIR-411_HSA-MIR-411_MMU-MIR-411_RNO-MIR-411	TAGTAGACCGTATAGCGTACG
MIR-411*_HSA-MIR-411*_MMU-MIR-411*	TATGTAACACGGTCCACTAACC
MIR-412_HSA-MIR-412_MMU-MIR-412_RNO-MIR-412.	TTCACCTGGTCCACTAGCCG
MIR-421-3P_HSA-MIR-421-3P_MMU-MIR-421-3P_RNO-MIR-421-3P_(HSA	ATCAACAGACATTAATTGGGCGC
MIR-421-5P_HSA-MIR-421-5P_MMU-MIR-421-5P_RNO-MIR-421-5P_(RNO	GGCCTCATTAAATGTTTGTTG
MIR-422A_HSA-MIR-422A	ACTGGACTTAGGGTCAGAAGGC
MIR-423-3P_HSA-MIR-423-3P_MMU-MIR-423-3P_RNO-MIR-423	AGCTCGGTCTGAGGCCCCTCAGT
MIR-423-5P_HSA-MIR-423-5P_MMU-MIR-423-5P_RNO-MIR-423-5P	TGAGGGGCAGAGAGCGAGACTTT
MIR-425_HSA-MIR-425_MMU-MIR-425_RNO-MIR-425	AATGACACGATCACTCCCGTTGA
MIR-425*_MMU-MIR-425*_HSA-MIR-425*	ATCGGGAATGTCGTGTCCGCC
MIR-429_HSA-MIR-429	TAATACTGTCTGGTAAAACCGT
MIR-429_MMU-MIR-429_RNO-MIR-429	TAATACTGTCTGGTAATGCCGT
MIR-431_HSA-MIR-431_MMU-MIR-431_RNO-MIR-431.	TGTCTTGCAGGCCGTCATGCA
MIR-432*_HSA-MIR-432*	CTGGATGGCTCCTCCATGTCT
MIR-432_HSA-MIR-432	TCTTGGAGTAGGTCATTGGGTGG
MIR-433-3P_MMU-MIR-433_(MMU-MIR-433-3P)_HSA-MIR-433_RNO-MIR-	ATCATGATGGGCTCCTCGGTGT
MIR-433-5P_MMU-MIR-433*_(MMU-MIR-433-5P)	TACGGTGAGCCTGTCATTATTC
MIR-434-3P_MMU-MIR-434-3P_RNO-MIR-434	TTTGAACCATCACTCGACTCCT
MIR-434-5P_MMU-MIR-434-5P_RNO-MIR-434-5P	GCTCGACTCATGGTTTGAACCA
MIR-448_HSA-MIR-448_MMU-MIR-448_RNO-MIR-448	TTGCATATGTAGGATGTCCCAT
MIR-449A_HSA-MIR-449A_MMU-MIR-449A_RNO-MIR-449A	TGGCAGTGTATTGTTAGCTGGT
MIR-449B_HSA-MIR-449B	AGGCAGTGTATTGTTAGCTGGC
MIR-449B_MMU-MIR-449B	AGGCAGTGTTGTTAGCTGGC
MIR-449B_RNO-MIR-449B	AGGCAGTGTGTTGTTAGCTGGC
MIR-449C_MMU-MIR-449C	AGGCAGTGCATTGCTAGCTGG
MIR-450A-5P_HSA-MIR-450A_MMU-MIR-450A-5P_RNO-MIR-450A-2	TTTTGCGATGTGTTCCTAATAT
MIR-450A-5P_RNO-MIR-450A-1	TTTTGCGATGTGTTCCTAATGT
MIR-450B-3P_MMU-MIR-450B-3P	ATTGGGAACATTTTGCATGCAT
MIR-450B-5P_HSA-MIR-450B-5P	TTTTGCAATATGTTCCTGAATA
MIR-450B-5P_MMU-MIR-450B-5P	TTTTGCAGTATGTTCCTGAATA
MIR-450B-5P_RNO-MIR-450B-5P	TTTTGCAGTATGTTCCTGTATA
MIR-451_HSA-MIR-451_MMU-MIR-451_RNO-MIR-451.	AAACCGTTACCATTACTGAGTT
MIR-452*_HSA-MIR-452*	CTCATCTGCAAAGAAGTAAGTG
MIR-452_HSA-MIR-452_MMU-MIR-452	AACTGTTTGCAGAGGAAACTGA
MIR-452*_HSA-MIR-452*.	TCAGTCTCATCTGCAAAGAAG
MIR-453_HSA-MIR-453	AGGTTGTCCGTGGTGAGTTCGCA
MIR-453_MMU-MIR-453	AGGTTGCCTCATAGTGAGCTTGCA
MIR-453_RNO-MIR-453	AGGTTGTCCATAGTGAGTTTGCA
MIR-454_1_HSA-MIR-454	TAGTGCAATATTGCTTATAGGGT
MIR-454*_HSA-MIR-454*	ACCCTATCAATATTGTCTCTGC
MIR-455-3P_HSA-MIR-455-3P	GCAGTCCATGGGCATATACAC
MIR-455-3P_MMU-MIR-455_RNO-MIR-455-3P.	GCAGTCCACGGGCATATACAC
MIR-455-5P_HSA-MIR-455-5P_MMU-MIR-455*_RNO-MIR-455	TATGTGCCTTTGGACTACATCG
MIR-463*_MMU-MIR-463*	TACCTAATTTGTTGTCCATCA
MIR-463_MMU-MIR-463	TGATAGACACCATATAAGGTAG
MIR-463_RNO-MIR-463	TGATAGACGCCAATTTGGGTAG
MIR-464_MMU-MIR-464	TACCAAGTTTATTCTGTGAGATA
MIR-465-3P_RNO-MIR-465-3P	GATCAGTGCCTTTCTGAGTAGA
MIR-465-5P_RNO-MIR-465	TATTTAGAACGGTGCTGGTGTGA
MIR-465A-465B-465C-3P_MMU-MIR-465A-3P_MMU-MIR-465B-3P_MMU-MI	GATCAGGGCCTTTCTAAGTAGA
MIR-465A-5P_MMU-MIR-465A-5P	TATTTAGAATGGCACTGATGTGA
MIR-465B-5P_MMU-MIR-465B-5P	TATTTAGAATGGTGCTGATCTG
MIR-465C-5P_MMU-MIR-465C-5P	TATTTAGAATGGCGCTGATCTG
MIR-465D_MMU-MIR-465D	TATTTAGAATGGTACTGATGTG
MIR-466A-466B-466C-466E-3P_MMU-MIR-466A-3P_MMU-MIR-466B-3P_M	TATACATACACGCACACATAAGA
MIR-466A-5P_MMU-MIR-466A-5P	TATGTGTGTGTACATGTACATA
MIR-466B-5P-MIR-466K_MMU-MIR-466B-5P_MMU-MIR-466K	GATGTGTGTGTACATGTACATG
MIR-466B-5P_RNO-MIR-466B	TATGTGTGTGTGTATGTCCATG
MIR-466C-5P_MMU-MIR-466C-5P	GATGTGTGTGTGCATGTACATA
MIR-466C-5P_RNO-MIR-466C	TGTGATGTGTGCATGTACATG
MIR-466D-5P_MMU-MIR-466D-5P	TGTGTGTGCGTACATGTACATG
MIR-466E-5P_MMU-MIR-466E-5P	GATGTGTGTGTACATGTACATA
MIR-466F-5P_MMU-MIR-466F-5P_(MMU-MIR-466F)	TACGTGTGTGTGCATGTGCATG
MIR-466G_MMU-MIR-466G	ATACAGACACATGCACACACA
MIR-466H_MMU-MIR-466H	TGTGTGCATGTGCTTGTGTGTA
MIR-467A-467B_MMU-MIR-467A_MMU-MIR-467B_RNO-MIR-467A	TAAGTGCCTGCATGTATATGCG
MIR-467A*-467D*_MMU-MIR-467A*_MMU-MIR-467D*	ATATACATACACACACCTACAC
MIR-467B*_MMU-MIR-467B*	ATATACATACACACACCAACAC
MIR-467C_MMU-MIR-467C	TAAGTGCGTGCATGTATATGTG
MIR-467D_MMU-MIR-467D	TAAGTGCGCGCATGTATATGCG
MIR-467E_MMU-MIR-467E	ATAAGTGTGAGCATGTATATGT
MIR-468_MMU-MIR-468	TATGACTGATGTGCGTGTGTCTG
MIR-469_MMU-MIR-469	TGCCTCTTTCATTGATCTTGGTGTCC
MIR-470_MMU-MIR-470	TTCTTGGACTGGCACTGGTGAGT
MIR-471_MMU-MIR-471_RNO-MIR-471.	TACGTAGTATAGTGCTTTTCAC
MIR-483-3P_HSA-MIR-483-3P.	TCACTCCTCTCCTCCCGTCTT
MIR-483-3P_MMU-MIR-483*_RNO-MIR-483.	TCACTCCTCCCCTCCCGTCTT
MIR-483-5P_HSA-MIR-483-5P	AAGACGGGAGGAAAGAAGGGAG
MIR-483-5P_MMU-MIR-483_RNO-MIR-483-5P	AAGACGGGAGAAGAGAAGGGAG
MIR-484_HSA-MIR-484_MMU-MIR-484_RNO-MIR-484	TCAGGCTCAGTCCCCTCCCGAT
MIR-485-3P_HSA-MIR-485-3P_MMU-MIR-485*_RNO-MIR-485-3P.	GTCATACACGGCTCTCCTCT
MIR-485-3P_HSA-MIR-485-3P_MMU-MIR-485*_RNO-MIR-485-3P	GTCATACACGGCTCTCCTCTCT
MIR-485-5P_HSA-MIR-485-5P_MMU-MIR-485_RNO-MIR-485	AGAGGCTGGCCGTGATGAATTC
MIR-486-5P_HSA-MIR-486-5P_MMU-MIR-486	TCCTGTACTGAGCTGCCCCGAG
MIR-487A_HSA-MIR-487A	AATCATACAGGGACATCCAGTT
MIR-487B_HSA-MIR-487B_MMU-MIR-487B_RNO-MIR-487B	AATCGTACAGGGTCATCCACTT
MIR-488*_HSA-MIR-488*	CCCAGATAATGGCACTCTCAA
MIR-488_HSA-MIR-488	TTGAAAGGCTATTTCTTGGTCT
MIR-488*_MMU-MIR-488*	CCCAGATAATAGCACTCTCAA
MIR-488_MMU-MIR-488_RNO-MIR-488.	TTGAAAGGCTGTTTCTTGGTCT
MIR-489_HSA-MIR-489.	GTGACATCACATATACGGCAGC
MIR-489_MMU-MIR-489	AATGACACCACATATATGGCAGC
MIR-489_RNO-MIR-489	AATGACATCACATATATGGCAGC
MIR-490-3P_HSA-MIR-490-3P_MMU-MIR-490_RNO-MIR-490	CAACCTGGAGGACTCCATGCTG
MIR-490-5P_HSA-MIR-490-5P_MMU-MIR-490-5P_RNO-MIR-490-5P	CCATGGATCTCCAGGTGGGT
MIR-491-3P_HSA-MIR-491-3P_MMU-MIR-491-3P	CTTATGCAAGATTCCCTTCTAC
MIR-491-5P_HSA-MIR-491-5P_MMU-MIR-491.	AGTGGGGAACCCTTCCATGAGG
MIR-492_HSA-MIR-492	AGGACCTGCGGGACAAGATTCTT
MIR-493*_HSA-MIR-493*	TTGTACATGGTAGGCTTTCATT
MIR-493_MMU-MIR-493	TGAAGGTCCTACTGTGTGCCAGG
MIR-493_RNO-MIR-493_HSA-MIR-493	TGAAGGTCTACTGTGTGCCAGG
MIR-494_HSA-MIR-494_MMU-MIR-494_RNO-MIR-494.	TGAAACATACACGGGAAACCTC
MIR-495_HSA-MIR-495_MMU-MIR-495_RNO-MIR-495.	AAACAAACATGGTGCACTTCTT
MIR-496_1_HSA-MIR-496_MMU-MIR-496_RNO-MIR-496.	TGAGTATTACATGGCCAATCTCC
MIR-496_3_HSA-MIR-496_MMU-MIR-496_RNO-MIR-496_(EDITED_VERSIO	TGAGTATTACATGGCCAATCTCT
MIR-497_HSA-MIR-497_MMU-MIR-497_RNO-MIR-497.	CAGCAGCACACTGTGGTTTGT
MIR-497_HSA-MIR-497_MMU-MIR-497_RNO-MIR-497	CAGCAGCACACTGTGGTTTGTA
MIR-498_HSA-MIR-498	TTTCAAGCCAGGGGGCGTTTTTC
MIR-499-5P_HSA-MIR-499-5P_MMU-MIR-499_RNO-MIR-499	TTAAGACTTGCAGTGATGTTT
MIR-500-3P_HSA-MIR-500*	ATGCACCTGGGCAAGGATTCTG
MIR-500-3P_MMU-MIR-500_RNO-MIR-500	AATGCACCTGGGCAAGGGTTCA
MIR-500-5P_HSA-MIR-500	TAATCCTTGCTACCTGGGTGAGA
MIR-501-3P_HSA-MIR-501-3P	AATGCACCCGGGCAAGGATTCT
MIR-501-3P_MMU-MIR-501-3P_RNO-MIR-501-3P	AATGCACCCGGGCAAGGATTTG
MIR-501-5P_HSA-MIR-501-5P	AATCCTTTGTCCCTGGGTGAGA
MIR-501-5P_MMU-MIR-501-5P_RNO-MIR-501	AATCCTTTGTCCCTGGGTGAAA
MIR-502-3P_HSA-MIR-502-3P	AATGCACCTGGGCAAGGATTCA
MIR-502-5P_HSA-MIR-502-5P	ATCCTTGCTATCTGGGTGCTA
MIR-503_HSA-MIR-503	TAGCAGCGGGAACAGTTCTGCAG
MIR-503_MMU-MIR-503_RNO-MIR-503	TAGCAGCGGGAACAGTACTGCAG
MIR-504_HSA-MIR-504_MMU-MIR-504	AGACCCTGGTCTGCACTCTATC
MIR-504_RNO-MIR-504	AGACCCTGGTCTGCACTCTGTC
MIR-505_HSA-MIR-505_RNO-MIR-505	CGTCAACACTTGCTGGTTTCCT
MIR-505_MMU-MIR-505	CGTCAACACTTGCTGGTTTTCT
MIR-506_HSA-MIR-506	TAAGGCACCCTTCTGAGTAGA
MIR-507_HSA-MIR-507	TTTTGCACCTTTTGGAGTGAA
MIR-508-3P_HSA-MIR-508-3P	TGATTGTAGCCTTTTGGAGTAGA
MIR-508-5P_HSA-MIR-508-5P	TACTCCAGAGGGCGTCACTCATG
MIR-509-3-5P_HSA-MIR-509-3-5P	TACTGCAGACGTGGCAATCATG
MIR-509-3P_HSA-MIR-509-3P.	TGATTGGTACGTCTGTGGGTAG
MIR-509-3P_MMU-MIR-509-3P	TGATTGACATTTCTGTAATGG
MIR-509-3P_RNO-MIR-509-3P	TGATTGACATGTCTGCAGTGG
MIR-509-5P_HSA-MIR-509-5P	TACTGCAGACAGTGGCAATCAA
MIR-509-5P_MMU-MIR-509-5P	TACTCCAGAATGTGGCAATCAT
MIR-509-5P_RNO-MIR-509-5P	TACTCCAGAATATGGCAATCAT
MIR-510_HSA-MIR-510.	TACTCAGGAGAGTGGCAATCAC
MIR-511_HSA-MIR-511	GTGTCTTTTGCTCTGCAGTCA
MIR-511_MMU-MIR-511_RNO-MIR-511	ATGCCTTTTGCTCTGCACTCA
MIR-512-3P_HSA-MIR-512-3P	AAGTGCTGTCATAGCTGAGGTC
MIR-512-5P_HSA-MIR-512-5P	CACTCAGCCTTGAGGGCACTTTC
MIR-513A-3P_HSA-MIR-513A-3P	TAAATTTCACCTTTCTGAGAAGG
MIR-513A-5P_HSA-MIR-513A-5P.	TTCACAGGGAGGTGTCAT
MIR-514_HSA-MIR-514	ATTGACACTTCTGTGAGTAGA
MIR-515-3P_HSA-MIR-515-3P	GAGTGCCTTCTTTTGGAGCGTT
MIR-515-5P_HSA-MIR-515-5P	TTCTCCAAAAGAAAGCACTTTCTG
MIR-516A-3P-MIR-516*_HSA-MIR-516A-3P_HSA-MIR-516B*	TGCTTCCTTTCAGAGGGT
MIR-516A-5P_HSA-MIR-516A-5P	TTCTCGAGGAAAGAAGCACTTTC
MIR-516B_HSA-MIR-516B.	ATCTGGAGGTAAGAAGCACTTT
MIR-517A-MIR-517B_2_HSA-MIR-517A_HSA-MIR-517B	ATCGTGCATCCCTTTAGAGTGT
MIR-517C_HSA-MIR-517C	ATCGTGCATCCTTTTAGAGTGT
MIR-517*_HSA-MIR-517*	CCTCTAGATGGAAGCACTGTCT
MIR-518A-3P_HSA-MIR-518A-3P	GAAAGCGCTTCCCTTTGCTGGA
MIR-518A-5P-527_1_HSA-MIR-518A-5P_HSA-MIR-527	CTGCAAAGGGAAGCCCTTTCA
MIR-518B_HSA-MIR-518B	CAAAGCGCTCCCCTTTAGAGGT
MIR-518C_HSA-MIR-518C	CAAAGCGCTTCTCTTTAGAGTGT
MIR-518C*_HSA-MIR-518C*	TCTCTGGAGGGAAGCACTTTCTG
MIR-518D-3P_HSA-MIR-518D-3P	CAAAGCGCTTCCCTTTGGAGCG
MIR-518D-5P-520C-5P-526A_HSA-MIR-518D-5P_HSA-MIR-520C-5P_HSA	CTCTAGAGGGAAGCACTTTCTG
MIR-518E*-519A*-1-519B-5P-519C-5P-522*-523*-526C_HSA-MIR-518	CTCTAGAGGGAAGCGCTTTCTG
MIR-518E_HSA-MIR-518E.	AAAGCGCTTCCCTTCAGAGTG
MIR-518F*_HSA-MIR-518F*	CTCTAGAGGGAAGCACTTTCTG
MIR-518F_HSA-MIR-518F	GAAAGCGCTTCTCTTTAGAGG
MIR-519A_HSA-MIR-519A.	AAAGTGCATCCTTTTAGAGTGT
MIR-519B-3P_HSA-MIR-519B-3P.	AAAGTGCATCCTTTTAGAGGTT
MIR-519C-3P_HSA-MIR-519C-3P	AAAGTGCATCTTTTTAGAGGAT
MIR-519D_HSA-MIR-519D.	CAAAGTGCCTCCCTTTAGAGTG
MIR-519E_HSA-MIR-519E	AAGTGCCTCCTTTTAGAGTGTT
MIR-519E*_HSA-MIR-519E*	TTCTCCAAAAGGGAGCACTTTC
MIR-520A-3P_HSA-MIR-520A-3P	AAAGTGCTTCCCTTTGGACTGT
MIR-520A-5P_HSA-MIR-520A-5P	CTCCAGAGGGAAGTACTTTCT
MIR-520C-3P-520F-520B_3_HSA-MIR-520C-3P_HSA-MIR-520F_HSA-MIR	AAAGTGCTTCCTTTTAGAGGGT
MIR-520D-3P_HSA-MIR-520D-3P.	AAAGTGCTTCTCTTTGGTGGGT
MIR-520D-5P_HSA-MIR-520D-5P.	CTACAAAGGGAAGCCCTTTC
MIR-520E_HSA-MIR-520E	AAAGTGCTTCCTTTTTGAGGGT
MIR-520G_HSA-MIR-520G	ACAAAGTGCTTCCCTTTAGAGTGT
MIR-520H_HSA-MIR-520H	AAAGTGCTTCCCTTTAGAGTTA
MIR-521_HSA-MIR-521	AACGCACTTCCCTTTAGAGTGT
MIR-522_HSA-MIR-522.	AAAATGGTTCCCTTTAGAGTGT
MIR-523_HSA-MIR-523	GAACGCGCTTCCCTATAGAGGGT
MIR-524-3P_HSA-MIR-524-3P	GAAGGCGCTTCCCTTTGGAGT
MIR-524-5P_HSA-MIR-524-5P	CTACAAAGGGAAGCACTTTCTC
MIR-525-3P_HSA-MIR-525-3P	GAAGGCGCTTCCCTTTAGAGCG
MIR-525-5P_HSA-MIR-525-5P	CTCCAGAGGGATGCACTTTCT
MIR-526B_HSA-MIR-526B.	CTCTTGAGGGAAGCACTTTCTGT
MIR-526B*_HSA-MIR-526B*	GAAAGTGCTTCCTTTTAGAGGC
MIR-532-3P_HSA-MIR-532-3P_MMU-MIR-532-3P_RNO-MIR-532-3P	CCTCCCACACCCAAGGCTTGCA
MIR-532-5P_HSA-MIR-532-5P_MMU-MIR-532-5P	CATGCCTTGAGTGTAGGACCGT
MIR-532-5P_RNO-MIR-532-5P	CATGCCTTGAGTGTAGGACTGT
MIR-539_HSA-MIR-539_MMU-MIR-539_RNO-MIR-539	GGAGAAATTATCCTTGGTGTGT
MIR-540-3P_MMU-MIR-540-3P_RNO-MIR-540	AGGTCAGAGGTCGATCCTGG
MIR-540-5P_MMU-MIR-540-5P_RNO-MIR-540-5P	CAAGGGTCACCCTCTGACTCTGT
MIR-541-5P_HSA-MIR-541*	AAAGGATTCTGCTGTCGGTCCCACT
MIR-541-5P_MMU-MIR-541_RNO-MIR-541	AAGGGATTCTGATGTTGGTCACACT
MIR-542-3P_HSA-MIR-542-3P_MMU-MIR-542-3P_RNO-MIR-542-3P	TGTGACAGATTGATAACTGAAA
MIR-542-5P_HSA-MIR-542-5P_MMU-MIR-542-5P_RNO-MIR-542-5P.	CTCGGGGATCATCATGTCACGA
MIR-542-5P_HSA-MIR-542-5P_MMU-MIR-542-5P_RNO-MIR-542-5P	TCGGGGATCATCATGTCACGAGA
MIR-543-3P_HSA-MIR-543_MMU-MIR-543_RNO-MIR-543*	AAACATTCGCGGTGCACTTCTT
MIR-544_HSA-MIR-544	ATTCTGCATTTTTAGCAAGTTC
MIR-544_MMU-MIR-544_RNO-MIR-544	ATTCTGCATTTTTAGCAAGCTC
MIR-545_HSA-MIR-545	TCAGCAAACATTTATTGTGTGC
MIR-546_MMU-MIR-546	ATGGTGGCACGGAGTC
MIR-547_MMU-MIR-547.	CTTGGTACATCTTTGAGTGAGT
MIR-547_RNO-MIR-547	ATTGGTACTTCTTTAAGTGAGA
MIR-548A-3P_HSA-MIR-548A-3P	CAAAACTGGCAATTACTTTTGC
MIR-548B-3P_HSA-MIR-548B-3P	CAAGAACCTCAGTTGCTTTTGT
MIR-548C-3P_HSA-MIR-548C-3P	CAAAAATCTCAATTACTTTTGC
MIR-548C-5P_HSA-MIR-548C-5P	AAAAGTAATTGCGGTTTTTGCC
MIR-548D-3P_HSA-MIR-548D-3P	CAAAAACCACAGTTTCTTTTGC
MIR-549_HSA-MIR-549	TGACAACTATGGATGAGCTCT
MIR-550_HSA-MIR-550	AGTGCCTGAGGGAGTAAGAGCCC
MIR-550*_HSA-MIR-550*	TGTCTTACTCCCTCAGGCACAT
MIR-551A_HSA-MIR-551A	GCGACCCACTCTTGGTTTCCA
MIR-551B_HSA-MIR-551B_MMU-MIR-551B_RNO-MIR-551B	GCGACCCATACTTGGTTTCAG
MIR-552_HSA-MIR-552	AACAGGTGACTGGTTAGACAA
MIR-553_HSA-MIR-553	AAAACGGTGAGATTTTGTTTT
MIR-554_HSA-MIR-554	GCTAGTCCTGACTCAGCCAGT
MIR-555_HSA-MIR-555	AGGGTAAGCTGAACCTCTGAT
MIR-556-5P_HSA-MIR-556-5P	GATGAGCTCATTGTAATATGAG
MIR-557_HSA-MIR-557	GTTTGCACGGGTGGGCCTTGTCT
MIR-558_HSA-MIR-558	TGAGCTGCTGTACCAAAAT
MIR-559_HSA-MIR-559	TAAAGTAAATATGCACCAAAA
MIR-560_HSA-MIR-560_(DELETED_IN_MIRBASE_10.1)	GCGTGCGCCGGCCGGCCGCC
MIR-561_HSA-MIR-561	CAAAGTTTAAGATCCTTGAAGT
MIR-562_HSA-MIR-562	AAAGTAGCTGTACCATTTGC
MIR-563_HSA-MIR-563	AGGTTGACATACGTTTCCC
MIR-564_HSA-MIR-564	AGGCACGGTGTCAGCAGGC
MIR-565_HSA-MIR-565_(DELETED_IN_MIRBASE_10.1)	GGCTGGCTCGCGATGTCTGTTT
MIR-566_HSA-MIR-566	GGGCGCCTGTGATCCCAAC
MIR-567_HSA-MIR-567	AGTATGTTCTTCCAGGACAGAAC
MIR-568_HSA-MIR-568_MMU-MIR-568_RNO-MIR-568	ATGTATAAATGTATACACAC
MIR-569_HSA-MIR-569	AGTTAATGAATCCTGGAAAGT
MIR-570_HSA-MIR-570	CGAAAACAGCAATTACCTTTGC
MIR-571_HSA-MIR-571	TGAGTTGGCCATCTGAGTGAG
MIR-572_HSA-MIR-572	GTCCGCTCGGCGGTGGCCCA
MIR-573_HSA-MIR-573	CTGAAGTGATGTGTAACTGATCAG
MIR-574-3P_MMU-MIR-574-3P_HSA-MIR-574-3P	CACGCTCATGCACACACCCACA
MIR-574-5P_HSA-MIR-574-5P_MMU-MIR-574-5P	TGAGTGTGTGTGTGTGAGTGTGT
MIR-575_HSA-MIR-575	GAGCCAGTTGGACAGGAGC
MIR-576-3P_HSA-MIR-576-3P	AAGATGTGGAAAAATTGGAATC
MIR-576-5P_HSA-MIR-576-5P	ATTCTAATTTCTCCACGTCTTTG
MIR-577_HSA-MIR-577	TAGATAAAATATTGGTACCTG
MIR-578_HSA-MIR-578	CTTCTTGTGCTCTAGGATTGT
MIR-579_HSA-MIR-579	TTCATTTGGTATAAACCGCGATT
MIR-580_HSA-MIR-580	TTGAGAATGATGAATCATTAGG
MIR-581_HSA-MIR-581	TCTTGTGTTCTCTAGATCAGT
MIR-582-3P_HSA-MIR-582-3P	TAACTGGTTGAACAACTGAACC
MIR-582-3P_MMU-MIR-582-3P_RNO-MIR-582-3P	CCTGTTGAACAACTGAACCCAA
MIR-582-5P_HSA-MIR-582-5P_MMU-MIR-582-5P_RNO-MIR-582.	TACAGTTGTTCAACCAGTTACT
MIR-582-5P_HSA-MIR-582-5P_MMU-MIR-582-5P_RNO-MIR-582	TTACAGTTGTTCAACCAGTTACT
MIR-583_HSA-MIR-583	CAAAGAGGAAGGTCCCATTAC
MIR-584_HSA-MIR-584	TTATGGTTTGCCTGGGACTGAG
MIR-585_HSA-MIR-585	TGGGCGTATCTGTATGCTA
MIR-586_HSA-MIR-586	TATGCATTGTATTTTTAGGTCC
MIR-587_HSA-MIR-587	TTTCCATAGGTGATGAGTCAC
MIR-588_HSA-MIR-588	TTGGCCACAATGGGTTAGAAC
MIR-589*_HSA-MIR-589*	TCAGAACAAATGCCGGTTCCCAGA
MIR-590-3P_HSA-MIR-590-3P_MMU-MIR-590-3P	TAATTTTATGTATAAGCTAGT
MIR-590-3P_RNO-MIR-590-3P	TAATTTTATGTATGAGCTGGT
MIR-590-5P_HSA-MIR-590-5P_MMU-MIR-590-5P	GAGCTTATTCATAAAAGTGCAG
MIR-590-5P_RNO-MIR-590-5P	GAACTTGCTCATAAAAGTACAG
MIR-591_HSA-MIR-591	AGACCATGGGTTCTCATTGT
MIR-592_HSA-MIR-592_MMU-MIR-592_RNO-MIR-592.	TTGTGTCAATATGCGATGATGT
MIR-593*_HSA-MIR-593*	AGGCACCAGCCAGGCATTGCTCAGC
MIR-594_HSA-MIR-594__(DELETED_BETWEEN_MIRBASE_11.0_AND_11.1)	CCCATCTGGGGTGGCCTGTGACTTT
MIR-595_HSA-MIR-595	GAAGTGTGCCGTGGTGTGTCT
MIR-596_HSA-MIR-596	AAGCCTGCCCGGCTCCTCGGG
MIR-597_HSA-MIR-597	TGTGTCACTCGATGACCACTGT
MIR-598-3P_HSA-MIR-598	TACGTCATCGTTGTCATCGTCA
MIR-598-3P_MMU-MIR-598_RNO-MIR-598-3P	TACGTCATCGTCGTCATCGTTA
MIR-599_HSA-MIR-599_MMU-MIR-599	GTTGTGTCAGTTTATCAAAC
MIR-600_HSA-MIR-600	ACTTACAGACAAGAGCCTTGCTC
MIR-601_HSA-MIR-601	TGGTCTAGGATTGTTGGAGGAG
MIR-602_HSA-MIR-602	GACACGGGCGACAGCTGCGGCCC
MIR-603_HSA-MIR-603	CACACACTGCAATTACTTTTGC
MIR-604_HSA-MIR-604	AGGCTGCGGAATTCAGGAC
MIR-605_HSA-MIR-605	TAAATCCCATGGTGCCTTCTCCT
MIR-606_HSA-MIR-606	AAACTACTGAAAATCAAAGAT
MIR-607_HSA-MIR-607	GTTCAAATCCAGATCTATAAC
MIR-608_HSA-MIR-608	AGGGGTGGTGTTGGGACAGCTCCGT
MIR-609_HSA-MIR-609	AGGGTGTTTCTCTCATCTCT
MIR-610_HSA-MIR-610	TGAGCTAAATGTGTGCTGGGA
MIR-611_HSA-MIR-611	GCGAGGACCCCTCGGGGTCTGAC
MIR-612_HSA-MIR-612	GCTGGGCAGGGCTTCTGAGCTCCTT
MIR-613_HSA-MIR-613	AGGAATGTTCCTTCTTTGCC
MIR-614_HSA-MIR-614	GAACGCCTGTTCTTGCCAGGTGG
MIR-615-3P_RNO-MIR-615-3P_HSA-MIR-615-3P_MMU-MIR-615-3P	TCCGAGCCTGGGTCTCCCTCTT
MIR-615-5P_HSA-MIR-615-5P_MMU-MIR-615-5P_RNO-MIR-615	GGGGGTCCCCGGTGCTCGGATC
MIR-616*_HSA-MIR-616*	ACTCAAAACCCTTCAGTGACTT
MIR-617_HSA-MIR-617	AGACTTCCCATTTGAAGGTGGC
MIR-618_HSA-MIR-618	AAACTCTACTTGTCCTTCTGAGT
MIR-619_HSA-MIR-619	GACCTGGACATGTTTGTGCCCAGT
MIR-620_HSA-MIR-620	ATGGAGATAGATATAGAAAT
MIR-621_HSA-MIR-621	GGCTAGCAACAGCGCTTACCT
MIR-622_HSA-MIR-622	ACAGTCTGCTGAGGTTGGAGC
MIR-623_HSA-MIR-623	ATCCCTTGCAGGGGCTGTTGGGT
MIR-624_HSA-MIR-624	CACAAGGTATTGGTATTACCT
MIR-624*_HSA-MIR-624*	TAGTACCAGTACCTTGTGTTCA
MIR-625_HSA-MIR-625.	AGGGGGAAAGTTCTATAGTCC
MIR-626_HSA-MIR-626	AGCTGTCTGAAAATGTCTT
MIR-627_HSA-MIR-627	GTGAGTCTCTAAGAAAAGAGGA
MIR-628-3P_HSA-MIR-628-3P	TCTAGTAAGAGTGGCAGTCGA
MIR-629*_HSA-MIR-629*	GTTCTCCCAACGTAAGCCCAGC
MIR-629_HSA-MIR-629	TGGGTTTACGTTGGGAGAACT
MIR-630_HSA-MIR-630	AGTATTCTGTACCAGGGAAGGT
MIR-631_HSA-MIR-631	AGACCTGGCCCAGACCTCAGC
MIR-632_HSA-MIR-632	GTGTCTGCTTCCTGTGGGA
MIR-633_HSA-MIR-633	CTAATAGTATCTACCACAATAAA
MIR-634_HSA-MIR-634	AACCAGCACCCCAACTTTGGAC
MIR-635_HSA-MIR-635	ACTTGGGCACTGAAACAATGTCC
MIR-636_HSA-MIR-636.	TGTGCTTGCTCGTCCCGCCCGCA
MIR-637_HSA-MIR-637	ACTGGGGGCTTTCGGGCTCTGCGT
MIR-638_HSA-MIR-638	AGGGATCGCGGGCGGGTGGCGGCCT
MIR-639_HSA-MIR-639	ATCGCTGCGGTTGCGAGCGCTGT
MIR-640_HSA-MIR-640	ATGATCCAGGAACCTGCCTCT
MIR-641_HSA-MIR-641	AAAGACATAGGATAGAGTCACCTC
MIR-642_HSA-MIR-642	GTCCCTCTCCAAATGTGTCTTG
MIR-643_HSA-MIR-643	ACTTGTATGCTAGCTCAGGTAG
MIR-644_HSA-MIR-644	AGTGTGGCTTTCTTAGAGC
MIR-645_HSA-MIR-645	TCTAGGCTGGTACTGCTGA
MIR-646_HSA-MIR-646	AAGCAGCTGCCTCTGAGGC
MIR-647_HSA-MIR-647	GTGGCTGCACTCACTTCCTTC
MIR-648_HSA-MIR-648	AAGTGTGCAGGGCACTGGT
MIR-649_HSA-MIR-649	AAACCTGTGTTGTTCAAGAGTC
MIR-650_HSA-MIR-650	AGGAGGCAGCGCTCTCAGGAC
MIR-651_HSA-MIR-651	TTTAGGATAAGCTTGACTTTTG
MIR-652_HSA-MIR-652_MMU-MIR-652_RNO-MIR-652_(EDITED_VERSION)	AATGGCGCCACTAGGGTTGTGT
MIR-653_HSA-MIR-653_MMU-MIR-653	GTGTTGAAACAATCTCTACTG
MIR-653_RNO-MIR-653	GTGTTGAAACATTCTCTACTG
MIR-654-3P_HSA-MIR-654-3P_MMU-MIR-654-3P	TATGTCTGCTGACCATCACCTT
MIR-654-3P_RNO-MIR-654-3P	TATGTCTGCTGACCGTCACCTT
MIR-654-5P_HSA-MIR-654-5P	TGGTGGGCCGCAGAACATGTGC
MIR-654-5P_MMU-MIR-654-5P	TGGTAAGCTGCAGAACATGTGT
MIR-654-5P_RNO-MIR-654-5P	TGGTGAACTGCAGAACATGTGT
MIR-655_HSA-MIR-655	ATAATACATGGTTAACCTCTTT
MIR-656_HSA-MIR-656	AATATTATACAGTCAACCTCT
MIR-657_HSA-MIR-657	GGCAGGTTCTCACCCTCTCTAGG
MIR-658_HSA-MIR-658	GGCGGAGGGAAGTAGGTCCGTTGGT
MIR-659_HSA-MIR-659	CTTGGTTCAGGGAGGGTCCCCA
MIR-660_HSA-MIR-660	TACCCATTGCATATCGGAGTTG
MIR-661_HSA-MIR-661	TGCCTGGGTCTCTGGCCTGCGCGT
MIR-662_HSA-MIR-662	TCCCACGTTGTGGCCCAGCAG
MIR-663_HSA-MIR-663	AGGCGGGGCGCCGCGGGACCGC
MIR-664-3P_RNO-MIR-664_MMU-MIR-664	TATTCATTTACTCCCCAGCCTA
MIR-665_HSA-MIR-665	ACCAGGAGGCTGAGGCCCCT
MIR-665_MMU-MIR-665_RNO-MIR-665.	ACCAGGAGGCTGAGGTCCCT
MIR-666-3P_MMU-MIR-666-3P_RNO-MIR-666-3P	GGCTGCAGCGTGATCGCCTGCT
MIR-666-5P_MMU-MIR-666-5P	AGCGGGCACAGCTGTGAGAGCC
MIR-667_MMU-MIR-667_RNO-MIR-667	TGACACCTGCCACCCAGCCCAAG
MIR-668_HSA-MIR-668_MMU-MIR-668_RNO-MIR-668	TGTCACTCGGCTCGGCCCACTACC
MIR-669A_MMU-MIR-669A	AGTTGTGTGTGCATGTTCATGT
MIR-669B_MMU-MIR-669B	AGTTTTGTGTGCATGTGCATGT
MIR-669C_MMU-MIR-669C	ATAGTTGTGTGTGGATGTGTGT
MIR-670_MMU-MIR-670	ATCCCTGAGTGTATGTGGTGAA
MIR-671-3P_HSA-MIR-671-3P_MMU-MIR-671-3P_RNO-MIR-671	TCCGGTTCTCAGGGCTCCACC
MIR-671-5P_HSA-MIR-671-5P_MMU-MIR-671-5P_RNO-MIR-671-5P.	AGGAAGCCCTGGAGGGGCTGGAG
MIR-672_MMU-MIR-672_RNO-MIR-672	TGAGGTTGGTGTACTGTGTGTGA
MIR-673-3P_MMU-MIR-673-3P	TCCGGGGCTGAGTTCTGTGCACC
MIR-673-3P_RNO-MIR-673-3P	TCCGGGACTGAGTTCTGTGCACC
MIR-673-5P_MMU-MIR-673-5P	CTCACAGCTCTGGTCCTTGGAG
MIR-673-5P_RNO-MIR-673	CTCACAGCTCCGGTCCTTGGAG
MIR-674*_MMU-MIR-674*_RNO-MIR-674-3P	CACAGCTCCCATCTCAGAACAA
MIR-674_MMU-MIR-674_RNO-MIR-674-5P	GCACTGAGATGGGAGTGGTGTA
MIR-675-3P_MMU-MIR-675-3P_(MMU-MIR-675*)	CTGTATGCCCTAACCGCTCAGT
MIR-675-5P_MMU-MIR-675-5P_(MMU-MIR-675)_RNO-MIR-675	TGGTGCGGAAAGGGCCCACAGT
MIR-675_HSA-MIR-675	TGGTGCGGAGAGGGCCCACAGTG
MIR-676*_MMU-MIR-676*	ACTCTACAACCTTAGGACTTGC
MIR-676_MMU-MIR-676	CCGTCCTGAGGTTGTTGAGCT
MIR-677_MMU-MIR-677	TTCAGTGATGATTAGCTTCTGA
MIR-678_MMU-MIR-678	GTCTCGGTGCAAGGACTGGAGG
MIR-679_MMU-MIR-679	GGACTGTGAGGTGACTCTTGGT
MIR-680_MMU-MIR-680	GGGCATCTGCTGACATGGGGG
MIR-681_MMU-MIR-681	CAGCCTCGCTGGCAGGCAGCT
MIR-682_MMU-MIR-682	CTGCAGTCACAGTGAAGTCTG
MIR-683_MMU-MIR-683	CCTGCTGTAAGCTGTGTCCTC
MIR-684_MMU-MIR-684	AGTTTTCCCTTCAAGTCAA
MIR-685_MMU-MIR-685_RNO-MIR-685	TCAATGGCTGAGGTGAGGCAC
MIR-686_MMU-MIR-686	ATTGCTTCCCAGACGGTGAAGA
MIR-687_MMU-MIR-687	CTATCCTGGAATGCAGCAATGA
MIR-688_MMU-MIR-688	TCGCAGGCGACTACTTATTC
MIR-689_MMU-MIR-689	CGTCCCCGCTCGGCGGGGTCC
MIR-690_MMU-MIR-690	AAAGGCTAGGCTCACAACCAAA
MIR-691_MMU-MIR-691	ATTCCTGAAGAGAGGCAGAAAA
MIR-692_MMU-MIR-692	ATCTCTTTGAGCGCCTCACTC
MIR-693-3P_MMU-MIR-693-3P	GCAGCTTTCAGATGTGGCTGTAA
MIR-693-5P_MMU-MIR-693-5P	CAGCCACATCCGAAAGTTTTC
MIR-694_MMU-MIR-694	CTGAAAATGTTGCCTGAAG
MIR-695_MMU-MIR-695	AGATTGGGCATAGGTGACTGAA
MIR-696_MMU-MIR-696	GCGTGTGCTTGCTGTGGG
MIR-697_MMU-MIR-697	AACATCCTGGTCCTGTGGAGA
MIR-698_MMU-MIR-698	CATTCTCGTTTCCTTCCCT
MIR-699_MMU-MIR-699_(DELETED_IN_MIRBASE_13.0)	AGGCAGTGCGACCTGGCTCG
MIR-700_MMU-MIR-700	CACGCGGGAACCGAGTCCACC
MIR-701_MMU-MIR-701	TTAGCCGCTGAAATAGATGGA
MIR-702_MMU-MIR-702	TGCCCACCCTTTACCCCGCTC
MIR-703_MMU-MIR-703	AAAACCTTCAGAAGGAAAGAA
MIR-704_MMU-MIR-704	AGACATGTGCTCTGCTCCTAG
MIR-705_MMU-MIR-705	GGTGGGAGGTGGGGTGGGCA
MIR-706_MMU-MIR-706	AGAGAAACCCTGTCTCAAAAAA
MIR-707_MMU-MIR-707	CAGTCATGCCGCTTGCCTACG
MIR-708_HSA-MIR-708_MMU-MIR-708_RNO-MIR-708	AAGGAGCTTACAATCTAGCTGGG
MIR-708*_HSA-MIR-708*_RNO-MIR-708*_MMU-MIR-708*	CAACTAGACTGTGAGCTTCTAG
MIR-709_MMU-MIR-709	GGAGGCAGAGGCAGGAGGA
MIR-710_MMU-MIR-710	CCAAGTCTTGGGGAGAGTTGAG
MIR-711_MMU-MIR-711	GGGACCCGGGGAGAGATGTAAG
MIR-712_MMU-MIR-712	CTCCTTCACCCGGGCGGTACC
MIR-712*_MMU-MIR-712*	TGCGAGTCACCCCCGGGTGTTG
MIR-713_MMU-MIR-713	TGCACTGAAGGCACACAGC
MIR-714_MMU-MIR-714	CGACGAGGGCCGGTCGGTCGC
MIR-715_MMU-MIR-715	CTCCGTGCACACCCCCGCGTG
MIR-717_MMU-MIR-717	CTCAGACAGAGATACCTTCTCT
MIR-718_MMU-MIR-718	CTTCCGCCCGGCCGGGTGTCG
MIR-719_MMU-MIR-719	ATCTCGGCTACAGAAAAATGTT
MIR-720_MMU-MIR-720_HSA-MIR-720	ATCTCGCTGGGGCCTCCA
MIR-721_MMU-MIR-721	CAGTGCAATTAAAAGGGGGAA
MIR-741-3P_MMU-MIR-741	TGAGAGATGCCATTCTATGTAGA
MIR-741-3P_RNO-MIR-741	TGAAAGATGCCACGCTATGTAGA
MIR-742_MMU-MIR-742	GAAAGCCACCATGCTGGGTAAA
MIR-742*_MMU-MIR-742*_RNO-MIR-742-5P	TACTCACATGGTTGCTAATCA
MIR-742_RNO-MIR-742	GAAAGCCACCATGTTGGGTAAA
MIR-743A_MMU-MIR-743A	GAAAGACACCAAGCTGAGTAGA
MIR-743A_RNO-MIR-743A	GAAAGACGCCAAACTGGGTAGA
MIR-743B-3P_MMU-MIR-743B-3P	GAAAGACATCATGCTGAATAGA
MIR-743B-3P_RNO-MIR-743B	GAAAGACACCATACTGAATAGA
MIR-743B-5P_MMU-MIR-743B-5P_RNO-MIR-743B-5P	TGTTCAGACTGGTGTCCATCA
MIR-744_HSA-MIR-744_MMU-MIR-744_RNO-MIR-744	TGCGGGGCTAGGGCTAACAGCA
MIR-758_HSA-MIR-758_MMU-MIR-758_RNO-MIR-758	TTTGTGACCTGGTCCACTAACC
MIR-759_MMU-MIR-759_HSA-MIR-759_RNO-MIR-759	GCAGAGTGCAAACAATTTTGAC
MIR-760-3P_HSA-MIR-760_MMU-MIR-760_RNO-MIR-760-3P.	CGGCTCTGGGTCTGTGGGGA
MIR-761_MMU-MIR-761_HSA-MIR-761_RNO-MIR-761	GCAGCAGGGTGAAACTGACACA
MIR-762_MMU-MIR-762	GGGGCTGGGGCCGGGACAGAGC
MIR-763_MMU-MIR-763	CCAGCTGGGAAGAACCAGTGGC
MIR-764-3P_MMU-MIR-764-3P	AGGAGGCCATAGTGGCAACTGT
MIR-764-5P_MMU-MIR-764-5P_RNO-MIR-764	GGTGCTCACATGTCCTCCT
MIR-765_HSA-MIR-765	TGGAGGAGAAGGAAGGTGATG
MIR-766_HSA-MIR-766	ACTCCAGCCCCACAGCCTCAGC
MIR-767-3P_HSA-MIR-767-3P	TCTGCTCATACCCCATGGTTTCT
MIR-767-5P_HSA-MIR-767-5P_MMU-MIR-767	TGCACCATGGTTGTCTGAGCATG
MIR-768-3P_HSA-MIR-768-3P_(DELETED_IN_MIRBASE_12.0)	TCACAATGCTGACACTCAAACTGCTGAC
MIR-768-5P_HSA-MIR-768-5P_(DELETED_IN_MIRBASE_12.0)	GTTGGAGGATGAAAGTACGGAGTGAT
MIR-769-3P_HSA-MIR-769-3P	CTGGGATCTCCGGGGTCTTGGTT
MIR-769-5P_HSA-MIR-769-5P	TGAGACCTCTGGGTTCTGAGCT
MIR-770-3P_HSA-MIR-770-3P	CGTGGGCCTGATGTGGTGCTGG
MIR-770-3P_MMU-MIR-770-3P_RNO-MIR-770-3P	CGTGGGCCTGACGTGGAGCTGG
MIR-770-5P_HSA-MIR-770-5P	AGTACCACGTGTCAGGGCCACA
MIR-770-5P_MMU-MIR-770-5P_RNO-MIR-770-5P	AGCACCACGTGTCTGGGCCACG
MIR-7B_MMU-MIR-7B_RNO-MIR-7B	TGGAAGACTTGTGATTTTGTTGT
MIR-7_HSA-MIR-7_MMU-MIR-7A_RNO-MIR-7A	TGGAAGACTAGTGATTTTGTTGT
MIR-7*_RNO-MIR-7A*_HSA-MIR-7-1*_MMU-MIR-7A*	CAACAAATCACAGTCTGCCATA
MIR-801_HSA-MIR-801_(DELETED_IN_MIRBASE_11.0)	GATTGCTCTGCGTGCGGAATCGAC
MIR-801_MMU-MIR-801_(DELETED_IN_MIRBASE_11.0)	GATTGCTGTGCGTGCGGAATCGAC
MIR-802_MMU-MIR-802_HSA-MIR-802_RNO-MIR-802	TCAGTAACAAAGATTCATCCTT
MIR-804_MMU-MIR-804	TGTGAGTTGTTCCTCACCTGGA
MIR-805_MMU-MIR-805	GAATTGATCAGGACATAGGG
MIR-871_MMU-MIR-871	TATTCAGATTAGTGCCAGTCATG
MIR-871_RNO-MIR-871	TATTCAGATTGGTGCCGGTCACA
MIR-872_MMU-MIR-872_RNO-MIR-872	AAGGTTACTTGTTAGTTCAGG
MIR-873_HSA-MIR-873_MMU-MIR-873_RNO-MIR-873	GCAGGAACTTGTGAGTCTCCT
MIR-874_HSA-MIR-874_MMU-MIR-874_RNO-MIR-874	CTGCCCTGGCCCGAGGGACCGA
MIR-875-3P_HSA-MIR-875-3P	CCTGGAAACACTGAGGTTGTG
MIR-875-3P_MMU-MIR-875-3P	CCTGAAAATACTGAGGCTATG
MIR-875-3P_RNO-MIR-875-3P	CCTGAAAACACTGAGGCTGCG
MIR-875-5P_HSA-MIR-875-5P_MMU-MIR-875-5P_RNO-MIR-875	TATACCTCAGTTTTATCAGGTG
MIR-876-3P_HSA-MIR-876-3P	TGGTGGTTTACAAAGTAATTCA
MIR-876-3P_MMU-MIR-876-3P	TAGTGGTTTACAAAGTAATTCA
MIR-876-3P_RNO-MIR-876-3P	TGGTGGTTTGCAAAGTAATTCA
MIR-876-5P_HSA-MIR-876-5P	TGGATTTCTTTGTGAATCACCA
MIR-876-5P_MMU-MIR-876-5P	TGGATTTCTCTGTGAATCACTA
MIR-876-5P_RNO-MIR-876	TGGATTTCTCTGTGAATCACCA
MIR-877_HSA-MIR-877_MMU-MIR-877_RNO-MIR-877	GTAGAGGAGATGGCGCAGGG
MIR-878-3P_MMU-MIR-878-3P	GCATGACACCACACTGGGTAGA
MIR-878-3P_RNO-MIR-878-3P	GCATGACACCATACTGGGTAGA
MIR-878-5P_MMU-MIR-878-5P	TATCTAGTTGGATGTCAAGACA
MIR-878-5P_RNO-MIR-878	TATCTAGTTGGCTGTCAGTCA
MIR-879_MMU-MIR-879_RNO-MIR-879	AGAGGCTTATAGCTCTAAGCC
MIR-880_MMU-MIR-880	TACTCCATCCTCTCTGAGTAGA
MIR-880_RNO-MIR-880	TACTCCATTCATTCTGAGTAGA
MIR-881_MMU-MIR-881	AACTGTGTCTTTTCTGAATAGA
MIR-881_RNO-MIR-881	AACTGTGGCATTTCTGAATAGA
MIR-882A_RNO-MIR-882A	ATGGGAATGTTAGAGCATTAGC
MIR-882B_RNO-MIR-882B	ATGGCAATGTTAGAGCATTAGC
MIR-882_MMU-MIR-882	AGGAGAGAGTTAGCGCATTAGT
MIR-883A-3P_MMU-MIR-883A-3P	TAACTGCAACAGCTCTCAGTAT
MIR-883B-3P_MMU-MIR-883B-3P_RNO-MIR-883	TAACTGCAACATCTCTCAGTAT
MIR-883B-5P_MMU-MIR-883B-5P	TACTGAGAATGGGTAGCAGTCA
MIR-885-3P_HSA-MIR-885-3P	AGGCAGCGGGGTGTAGTGGATA
MIR-885-5P_HSA-MIR-885-5P	TCCATTACACTACCCTGCCTCT
MIR-886-3P_HSA-MIR-886-3P	CGCGGGTGCTTACTGACCCTT
MIR-886-5P_HSA-MIR-886-5P	CGGGTCGGAGTTAGCTCAAGCGG
MIR-887_HSA-MIR-887	GTGAACGGGCGCCATCCCGAGG
MIR-888*_HSA-MIR-888*	GACTGACACCTCTTTGGGTGAA
MIR-888_HSA-MIR-888	TACTCAAAAAGCTGTCAGTCA
MIR-889_HSA-MIR-889	TTAATATCGGACAACCATTGT
MIR-890_HSA-MIR-890	TACTTGGAAAGGCATCAGTTG
MIR-891A_HSA-MIR-891A	TGCAACGAACCTGAGCCACTGA
MIR-891B_HSA-MIR-891B	TGCAACTTACCTGAGTCATTGA
MIR-892A_HSA-MIR-892A	CACTGTGTCCTTTCTGCGTAG
MIR-892B_HSA-MIR-892B	CACTGGCTCCTTTCTGGGTAGA
MIR-92A_HSA-MIR-92A_MMU-MIR-92A_RNO-MIR-92A.	TATTGCACTTGTCCCGGCCTGT
MIR-92B_HSA-MIR-92B_MMU-MIR-92B_RNO-MIR-92B	TATTGCACTCGTCCCGGCCTCC
MIR-93_HSA-MIR-93_MMU-MIR-93_RNO-MIR-93	CAAAGTGCTGTTCGTGCAGGTAG
MIR-95_HSA-MIR-95	TTCAACGGGTATTTATTGAGCA
MIR-96_HSA-MIR-96_MMU-MIR-96_RNO-MIR-96	TTTGGCACTAGCACATTTTTGCT
MIR-98_HSA-MIR-98_MMU-MIR-98_RNO-MIR-98	TGAGGTAGTAAGTTGTATTGTT
MIR-99A_HSA-MIR-99A_MMU-MIR-99A_RNO-MIR-99A	AACCCGTAGATCCGATCTTGTG
MIR-99B_HSA-MIR-99B_MMU-MIR-99B_RNO-MIR-99B	CACCCGTAGAACCGACCTTGCG
MIR-9_HSA-MIR-9_MMU-MIR-9_RNO-MIR-9	TCTTTGGTTATCTAGCTGTATGA
MIR-9*_MMU-MIR-9*_HSA-MIR-9*_RNO-MIR-9*	TAAAGCTAGATAACCGAAAGT
RLCV-MIR-RL1-10_RLCV-MIR-RL1-10	TAGTGCGCCGGTGACCTGATAG
RLCV-MIR-RL1-11_RLCV-MIR-RL1-11	TGACACTCGATAGGATACGGGG
RLCV-MIR-RL1-12-3P_RLCV-MIR-RL1-12-3P	AACGGTGCATGGACTGGCTAGA
RLCV-MIR-RL1-12-5P_RLCV-MIR-RL1-12-5P	AGACCAGACCATGCACAGTGGG
RLCV-MIR-RL1-13_RLCV-MIR-RL1-13	GATCATAGCCAGTGTCCAGGGA
RLCV-MIR-RL1-14-3P_RLCV-MIR-RL1-14-3P	TCGCACATCAGGCTGAACGAC
RLCV-MIR-RL1-14-5P_RLCV-MIR-RL1-14-5P	TCGGACGGTCTGGTGCGCTTGAT
RLCV-MIR-RL1-15_RLCV-MIR-RL1-15	TCCTGTAGAGTATGGGTGTGGTTT
RLCV-MIR-RL1-16-3P_RLCV-MIR-RL1-16-3P	CATGAAACACATGGCCTGTTCC
RLCV-MIR-RL1-1_RLCV-MIR-RL1-1	TAACCTGATCAGCCCCGGGGTT
RLCV-MIR-RL1-2_RLCV-MIR-RL1-2	TATCTTTTGCGGGGGAATTTCCA
RLCV-MIR-RL1-3_RLCV-MIR-RL1-3	CGCACCTCGCCGTCTCTACTGCT
RLCV-MIR-RL1-4-3P_RLCV-MIR-RL1-4-3P	CACCACACGATCCACTAGGTCT
RLCV-MIR-RL1-4-5P_RLCV-MIR-RL1-4-5P	ACCTAGTAATTGTGCGGTGTT
RLCV-MIR-RL1-5-3P_RLCV-MIR-RL1-5-3P	CGCACCACTTTTCACTAGGTGT
RLCV-MIR-RL1-5-5P_RLCV-MIR-RL1-5-5P	AACCTAGTGCCGGTGATGTGCT
RLCV-MIR-RL1-7_RLCV-MIR-RL1-7	CGAGGTAAACATCGGCTTACTG
RLCV-MIR-RL1-8_RLCV-MIR-RL1-8_(MIRBASE_VERSION)	TAAGGTGAATATAGCTGCCCATTG
RLCV-MIR-RL1-9_RLCV-MIR-RL1-9	TCGATGCATGGTCCCCCCTTAGT
SV40-MIR-S1-3P_SV40-MIR-S1-3P	GCCTGTTTCATGCCCTGAGT
SV40-MIR-S1-5P_SV40-MIR-S1-5P	TGAGGGGCCTGAAATGAGCCTT
