# Supplementary material for: Evaluating and Correcting Inherent Bias of microRNA Expression in Illumina Sequencing Analysis
Source: Front Mol Biosci. 2019 Apr 24;6:17. doi: 10.3389/fmolb.2019.00017 (PMC6491513; doi:10.3389/fmolb.2019.00017)
Supplement: Supplementary file 2 [file Table_2.xls]

## Sheet: LEGEND
								Baroin-Tourancheau et al.
								Supplemental Table 2:
								We have built and sequenced 12 cDNA libraries from miRXplore Universal Reference consisting of equimolar amounts of 1006 synthetic small RNAs of around 20 nucleotides using the current Truseq/Illumina protocol or a previous Illumina-based protocol (see Baroin-Tourancheau et al., 2016)

## Sheet: TABLE_OLIGOS
	CURRENT TruSeq-ILLUMINA METHOD
	3'- adaptor (RA3)	TGGAATTCTCGGGTGCCAAGG
	5'- adaptor	rGrUrUrCrArGrArGrUrUrCrUrArCrArGrUrCrCrGrArCrGrArUrC
	RT-Primer	GCCTTGGCACCCGAGAATTCCA
	PCR-F	AATGATACGGCGACCACCGACAGGTTCAGAGTTCTACAGTCCGA
	PCR-R	CAAGCAGAAGACGGCATACGAGATNNNNNNGTGACTGGAGTTCCTTGGCACCCGAGAATTCCA with Ns defining Index Barcodes
								Supplemental Table 3:
								We have built and sequenced 12 cDNA libraries from one commercial sample consisting of equimolar amounts of 1006 synthetic small RNAs of around 20 nucleotides usng the current Truseq/Illumina protocol.
	PREVIOUS ILLUMINA-BASED METHOD
	3'-adaptor (BC8)	CCCTTCTCGTATGCCGTCTTCTGCTTG
	5'-adaptor	rGrUrUrCrArGrArGrUrUrCrUrArCrArGrUrCrCrGrArCrGrArUrC
	RT-Primer	CAAGCAGAAGACGGCATACGA
	PCR-F	AATGATACGGCGACCACCGACAGGTTCAGAGTTCTACAGTCCGA
	PCR-R	CAAGCAGAAGACGGCATACGANNGAAGGG with Ns defining Index Barcodes
