# Supplementary material for: Evaluating and Correcting Inherent Bias of microRNA Expression in Illumina Sequencing Analysis
Source: Front Mol Biosci. 2019 Apr 24;6:17. doi: 10.3389/fmolb.2019.00017 (PMC6491513; doi:10.3389/fmolb.2019.00017)
Supplement: Supplementary file 3 [file Table_3.xls]

## Sheet: LEGEND
								Baroin-Tourancheau et al.
								Supplemental Table 3:
								We have built and sequenced 12 cDNA libraries from the miRXplore Universal Reference consisting of equimolar amounts of 1006 synthetic small RNAs of around 20 nucleotides using the current Illumina protocol (TruSeq Adapters).
								43 and 963 of those RNAs are calibrators and animal miRNAs, respectively. 102 and 861 of the latters mimic viral and cellular miRNAs, respectively.
								The miRXplore Universal Reference annotated 400, 503 and 569 miRNAs of the rat, mouse and human miRBase database Version 22, respectively. Note that our data are valuable for many other genomes as some miRNA sequences have been conserved during evolution.
								The 12 cDNA libraries differ in the ratio of miRNA:3'-adaptor (1:0.6, 1:6 or 1:60) and number of amplification cycles (16, 20, 24 or 28).
								In each expression profile, for each miRNA, we established an efficiency of capture (EC) by dividing the miRNA expression frequency (i.e., miRNA count / total number of miRNA reads) by the miRNA abundance in the RNA sample (i.e., 1/1006).

## Sheet: ALL BY A_Z  ORDER
	miRNA:3'-adaptor RATIO		1:0.6	1:0.6	1:0.6	1:6	1:6	1:6	1:6	1:60	1:60	1:60	1:60
	PCR CYCLES		16	24	28	16	20	24	28	16	20	24	28
	RNA IDENTITY	SEQUENCE
	CALI_1_CALIBRATION_OLIGO_1	TCCACGACGTCTCATGTATTTC	0.0135869	0.00207882	0.00426876	0.0132725	0.0192783	0.00748098	0.00807423	0.00501186	0.0057331	0.00464081	0.00674007
	CALI_10_CALIBRATION_OLIGO_10	CCTGGAACTTAGGACGTGAATC	0.0099637	0.000692942	0.00426876	0.00865596	0.0100408	0.00831219	0.0044216	0.00334124	0.00482787	0.0029005	0.00404404
	CALI_11_CALIBRATION_OLIGO_11	GATGTAACGAGTTGGAATGCAA	0	0	0	0	0	0.000831219	0	0	0.000301742	0.0017403	0
	CALI_12_CALIBRATION_OLIGO_12	TAGCATATCGAGCCTGAGAACA	0.00135869	0	0	0.00173119	0.000401631	0.00041561	0.000961218	0.00250593	0.00181045	0.000580101	0.00134801
	CALI_13_CALIBRATION_OLIGO_13	GGATGAGATCTCACACGGTGTA	0.000452895	0.00207882	0	0	0.00120489	0.00041561	0.00153795	0.00334124	0.00150871	0.00464081	0.00134801
	CALI_14_CALIBRATION_OLIGO_14	CATCGGTCGAACTTATGTGAAA	0	0	0	0	0	0	0.000768974	0	0	0	0
	CALI_15_CALIBRATION_OLIGO_15	GAAGCACATTCGCACATCATAT	0	0	0	0	0	0	0	0	0	0	0
	CALI_16_CALIBRATION_OLIGO_16	TCTTAACCCGGACCAGAAACTA	0.00226448	0	0	0.00346238	0.00281142	0.00207805	0.00115346	0.00250593	0.0036209	0.00522091	0.000674007
	CALI_17_CALIBRATION_OLIGO_17	TCATGAGTCCGTACCTTGATTG	0	0	0	0	0	0	0	0	0	0	0
	CALI_18_CALIBRATION_OLIGO_18_(MIRCONTROL_3)	ATCATTTACGATTCGGAGCTGT	0.000452895	0	0	0	0.000401631	0	0.000384487	0	0.000301742	0	0
	CALI_19_CALIBRATION_OLIGO_19_(MIRCONTROL_3)	ATGATTCTCTAACGTCGGCATT	0.000905791	0.000692942	0	0.00115413	0.00120489	0	0.000384487	0.00668248	0.00512961	0.0017403	0.00337004
	CALI_20_CALIBRATION_OLIGO_20_(MIRCONTROL_3)	GATAGTTCGGGATCGCTGTAAC	0.000905791	0	0	0	0.00200815	0	0.000961218	0	0	0	0
	CALI_21_CALIBRATION_OLIGO_21	ATGCGTTCAATCGGAACTAGAT	0.000452895	0	0	0.000577064	0	0.00041561	0.000576731	0	0	0	0
	CALI_22_CALIBRATION_OLIGO_22	CATTCTCCTATCGCTTCAGCTT	0.000452895	0	0	0.00346238	0.00200815	0.00166244	0.00115346	0	0.00120697	0.00406071	0.000674007
	CALI_23_CALIBRATION_OLIGO_23	CTCGTCTCCGGCTGTATATACC	0.00769922	0.00138588	0.00213438	0.0080789	0.0132538	0.00332488	0.00346038	0.0083531	0.0138801	0.0127622	0.00674007
	CALI_24_CALIBRATION_OLIGO_24	TGCTACTCCGATCTTTAGCCTC	0.000905791	0	0	0.00230826	0.000803262	0.00166244	0.000768974	0.00083531	0	0.0011602	0.000674007
	CALI_25_CALIBRATION_OLIGO_25	AGGGCCCTTTAGGCACTAATAG	0	0	0	0	0	0	0	0	0	0	0
	CALI_26_CALIBRATION_OLIGO_26	AGGTTCCGGATAAGTAAGAGCC	0.000905791	0.000692942	0.00213438	0.00173119	0.00120489	0.00041561	0.000768974	0.00250593	0	0.000580101	0
	CALI_27_CALIBRATION_OLIGO_27_(MIRCONTROL_3)	GTAGCTGTCAGTACGTTCGTGC	0.0819741	0.0291035	0.0437548	0.0392404	0.05663	0.0610946	0.0438315	0.0542951	0.0407352	0.0893355	0.0633567
	CALI_28_CALIBRATION_OLIGO_28_(MIRCONTROL_3)	TAACTCCTTAAGCGAATCTCGC	0.000905791	0	0.00320157	0.000577064	0.00160652	0.00041561	0.000576731	0	0.00120697	0.0029005	0
	CALI_29_CALIBRATION_OLIGO_29	CGTCGATTTAGACCGTATAGCC	0.00135869	0	0.00106719	0	0.000803262	0.00207805	0.000768974	0	0	0.0011602	0
	CALI_30_CALIBRATION_OLIGO_30	ATGATACCCTAAACGAAAGCGA	0	0	0	0	0	0	0	0	0	0	0
	CALI_31_CALIBRATION_OLIGO_31	AAAGTAGCATCCGAAATACGGA	0.000452895	0	0	0	0	0	0.000192244	0	0	0	0
	CALI_32_CALIBRATION_OLIGO_32	GAGCTCTAGTGGCTTGATCGAT	0.121376	0.0311824	0.044822	0.103872	0.102818	0.0552761	0.0584421	0.0968959	0.12643	0.0997774	0.0754888
	CALI_33_CALIBRATION_OLIGO_33	CAGATATGTCGATTCGCAATGT	0.000452895	0	0	0	0	0	0	0	0	0	0
	CALI_34_CALIBRATION_OLIGO_34	CAATCCTCCCGGACTAGTACTG	0.000452895	0.00138588	0.00106719	0.00230826	0.00240979	0.00041561	0.000768974	0.00334124	0	0.0017403	0.000674007
	CALI_35_CALIBRATION_OLIGO_35_(MIRCONTROL_3)	TGATACGGATGTTATACGCAGC	0.00135869	0	0	0.00173119	0.000803262	0.00041561	0.000768974	0	0	0	0
	CALI_36_CALIBRATION_OLIGO_36_(MIRCONTROL_3)	CGCTGCACTTATAGTACGAACG	0.00860501	0.00207882	0.00213438	0.00865596	0.00883588	0.00498732	0.00192244	0.00751779	0.00543135	0.00348061	0.00539206
	CALI_37_CALIBRATION_OLIGO_37_(MIRCONTROL_3)	TTCCGCTTTACGGGTTAATAGA	0	0	0	0	0	0	0	0	0	0	0
	CALI_38_CALIBRATION_OLIGO_38_(MIRCONTROL_3)	GGAGGATACTTAATCCGCTGTG	0	0	0	0	0	0	0.000192244	0	0	0	0
	CALI_39_CALIBRATION_OLIGO_39_(MIRCONTROL_3)	GGTAATCCAACGTTGATGGTTT	0	0	0	0	0	0	0.000192244	0	0	0	0
	CALI_3_CALIBRATION_OLIGO_3	GGGCTACCTATATAGCAGGCCT	0	0	0	0	0.000401631	0	0	0	0	0	0
	CALI_41_CALIBRATION_OLIGO_41_(MIRCONTROL_3)	TGCTAGTCCACGGGAGAAATAT	0	0	0	0.00288532	0.00160652	0.000831219	0.000768974	0	0.00120697	0.0011602	0
	CALI_42_CALIBRATION_OLIGO_42_(MIRCONTROL_3)	CTGTAAACGAACCGGATAGAGG	0.000452895	0	0	0	0.000401631	0.00041561	0.000192244	0	0	0	0
	CALI_43_CALIBRATION_OLIGO_43_(MIRCONTROL_3)	TCTAGTTGCGTGATGGAGAGAA	0.00135869	0	0	0.00173119	0	0.00041561	0.000961218	0.00083531	0	0.0017403	0
	CALI_44_CALIBRATION_OLIGO_44_(MIRCONTROL_3)	AGCCGCATTTCGTAGTGATATT	0.000452895	0	0	0.000577064	0	0.00124683	0.000576731	0	0	0	0
	CALI_45_CALIBRATION_OLIGO_45_(MIRCONTROL_3)	AATACGCTTCGGCAGATGTAAT	0.00181158	0	0	0.000577064	0.00120489	0	0.000768974	0	0	0	0
	CALI_4_CALIBRATION_OLIGO_4_(MIRCONTROL_3)	GGGTACCATACCGGTTGTCTTA	0.00271737	0.000692942	0	0.00346238	0.00441794	0.00166244	0.000768974	0	0.00211219	0.000580101	0
	CALI_5_CALIBRATION_OLIGO_5_(MIRCONTROL_3)	CATGGTTGTAAGTCCCGGTAAT	0	0	0	0	0.000401631	0	0	0	0	0	0
	CALI_6_CALIBRATION_OLIGO_6_(MIRCONTROL_3)	TCTCTAAGTCGAATCGGCTAGG	0	0	0	0	0	0	0	0	0	0	0
	CALI_7_CALIBRATION_OLIGO_7	GTCCCACTCCGTAGATCTGTTC	0.0914849	0.0270247	0.0288141	0.177159	0.191578	0.108059	0.0897778	0.165391	0.185873	0.152567	0.141542
	CALI_8_CALIBRATION_OLIGO_8	GGATTACTCGGGTTTGAGACAG	0	0	0	0	0	0	0	0	0	0	0
	CALI_9_CALIBRATION_OLIGO_9	TGGATTTCGGTAGACTTGTCCT	0.000905791	0	0	0	0	0	0	0	0	0	0.000674007
	EBV-MIR-BART1-3P_EBV-MIR-BART1-3P	TAGCACCGCTATCCACTATGTC	0.00181158	0.000692942	0	0.00115413	0.00160652	0.00374049	0.00173019	0.00083531	0.00754355	0	0.00269603
	EBV-MIR-BART1-5P_EBV-MIR-BART1-5P	TCTTAGTGGAAGTGACGTGCTGTG	0.352353	0.196102	0.191027	0.431644	0.42854	0.403973	0.311819	0.444385	0.468907	0.570819	0.497418
	EBV-MIR-BART10_EBV-MIR-BART10	TACATAACCATGGAGTTGGCTGT	0.109148	0.0422694	0.0384189	0.133879	0.134546	0.0573541	0.052867	0.211333	0.171389	0.135164	0.120647
	EBV-MIR-BART11-3P_EBV-MIR-BART11-3P	ACGCACACCAGGCTGACTGCC	3.43023	3.18753	3.41394	2.14726	2.29974	3.58006	3.16375	2.57025	2.46312	4.22488	3.95305
	EBV-MIR-BART11-5P_EBV-MIR-BART11-5P	TCAGACAGTTTGGTGCGCTAGTTG	0.00226448	0.00138588	0.00106719	0	0.00361468	0	0.00192244	0	0	0.0023204	0
	EBV-MIR-BART12_EBV-MIR-BART12	TCCTGTGGTGTTTGGTGTGGTT	0.34103	0.219662	0.137668	0.832127	0.800852	0.803789	0.647284	0.927194	0.965574	0.957747	0.961135
	EBV-MIR-BART13_EBV-MIR-BART13	TGTAACTTGCCAGGGACGGCTGA	0.0566119	0.0166306	0.0106719	0.0577064	0.0686789	0.0519512	0.0321047	0.0309065	0.0434508	0.0249443	0.0208942
	EBV-MIR-BART14-3P_EBV-MIR-BART14-3P	TAAATGCTGCAGTAGTAGGGAT	0.1173	0.0623647	0.0405532	0.114836	0.13053	0.0694068	0.0649783	0.126132	0.102894	0.0800539	0.093013
	EBV-MIR-BART14-5P_EBV-MIR-BART14-5P	TACCCTACGCTGCCGATTTACA	0.181158	0.083153	0.089644	0.598416	0.621323	0.507875	0.409287	0.515386	0.553093	0.590543	0.487981
	EBV-MIR-BART15_EBV-MIR-BART15	GTCAGTGGTTTTGTTTCCTTGA	0.00135869	0.000692942	0	0.00115413	0.000401631	0.00041561	0.000384487	0.00250593	0.000905226	0.0023204	0.00134801
	EBV-MIR-BART16_EBV-MIR-BART16	TTAGATAGAGTGGGTGTGTGCTCT	0.0706517	0.0394977	0.0256126	0.054244	0.0554251	0.0407298	0.0297978	0.059307	0.0645728	0.0522091	0.0620087
	EBV-MIR-BART17-3P_EBV-MIR-BART17-3P	TGTATGCCTGGTGTCCCCTTAGT	0.370469	0.163534	0.169683	0.361819	0.363476	0.22817	0.199357	0.162885	0.163846	0.17113	0.148956
	EBV-MIR-BART17-5P_EBV-MIR-BART17-5P	TAAGAGGACGCAGGCATACAAG	0.589217	0.297272	0.282806	1.08834	1.07035	1.01991	1.00736	1.27802	1.30684	1.60688	1.57853
	EBV-MIR-BART18-3P_EBV-MIR-BART18-3P	TATCGGAAGTTTGGGCTTCGTC	0.119112	0.0568212	0.0544267	0.154076	0.127317	0.106812	0.0890088	0.0367536	0.0624606	0.0493086	0.0485285
	EBV-MIR-BART18-5P_EBV-MIR-BART18-5P	TCAAGTTCGCACTTCCTATACA	0.45833	0.196795	0.239051	0.570716	0.553849	0.371555	0.385641	0.184603	0.212728	0.247123	0.221074
	EBV-MIR-BART19-3P_EBV-MIR-BART19-3P	TTTTGTTTGCTTGGGAATGCT	1.8383	1.60069	1.36387	2.15591	2.18568	1.47749	1.39338	1.5094	1.51987	1.17702	1.05482
	EBV-MIR-BART19-5P_EBV-MIR-BART19-5P	ACATTCCCCGCAAACATGACATG	0.119564	0.0630577	0.0586955	0.166194	0.174308	0.146295	0.0974675	0.157038	0.134879	0.135164	0.144912
	EBV-MIR-BART2-3P_EBV-MIR-BART2-3P	AAGGAGCGATTTGGAGAAAATAAA	0.13451	0.0436553	0.0768377	0.385479	0.368296	0.0631727	0.0759362	0.388419	0.480071	0.222759	0.091665
	EBV-MIR-BART2-5P_EBV-MIR-BART2-5P	TATTTTCTGCATTCGCCCTTGC	0.000905791	0	0	0.00173119	0.00321305	0.00124683	0.000961218	0.00083531	0.000603484	0.0017403	0.000674007
	EBV-MIR-BART20-3P_EBV-MIR-BART20-3P	CATGAAGGCACAGCCTGTTACC	0.00452895	0.00207882	0.00213438	0.000577064	0.00281142	0.00457171	0.0030759	0.00334124	0	0.0017403	0
	EBV-MIR-BART20-5P_2_EBV-MIR-BART20-5P	TAGCAGGCATGTCTTCATTCC	0.202897	0.0866177	0.0939128	0.136187	0.119284	0.109305	0.0961218	0.107755	0.110136	0.136904	0.132779
	EBV-MIR-BART3-3P_EBV-MIR-BART3-3P	CGCACCACTAGTCACCAGGTGT	0.00135869	0.00138588	0.00106719	0.00230826	0.000401631	0.00207805	0.00153795	0	0.000905226	0	0.00134801
	EBV-MIR-BART3-5P_EBV-MIR-BART3-5P	ACCTAGTGTTAGTGTTGTGCT	0.780792	0.570291	0.347904	0.449533	0.458663	0.433065	0.412747	0.223028	0.234453	0.318475	0.314087
	EBV-MIR-BART4_EBV-MIR-BART4	GACCTGATGCTGCTGGTGTGCT	3.61456	3.55618	2.7843	2.89571	3.0295	4.34603	4.04692	1.05917	0.979454	1.44445	1.34397
	EBV-MIR-BART5_EBV-MIR-BART5	CAAGGTGAATATAGCTGCCCATCG	0.00135869	0	0	0.00115413	0.00120489	0.000831219	0.000192244	0	0	0	0
	EBV-MIR-BART6-3P_EBV-MIR-BART6-3P	CGGGGATCGGACTAGCCTTAGA	0.216484	0.0665224	0.0928456	0.341045	0.333755	0.136736	0.108233	0.329112	0.272171	0.193174	0.161088
	EBV-MIR-BART6-5P_EBV-MIR-BART6-5P	TAAGGTTGGTCCAATCCATAGG	0.139039	0.0561283	0.0554939	0.124069	0.126514	0.0968371	0.0790121	0.0317418	0.0343986	0.0295851	0.0465065
	EBV-MIR-BART7_EBV-MIR-BART7	CATCATAGTCCAGTGTCCAGGG	0.150361	0.0672153	0.0554939	0.0934844	0.112457	0.0598478	0.0553662	0.0684954	0.0509944	0.0504688	0.0505506
	EBV-MIR-BART8-3P_EBV-MIR-BART8-3P	GTCACAATCTATGGGGTCGTAGA	2.29029	2.38441	1.59332	2.47099	2.52505	2.34986	1.96742	1.93374	1.94503	1.7374	1.44844
	EBV-MIR-BART8-5P_EBV-MIR-BART8-5P	TACGGTTTCCTAGATTGTACAG	0.123188	0.0443483	0.0533595	0.132148	0.153021	0.0664976	0.0707456	0.0576364	0.057331	0.0504688	0.0384184
	EBV-MIR-BART9_EBV-MIR-BART9	TAACACTTCATGGGTCCCGTAGT	1.58468	1.40875	0.866559	2.60025	2.48168	1.55106	1.49931	1.52026	1.78088	1.04708	0.972593
	EBV-MIR-BHRF1-1_EBV-MIR-BHRF1-1	TAACCTGATCAGCCCCGGAGTT	3.92706	6.36467	3.7373	5.73544	5.16297	4.17314	3.92158	6.66911	6.8432	3.4574	3.47586
	EBV-MIR-BHRF1-2_EBV-MIR-BHRF1-2	TATCTTTTGCGGCAGAAATTGA	0.149003	0.0381118	0.0512251	0.334697	0.316485	0.0390673	0.0411401	0.196298	0.23566	0.0661315	0.0310043
	EBV-MIR-BHRF1-2*_EBV-MIR-BHRF1-2*	AAATTCTGTTGCAGCAGATAGC	0.0122282	0.00277177	0.00533595	0.0276991	0.0192783	0.00664976	0.00480609	0.0158709	0.017501	0.0104418	0.0134801
	EBV-MIR-BHRF1-3_EBV-MIR-BHRF1-3	TAACGGGAAGTGTGTAAGCACA	10.9275	11.7308	11.0732	6.76031	6.95263	9.33501	10.8689	5.93989	6.12687	9.06988	9.29659
	HCMV-MIR-UL112_HCMV-MIR-UL112	AAGTGACGGTGAGATCCAGGCT	0.72735	0.370724	0.420473	0.461074	0.488383	0.405635	0.340848	0.231381	0.217858	0.276128	0.250731
	HCMV-MIR-UL148D_HCMV-MIR-UL148D	TCGTCCTCCCCTTCTTCACCG	0.0851444	0.0436553	0.0394861	0.124646	0.143784	0.199493	0.126304	0.100237	0.106817	0.166489	0.100427
	HCMV-MIR-UL22A_HCMV-MIR-UL22A	TAACTAGCCTTCCCGTGAGA	0.287136	0.160762	0.1366	0.36759	0.370705	0.272224	0.243188	0.213004	0.208504	0.268587	0.20355
	HCMV-MIR-UL22A*_HCMV-MIR-UL22A*	TCACCAGAATGCTAGTTTGTAG	11.9433	13.6024	12.532	10.6134	10.2143	7.08241	8.18862	9.54759	9.99731	7.94448	6.82163
	HCMV-MIR-UL36_HCMV-MIR-UL36	TCGTTGAAGACACCTGGAAAGA	3.07244	1.78779	2.14719	3.11038	3.14517	2.19691	2.0449	2.26369	2.28751	2.06864	1.79286
	HCMV-MIR-UL70-3P_HCMV-MIR-UL70-3P	GGGGATGGGCTGGCGCGCGG	0.432968	0.379732	0.329762	1.28339	1.27197	1.31166	1.29861	3.81068	3.5331	3.86231	4.81578
	HCMV-MIR-UL70-5P_HCMV-MIR-UL70-5P	TGCGTCTCGGCCTCGTCCAGA	0.653981	0.382504	0.453556	0.455304	0.464687	0.622999	0.48157	0.213839	0.179536	0.276708	0.237925
	HCMV-MIR-US25-1_HCMV-MIR-US25-1	AACCGCTCAGTGGCTCGGACC	1.79392	1.22304	1.45885	1.78948	1.84268	1.67823	1.53372	1.35821	1.32103	1.62544	1.29881
	HCMV-MIR-US25-2-3P_HCMV-MIR-US25-2-3P	ATCCACTTGGAGAGCTCCCGCGG	5.03574	8.27026	6.1182	7.04999	7.16791	6.51385	5.58506	3.66617	3.83574	2.10925	1.67828
	HCMV-MIR-US25-2-5P_HCMV-MIR-US25-2-5P	AGCGGTCTGTTCAGGTGGATGA	0.160778	0.0880036	0.0939128	0.127531	0.148603	0.167491	0.115538	0.337465	0.302949	0.350961	0.401034
	HCMV-MIR-US33-3P_HCMV-MIR-US33-3P	TCACGGTCCGAGCACATCCA	0.934323	0.559204	0.601895	0.567831	0.610479	0.98167	0.760516	0.299041	0.264929	0.434496	0.469109
	HCMV-MIR-US33-5P_HCMV-MIR-US33-5P	GATTGTGCCCGGACCGTGGGCG	0.0511772	0.02356	0.017075	0.0761725	0.0726952	0.0656663	0.0351806	0.0192121	0.0241394	0.0226239	0.0222422
	HCMV-MIR-US4_HCMV-MIR-US4	CGACATGGACGTGCAGGGGGAT	0.194292	0.118493	0.0650986	0.364127	0.364279	0.519512	0.362379	0.867887	0.922425	1.22053	1.16536
	HCMV-MIR-US5-1_HCMV-MIR-US5-1	TGACAAGCCTGACGAGAGCGT	0.572913	0.31806	0.289209	0.382594	0.380345	0.443871	0.334888	0.143673	0.165656	0.252924	0.202202
	HCMV-MIR-US5-2_HCMV-MIR-US5-2	TTATGATAGGTGTGACGATGTC	0.391302	0.19541	0.149407	0.259102	0.278732	0.261834	0.220888	0.251428	0.274283	0.348061	0.281735
	HIV1-MIR-H1_HIV1-MIR-H1	CCAGGGAGGCGTGCCTGGGC	0.0357787	0.0180165	0.022411	0.0132725	0.0285158	0.0224429	0.0178787	0.160379	0.174105	0.17345	0.143564
	HIV1-MIR-N367_HIV1-MIR-N367	ACTGACCTTTGGATGGTGCTTCAA	0.118659	0.047813	0.0469564	0.0940615	0.103219	0.0739785	0.0569041	0.0492833	0.0389247	0.0353862	0.0262863
	HSV1-MIR-H1_HSV1-MIR-H1	TGGAAGGACGGGAAGTGGAAG	2.21783	1.54041	1.57197	4.22526	4.35328	5.20717	5.35706	6.65575	6.34412	8.05586	8.25187
	HSV1-MIR-LAT_HSV1-MIR-LAT_(DELETED_IN_MIRBASE_110)	TGGCGGCCCGGCCCGGGGCC	0.00407606	0.00207882	0.00106719	0.00461651	0.0052212	0.00374049	0.00249917	0.0083531	0.0129749	0.00348061	0.00337004
	KSHV-MIR-K12-10A_KSHV-MIR-K12-10A	TAGTGTTGTCCCCCCGAGTGGC	0.0135869	0.000692942	0.00320157	0.0132725	0.00722936	0.00664976	0.00346038	0.00334124	0.00663832	0.00464081	0.00539206
	KSHV-MIR-K12-10B_KSHV-MIR-K12-10B	TGGTGTTGTCCCCCCGAGTGGC	0.0679343	0.0277177	0.0298813	0.0825202	0.0879572	0.0515356	0.0324892	0.0409302	0.0518996	0.0382867	0.0310043
	KSHV-MIR-K12-11_KSHV-MIR-K12-11	TTAATGCTTAGCCTGTGTCCGA	0.0221919	0.0110871	0.0138735	0.0317385	0.0317288	0.0162088	0.0138415	0.0200474	0.0217254	0.0150826	0.0168502
	KSHV-MIR-K12-12_KSHV-MIR-K12-12	ACCAGGCCACCATTCCTCTCCG	0.514942	0.268168	0.271066	0.698825	0.67956	0.589335	0.567888	0.592234	0.693705	0.796479	0.68951
	KSHV-MIR-K12-1_KSHV-MIR-K12-1	ATTACAGGAAACTGGGTGTAAGC	0.0905791	0.0464271	0.0512251	0.104449	0.107235	0.0752254	0.0672853	0.0509539	0.0494857	0.0452479	0.0559426
	KSHV-MIR-K12-2_KSHV-MIR-K12-2	AACTGTAGTCCGGGTCGATCTG	0.338766	0.138588	0.139802	0.373361	0.385164	0.253522	0.178787	0.150356	0.174105	0.163588	0.144238
	KSHV-MIR-K12-3_KSHV-MIR-K12-3	TCACATTCTGAGGACGGCAGCGA	1.18342	0.629884	0.549603	1.4392	1.49849	1.51282	1.15558	0.856192	0.849705	0.960067	0.820941
	KSHV-MIR-K12-3*_KSHV-MIR-K12-3*	TCGCGGTCACAGAATGTGACA	0.0724633	0.0311824	0.044822	0.072133	0.0759083	0.0802127	0.0601722	0.0250593	0.0214237	0.0469882	0.0465065
	KSHV-MIR-K12-4-3P_KSHV-MIR-K12-4-3P	TAGAATACTGAGGCCTAGCTGA	1.63495	1.03318	0.877231	2.38212	2.54594	1.45754	1.46797	1.5921	1.48125	1.34235	1.02921
	KSHV-MIR-K12-4-5P_KSHV-MIR-K12-4-5P	AGCTAAACCGCAGTACTCTAGG	1.66122	1.75661	1.11948	2.36481	2.27564	1.64166	1.33994	1.43673	1.46345	1.00183	0.844531
	KSHV-MIR-K12-5_KSHV-MIR-K12-5	TAGGATGCCTGGAACTTGCCGG	2.2047	1.29857	1.48553	2.48542	2.50055	2.19899	1.98626	0.998195	1.1783	1.07319	0.913954
	KSHV-MIR-K12-6-3P_KSHV-MIR-K12-6-3P	TGATGGTTTTCGGGCTGTTGAG	0.0525359	0.0256388	0.027747	0.0605917	0.0702854	0.0448859	0.0294133	0.0158709	0.0253463	0.0208836	0.0148282
	KSHV-MIR-K12-6-5P_KSHV-MIR-K12-6-5P	CCAGCAGCACCTAATCCATCGG	0.515395	0.295193	0.291343	0.588028	0.620921	0.561904	0.478302	0.998195	1.08476	1.0523	0.969897
	KSHV-MIR-K12-7_KSHV-MIR-K12-7	TGATCCCATGTTGCTGGCGCT	1.21738	1.11841	0.809998	1.46459	1.41053	1.2701	0.941417	0.82445	0.867508	0.741949	0.607955
	KSHV-MIR-K12-8_KSHV-MIR-K12-8	TAGGCGCGACTGAGAGAGCACG	1.16258	0.639585	0.736361	0.41664	0.453843	0.609284	0.450811	0.186274	0.216952	0.367784	0.270277
	KSHV-MIR-K12-9_KSHV-MIR-K12-9	CTGGGTATACGCAGCTGCGTAA	0.0144927	0.00485059	0.00960472	0.0201972	0.0273109	0.0145463	0.0109579	0.00501186	0.000905226	0.0121821	0.00269603
	KSHV-MIR-K12-9*_KSHV-MIR-K12-9*	ACCCAGCTGCGTAAACCCCGCT	0	0.000692942	0	0	0	0.00041561	0	0	0	0.000580101	0
	LET-7A_HSA-LET-7A_MMU-LET-7A_RNO-LET-7A	TGAGGTAGTAGGTTGTATAGTT	0.0819741	0.0533565	0.0416204	0.193316	0.179931	0.130917	0.143414	0.288182	0.298423	0.271487	0.254775
	LET-7B_HSA-LET-7B_MMU-LET-7B_RNO-LET-7B	TGAGGTAGTAGGTTGTGTGGTT	0.0747278	0.0540494	0.0352173	0.304113	0.299617	0.284277	0.245303	0.74092	0.742587	0.880013	0.748822
	LET-7C_HSA-LET-7C_MMU-LET-7C_RNO-LET-7C	TGAGGTAGTAGGTTGTATGGTT	0.135869	0.0838459	0.0864424	0.327772	0.348214	0.27929	0.291634	0.614788	0.654478	0.737308	0.659179
	LET-7D_HSA-LET-7D_MMU-LET-7D_RNO-LET-7D	AGAGGTAGTAGGTTGCATAGTT	0.204256	0.121958	0.0811065	0.237173	0.236159	0.175387	0.147259	0.163721	0.163544	0.134583	0.142216
	LET-7D*_MMU-LET-7D*_RNO-LET-7D*_HSA-LET-7D*	CTATACGACCTGCTGCCTTTCT	1.1268	0.625726	0.562409	3.99675	4.00265	3.8552	3.89505	1.62301	1.80019	1.55003	1.40531
	LET-7E_HSA-LET-7E_MMU-LET-7E_RNO-LET-7E	TGAGGTAGGAGGTTGTATAGTT	0.146285	0.103941	0.0992487	0.577064	0.590799	0.381945	0.413708	1.47516	1.55518	1.44097	1.40598
	LET-7F_HSA-LET-7F_MMU-LET-7F_RNO-LET-7F	TGAGGTAGTAGATTGTATAGTT	0.403077	0.243915	0.212371	0.941192	0.965521	0.458418	0.570579	1.6063	1.58505	1.42763	1.36352
	LET-7G_HSA-LET-7G_MMU-LET-7G	TGAGGTAGTAGTTTGTACAGTT	0.319291	0.226592	0.207035	0.30469	0.29801	0.179543	0.173788	0.207992	0.238074	0.188533	0.15974
	LET-7I_HSA-LET-7I_MMU-LET-7I_RNO-LET-7I	TGAGGTAGTAGTTTGTGCTGTT	0.319291	0.209961	0.200632	0.284493	0.308453	0.213623	0.193782	0.255605	0.229022	0.266266	0.212312
	MGHV-MIR-M1-1_MGHV-MIR-M1-1	TAGAAATGGCCGTACTTCCTTT	1.27671	0.673539	0.634978	1.41323	1.38161	0.657079	0.654782	0.550469	0.477054	0.372425	0.327568
	MGHV-MIR-M1-2_MGHV-MIR-M1-2	CAGACCCCCTCTCCCCCTCTTT	0.101449	0.0443483	0.00960472	0.734026	0.713698	0.30672	0.276446	0.189615	0.204279	0.0620708	0.0667267
	MGHV-MIR-M1-3_MGHV-MIR-M1-3	GAGGTGAGCAGGAGTTGCGCTT	0.257245	0.113642	0.146205	0.157539	0.153021	0.192012	0.113616	0.0517892	0.057331	0.069032	0.0815549
	MGHV-MIR-M1-4_MGHV-MIR-M1-4	TCGAGGAGCACGTGTTATTCTA	3.87271	2.79879	3.03936	2.85127	2.89375	2.78375	2.7735	2.22192	2.17164	2.71835	2.48844
	MGHV-MIR-M1-5_MGHV-MIR-M1-5	AGAGTTGAGATCGGGTCGTCTC	1.13133	0.640971	0.55067	1.29032	1.31092	1.00037	0.684003	0.542116	0.50753	0.368364	0.31611
	MGHV-MIR-M1-6_MGHV-MIR-M1-6	TGAAACTGTGTGAGGTGGTTTT	0.0747278	0.0270247	0.0192094	0.071556	0.0779164	0.0390673	0.0359496	0.0776838	0.0615554	0.0771534	0.0815549
	MGHV-MIR-M1-7-3P_MGHV-MIR-M1-7-3P	GATATCGCGCCCACCTTTATT	0.00452895	0.000692942	0.00106719	0.00750183	0.00562283	0.00623415	0.00461385	0.0091884	0.00512961	0.0110219	0.0128061
	MGHV-MIR-M1-7-5P_MGHV-MIR-M1-7-5P	AAAGGTGGAGGTGCGGTAACCT	1.23776	0.75392	0.824938	0.399328	0.380345	0.422259	0.323546	0.163721	0.163544	0.186792	0.15637
	MGHV-MIR-M1-8_MGHV-MIR-M1-8	AGCACTCACTGGGGGTTTGGTC	0.55208	0.340234	0.153675	0.780768	0.80527	0.505797	0.356996	1.03829	0.981265	0.547615	0.517638
	MGHV-MIR-M1-9_MGHV-MIR-M1-9	TCACATTTGCCTGGACCTTTTT	0.543927	0.303508	0.219841	1.29262	1.20529	0.689912	0.592495	0.476126	0.447483	0.297012	0.272973
	MIR-1_HSA-MIR-1_MMU-MIR-1	TGGAATGTAAAGAAGTATGTAT	0.0126811	0.00346471	0.00533595	0.0150037	0.010844	0.0041561	0.00692077	0.070166	0.0458648	0.0417673	0.0330264
	MIR-1_RNO-MIR-1	TGGAATGTAAAGAAGTGTGTAT	0.4692	0.298658	0.217707	0.871944	0.852663	0.345372	0.367185	1.23626	1.26762	0.750651	0.69625
	MIR-1*_RNO-MIR-1*	GCACATACTTCTTTATGTACCC	0.0135869	0.00277177	0.00426876	0.0115413	0.00803262	0.00374049	0.00365263	0.00334124	0.00633658	0.00870151	0.00269603
	MIR-100_HSA-MIR-100_MMU-MIR-100_RNO-MIR-100	AACCCGTAGATCCGAACTTGTG	4.67388	4.82634	4.71592	4.45897	4.49867	3.92834	4.56136	3.16165	3.14626	2.93531	2.92317
	MIR-101B_MMU-MIR-101B_RNO-MIR-101B	TACAGTACTGTGATAGCTGAA	0.113677	0.0519706	0.0490908	0.122915	0.122497	0.0544449	0.0672853	0.0534598	0.0724181	0.0841146	0.0539206
	MIR-101_HSA-MIR-101_MMU-MIR-101A_RNO-MIR-101A	TACAGTACTGTGATAACTGAA	0.0525359	0.0187094	0.0202766	0.0478963	0.0437778	0.0303395	0.0355651	0.0225534	0.0334934	0.0261045	0.0269603
	MIR-103_HSA-MIR-103_MMU-MIR-103_RNO-MIR-103	AGCAGCATTGTACAGGGCTATGA	0.201086	0.112949	0.0853752	0.148305	0.161456	0.10598	0.0817035	0.109426	0.108325	0.109639	0.0957091
	MIR-105_HSA-MIR-105	TCAAATGCTCAGACTCCTGTGGT	0.314309	0.156605	0.148339	0.56206	0.538989	0.206974	0.186669	0.3383	0.350021	0.203035	0.179286
	MIR-105_MMU-MIR-105	CCAAGTGCTCAGATGCTTGTGGT	0.00407606	0.00138588	0.00213438	0.00403945	0.00401631	0.00249366	0.000768974	0.00083531	0.00181045	0	0
	MIR-105_RNO-MIR-105	TCAAGTGCTCAGATGTCTGTGGT	0.274002	0.109485	0.113122	0.325464	0.324518	0.177465	0.145336	0.268134	0.268852	0.189113	0.1867
	MIR-106A_HSA-MIR-106A	AAAAGTGCTTACAGTGCAGGTAG	0.0384961	0.0166306	0.0266798	0.0386633	0.0325321	0.01704	0.023646	0.0083531	0.00754355	0.00638111	0.00808809
	MIR-106A_MMU-MIR-106A	CAAAGTGCTAACAGTGCAGGTAG	0.0421193	0.0131659	0.00960472	0.0219284	0.0257044	0.0199493	0.0151872	0.00584717	0.0108627	0.00638111	0.0087621
	MIR-106B_HSA-MIR-106B_MMU-MIR-106B_RNO-MIR-106B	TAAAGTGCTGACAGTGCAGAT	0.0674814	0.03534	0.0298813	0.0461651	0.0449827	0.0332488	0.0353728	0.0158709	0.0138801	0.0133423	0.0134801
	MIR-107_HSA-MIR-107_MMU-MIR-107_RNO-MIR-107	AGCAGCATTGTACAGGGCTATCA	0.0480069	0.0270247	0.0234782	0.0473193	0.0425729	0.0336644	0.022877	0.0158709	0.0208202	0.023204	0.0215682
	MIR-10A_HSA-MIR-10A_MMU-MIR-10A_RNO-MIR-10A	TACCCTGTAGATCCGAATTTGTG	0.901715	0.547424	0.615769	1.90489	1.80212	0.681184	0.708418	1.44341	1.56151	1.01692	0.56347
	MIR-10B_HSA-MIR-10B_MMU-MIR-10B_RNO-MIR-10B	TACCCTGTAGAACCGAATTTGTG	1.83151	1.12187	1.35	3.57376	3.38213	1.12713	1.35013	2.88182	3.20209	1.87547	1.01506
	MIR-122_HSA-MIR-122_MMU-MIR-122_RNO-MIR-122	TGGAGTGTGACAATGGTGTTTG	0.115488	0.0388047	0.0544267	0.30469	0.30524	0.253522	0.242419	0.331618	0.288164	0.366624	0.341722
	MIR-124_HSA-MIR-124_MMU-MIR-124_RNO-MIR-124	TAAGGCACGCGGTGAATGCC	0.387679	0.238372	0.276402	0.270643	0.234552	0.370308	0.302591	0.137826	0.149966	0.247703	0.21029
	MIR-125A-5P_HSA-MIR-125A-5P_MMU-MIR-125A-5P_RNO-MIR-125A-5P	TCCCTGAGACCCTTTAACCTGTGA	2.69382	2.44747	1.87399	4.66556	4.46172	2.56431	2.15159	7.98472	7.76171	4.53349	3.56213
	MIR-125B_HSA-MIR-125B_MMU-MIR-125B-5P_RNO-MIR-125B-5P	TCCCTGAGACCCTAACTTGTGA	0.515848	0.27094	0.293477	0.495121	0.499227	0.436806	0.356612	0.490327	0.48671	0.509329	0.404404
	MIR-126-3P_HSA-MIR-126_MMU-MIR-126-3P_RNO-MIR-126	TCGTACCGTGAGTAATAATGCG	0.112318	0.0429624	0.0405532	0.0779037	0.078318	0.0602634	0.052098	0.0208827	0.0401317	0.0568499	0.0363964
	MIR-126-5P_MMU-MIR-126-5P_HSA-MIR-126*_RNO-MIR-126*	CATTATTACTTTTGGTACGCG	0.297552	0.182937	0.110988	0.287378	0.297609	0.242716	0.194166	0.293194	0.272473	0.301652	0.224444
	MIR-127_HSA-MIR-127_MMU-MIR-127_RNO-MIR-127	TCGGATCCGTCTGAGCTTGGCT	0.819741	0.656909	0.132332	0.515318	0.512481	0.75641	0.681504	0.159544	0.19221	0.203035	0.285779
	MIR-128_HSA-MIR-128_MMU-MIR-128_RNO-MIR-128	TCACAGTGAACCGGTCTCTTT	0.699271	0.343006	0.287074	1.15586	1.1081	0.73937	0.611527	0.51288	0.454725	0.371265	0.256123
	MIR-129-3P_HSA-MIR-129-3P_MMU-MIR-129-3P_RNO-MIR-129*	AAGCCCTTACCCCAAAAAGCAT	0.00407606	0.00138588	0.00426876	0.0121183	0.0136555	0.00457171	0.00480609	0.00417655	0.00633658	0.000580101	0.00202202
	MIR-129-5P_HSA-MIR-129-5P_MMU-MIR-129-5P_RNO-MIR-129	CTTTTTGCGGTCTGGGCTTGC	0.231882	0.120572	0.123794	0.197933	0.201217	0.151282	0.104773	0.0751779	0.0835825	0.0719325	0.0653787
	MIR-130A_HSA-MIR-130A_MMU-MIR-130A_RNO-MIR-130A	CAGTGCAATGTTAAAAGGGCAT	0.00271737	0	0.00106719	0.000577064	0.00401631	0.00124683	0.00230692	0.00167062	0	0.0011602	0
	MIR-130B_HSA-MIR-130B_MMU-MIR-130B_RNO-MIR-130B	CAGTGCAATGATGAAAGGGCAT	0.0122282	0.00277177	0.00640314	0.0126954	0.00803262	0.00664976	0.00595955	0.0116943	0.00452613	0.0121821	0.0141542
	MIR-132_HSA-MIR-132_MMU-MIR-132_RNO-MIR-132	TAACAGTCTACAGCCATGGTCG	0.0493656	0.0166306	0.0234782	0.0467422	0.044581	0.0573541	0.0313357	0.0225534	0.0371143	0.017403	0.0249383
	MIR-133A_HSA-MIR-133A_MMU-MIR-133A_RNO-MIR-133A	TTTGGTCCCCTTCAACCAGCTG	0.0249093	0.0110871	0.0128063	0.0340468	0.0277125	0.0166244	0.0146105	0.0175415	0.00965574	0.00754131	0.0101101
	MIR-133A*_MMU-MIR-133A*	GCTGGTAAAATGGAACCAAAT	0.293929	0.216198	0.152608	0.34393	0.321706	0.210299	0.154756	0.091884	0.0905226	0.0765733	0.0606607
	MIR-133B_HSA-MIR-133B_MMU-MIR-133B_RNO-MIR-133B	TTTGGTCCCCTTCAACCAGCTA	0.00181158	0.000692942	0	0.00115413	0.00562283	0.00207805	0.00115346	0	0.000301742	0.000580101	0
	MIR-134_HSA-MIR-134_MMU-MIR-134_RNO-MIR-134	TGTGACTGGTTGACCAGAGGGG	0.201086	0.0963189	0.103517	0.215822	0.190775	0.12967	0.0872786	0.141167	0.146345	0.0846947	0.121321
	MIR-135A_HSA-MIR-135A_MMU-MIR-135A_RNO-MIR-135A	TATGGCTTTTTATTCCTATGTGA	0.056159	0.0297965	0.0373517	0.0704018	0.0895637	0.0290927	0.0346038	0.0826956	0.074832	0.045828	0.0262863
	MIR-135B_HSA-MIR-135B_MMU-MIR-135B_RNO-MIR-135B	TATGGCTTTTCATTCCTATGTGA	0.0416664	0.0145518	0.0160079	0.0467422	0.0562283	0.0174556	0.0198011	0.0284005	0.0226306	0.0156627	0.0215682
	MIR-136_HSA-MIR-136_RNO-MIR-136_MMU-MIR-136	ACTCCATTTGTTTTGATGATGG	0.00362316	0.000692942	0	0.00461651	0.00682773	0.00374049	0.00269141	0.0116943	0.00241394	0.0029005	0.00606607
	MIR-136_HSA-MIR-136_RNO-MIR-136_MMU-MIR-136	ACTCCATTTGTTTTGATGATGGA	0.00362316	0.00138588	0.00106719	0.00750183	0.00682773	0.00207805	0.00384487	0.00417655	0.0036209	0.00464081	0.00269603
	MIR-137_HSA-MIR-137_MMU-MIR-137_RNO-MIR-137	TTATTGCTTAAGAATACGCGTAG	0.00498185	0.00207882	0.00106719	0.0080789	0.00562283	0.00374049	0.00230692	0.00083531	0.00271568	0.0017403	0
	MIR-138_HSA-MIR-138_MMU-MIR-138_RNO-MIR-138	AGCTGGTGTTGTGAATCAGGCCG	0.00634054	0.000692942	0.00106719	0.00577064	0.00281142	0.00498732	0.00230692	0.00250593	0	0.00580101	0.000674007
	MIR-139-5P_HSA-MIR-139-5P_MMU-MIR-139-5P_RNO-MIR-139-5P	TCTACAGTGCACGTGTCTCCAG	0.133151	0.0533565	0.0480236	0.145997	0.135751	0.149204	0.121113	0.0676601	0.0528048	0.0916559	0.0822289
	MIR-140-3P_HSA-MIR-140-3P_MMU-MIR-140*_RNO-MIR-140*	TACCACAGGGTAGAACCACGGACA	0.264491	0.110871	0.0939128	0.252754	0.264675	0.14962	0.128803	0.195462	0.198546	0.209416	0.129409
	MIR-140-5P_HSA-MIR-140-5P_MMU-MIR-140_RNO-MIR-140	CAGTGGTTTTACCCTATGGTAG	0.0366845	0.0103941	0.0117391	0.0473193	0.0574332	0.0220273	0.0126881	0.0116943	0.0135784	0.0023204	0.00674007
	MIR-141_HSA-MIR-141_MMU-MIR-141_RNO-MIR-141	TAACACTGTCTGGTAAAGATGG	0.287136	0.169078	0.123794	0.199087	0.208446	0.118033	0.120537	0.158709	0.203676	0.176351	0.152326
	MIR-142-3P_HSA-MIR-142-3P_MMU-MIR-142-3P_RNO-MIR-142-3P	TGTAGTGTTTCCTACTTTATGGA	0.00135869	0	0.00320157	0.00403945	0.00562283	0.00124683	0.00230692	0.00250593	0.00482787	0.0029005	0.00337004
	MIR-142-5P_HSA-MIR-142-5P_MMU-MIR-142-5P_RNO-MIR-142-5P	CATAAAGTAGAAAGCACTACT	0.091032	0.0325683	0.0352173	0.109065	0.0835392	0.0290927	0.0361418	0.0509539	0.0570292	0.0307453	0.0350484
	MIR-143_HSA-MIR-143_MMU-MIR-143	TGAGATGAAGCACTGTAGCTCT	0.763582	0.422001	0.41407	0.680936	0.650241	0.485432	0.430049	0.441879	0.397696	0.482644	0.404404
	MIR-144_HSA-MIR-144_MMU-MIR-144_RNO-MIR-144	TACAGTATAGATGATGTACT	0.0937494	0.0491988	0.0330829	0.0617459	0.0702854	0.0365737	0.0467152	0.0826956	0.0600466	0.0736728	0.0586387
	MIR-145_HSA-MIR-145_MMU-MIR-145_RNO-MIR-145	GTCCAGTTTTCCCAGGAATCCCT	0.0529888	0.0124729	0.0192094	0.109065	0.104826	0.0241054	0.0192244	0.0442714	0.0497874	0.0284249	0.0181982
	MIR-146A_HSA-MIR-146A_MMU-MIR-146A_RNO-MIR-146A	TGAGAACTGAATTCCATGGGTT	9.42158	11.0039	10.0732	9.14127	8.95597	5.89418	6.94711	11.2917	11.2589	7.45778	7.36555
	MIR-146B-5P_HSA-MIR-146B-5P_MMU-MIR-146B_RNO-MIR-146B	TGAGAACTGAATTCCATAGGCT	15.2513	17.2833	16.3237	14.2015	13.8832	10.0607	12.0531	11.9174	11.6355	8.71196	8.41768
	MIR-147A_HSA-MIR-147A_(HSA-MIR-147)	GTGTGTGGAAATGCTTCTGCTA	0.0289853	0.00970118	0.0192094	0.0352009	0.0309256	0.0145463	0.014995	0.0300711	0.0316829	0.0156627	0.00674007
	MIR-147B_HSA-MIR-147B_MMU-MIR-147_RNO-MIR-147	GTGTGCGGAAATGCTTCTGCTA	0.00362316	0.00138588	0.00426876	0.00692477	0.0064261	0.00332488	0.000384487	0.00167062	0.000905226	0.0017403	0
	MIR-148A_HSA-MIR-148A_MMU-MIR-148A	TCAGTGCACTACAGAACTTTGT	1.61638	1.00199	1.01597	2.07916	2.14993	1.18698	1.17096	1.37408	1.30021	0.992553	0.936196
	MIR-148B_HSA-MIR-148B_MMU-MIR-148B_RNO-MIR-148B-3P	TCAGTGCATCACAGAACTTTGT	0.499544	0.279255	0.298813	0.640541	0.611282	0.362827	0.323546	0.2957	0.287258	0.268007	0.205572
	MIR-149_HSA-MIR-149_MMU-MIR-149_RNO-MIR-149-5P	TCTGGCTCCGTGTCTTCACTCCC	1.17708	0.80104	0.935926	1.31282	1.31333	1.09264	0.97679	0.853686	0.941435	0.835925	0.806113
	MIR-150_HSA-MIR-150_MMU-MIR-150_RNO-MIR-150	TCTCCCAACCCTTGTACCAGTG	0.109148	0.0443483	0.0437548	0.229094	0.22893	0.139645	0.113616	0.17458	0.165958	0.161268	0.126713
	MIR-151-3P_HSA-MIR-151-3P	CTAGACTGAAGCTCCTTGAGG	0.822458	0.393591	0.409801	1.11777	1.19365	0.645442	0.536167	0.470279	0.463174	0.334138	0.246013
	MIR-151-3P_MMU-MIR-151-3P_RNO-MIR-151*	CTAGACTGAGGCTCCTTGAGG	1.27082	0.740062	0.704346	1.57654	1.55993	1.25971	1.06253	0.898793	0.954711	0.874212	0.653787
	MIR-151-5P_HSA-MIR-151-5P_MMU-MIR-151-5P_RNO-MIR-151	TCGAGGAGCTCACAGTCTAGT	8.44242	7.0687	8.45642	7.50241	7.7812	9.5665	10.3758	3.85412	3.77751	4.57758	4.69042
	MIR-152_HSA-MIR-152_MMU-MIR-152_RNO-MIR-152	TCAGTGCATGACAGAACTTGG	0.360958	0.232828	0.240118	0.21813	0.241782	0.221104	0.177056	0.134485	0.110739	0.119501	0.138846
	MIR-153_HSA-MIR-153_MMU-MIR-153_RNO-MIR-153	TTGCATAGTCACAAAAGTGATC	0.348277	0.196795	0.193161	0.358357	0.33496	0.150035	0.161869	0.197133	0.198848	0.145025	0.142216
	MIR-154*_HSA-MIR-154*_MMU-MIR-154*	AATCATACACGGTTGACCTATT	0.00362316	0.00415765	0.00213438	0.00288532	0.00200815	0.00249366	0.0030759	0.00083531	0.000301742	0	0
	MIR-154_HSA-MIR-154_MMU-MIR-154_RNO-MIR-154	TAGGTTATCCGTGTTGCCTTCG	1.0643	0.663838	0.554939	1.50268	1.44627	0.736876	0.76513	0.517057	0.524427	0.390988	0.378792
	MIR-155_HSA-MIR-155	TTAATGCTAATCGTGATAGGGGT	0.828799	0.822522	0.525058	0.93369	0.95789	0.618012	0.588073	2.1008	2.23711	1.99323	1.85554
	MIR-155_MMU-MIR-155_RNO-MIR-155	TTAATGCTAATTGTGATAGGGGT	0.0815212	0.08246	0.0597627	0.0842514	0.0755066	0.0428078	0.0367185	0.18878	0.199753	0.177511	0.148956
	MIR-15A_HSA-MIR-15A_MMU-MIR-15A_RNO-MIR-15A	TAGCAGCACATAATGGTTTGTG	0.00135869	0.00277177	0.00106719	0.00346238	0.00441794	0.00207805	0.00134571	0.00250593	0.00241394	0.0029005	0.00337004
	MIR-15B_HSA-MIR-15B_MMU-MIR-15B_RNO-MIR-15B	TAGCAGCACATCATGGTTTACA	0.62409	0.338155	0.308418	0.589183	0.532161	0.465899	0.492528	1.12433	1.18735	1.481	1.2759
	MIR-16_HSA-MIR-16_MMU-MIR-16_RNO-MIR-16	TAGCAGCACGTAAATATTGGCG	0.0665756	0.0346471	0.022411	0.0588605	0.052212	0.0419766	0.0405634	0.0375889	0.057331	0.0603305	0.0471805
	MIR-17_HSA-MIR-17_MMU-MIR-17_RNO-MIR-17_(RNO-MIR-17-5P)	CAAAGTGCTTACAGTGCAGGTAG	0.0285324	0.0138588	0.0106719	0.0230826	0.0216881	0.0112215	0.0123036	0.0116943	0.00452613	0.00986172	0.00808809
	MIR-17*_HSA-MIR-17*_RNO-MIR-17-3P	ACTGCAGTGAAGGCACTTGT	0.034873	0.0131659	0.0181422	0.0207743	0.0204832	0.0398985	0.0199933	0.0091884	0.00965574	0.00928161	0.0148282
	MIR-17*_MMU-MIR-17*	ACTGCAGTGAGGGCACTTGTA	1.03758	0.544652	0.5432	0.961966	0.961906	0.866962	0.733986	0.458585	0.512358	0.513969	0.575602
	MIR-181A*_HSA-MIR-181A*_MMU-MIR-181A-1*_RNO-MIR-181A*	ACCATCGACCGTTGATTGTACC	1.69609	1.55912	1.21766	1.60539	1.61616	1.33993	1.18287	0.781014	0.818324	0.781396	0.721188
	MIR-181A_HSA-MIR-181A_MMU-MIR-181A_RNO-MIR-181A	AACATTCAACGCTGTCGGTGAGT	5.36002	4.98502	4.38082	4.00252	4.01631	4.91459	4.76918	1.72157	1.75433	2.03093	1.73624
	MIR-181B_HSA-MIR-181B_MMU-MIR-181B_RNO-MIR-181B	AACATTCATTGCTGTCGGTGGGT	0.381791	0.281334	0.22411	0.422411	0.37191	0.263081	0.187822	0.304053	0.327692	0.252924	0.217704
	MIR-181C_HSA-MIR-181C_MMU-MIR-181C_RNO-MIR-181C	AACATTCAACCTGTCGGTGAGT	0.833781	0.767086	0.581619	1.11373	1.09766	0.748929	0.619601	0.502021	0.553998	0.450738	0.39025
	MIR-181D_HSA-MIR-181D_MMU-MIR-181D_RNO-MIR-181D	AACATTCATTGTTGTCGGTGGGT	0.632695	0.38389	0.346837	0.648043	0.582767	0.363243	0.302784	0.487821	0.462872	0.351541	0.291845
	MIR-182*_HSA-MIR-182*	TGGTTCTAGACTTGCCAACTA	2.66076	1.8654	2.00632	2.47849	2.4865	1.48456	1.4376	3.85412	4.13356	3.23174	2.89823
	MIR-182_HSA-MIR-182	TTTGGCAATGGTAGAACTCACACT	0.680702	0.281334	0.44822	0.611111	0.622126	0.407713	0.348153	0.292358	0.281223	0.276708	0.21366
	MIR-182_MMU-MIR-182_RNO-MIR-182	TTTGGCAATGGTAGAACTCACACCG	0.158966	0.0609789	0.0640314	0.161578	0.159046	0.0814595	0.0790121	0.0960606	0.0859964	0.0614907	0.0660527
	MIR-183_HSA-MIR-183_MMU-MIR-183_RNO-MIR-183	TATGGCACTGGTAGAATTCACT	8.33871	5.3211	6.40421	8.80254	8.45674	4.62698	5.54258	16.6845	16.8631	13.0099	12.6673
	MIR-184_HSA-MIR-184_MMU-MIR-184_RNO-MIR-184	TGGACGGAGAACTGATAAGGGT	6.44516	5.35297	5.41813	7.02864	6.98758	5.86051	6.1591	29.3695	29.6467	30.2221	35.8484
	MIR-185_HSA-MIR-185_MMU-MIR-185_RNO-MIR-185	TGGAGAGAAAGGCAGTTCCTGA	0.417117	0.232135	0.188893	0.286801	0.295199	0.196583	0.151103	0.181262	0.186477	0.165909	0.115929
	MIR-186_HSA-MIR-186_MMU-MIR-186_RNO-MIR-186	CAAAGAATTCTCCTTTTGGGCT	0.0298911	0.00692942	0.00533595	0.0790578	0.0666707	0.0128839	0.00999667	0.124461	0.115869	0.045828	0.0276343
	MIR-187_HSA-MIR-187_MMU-MIR-187_RNO-MIR-187	TCGTGTCTTGTGTTGCAGCCGG	0.0113224	0.00485059	0.00320157	0.00692477	0.0148603	0.0216117	0.00711301	0.0142003	0.0144836	0.0156627	0.0134801
	MIR-188-3P_HSA-MIR-188-3P_MMU-MIR-188-3P_RNO-MIR-188-3P	CTCCCACATGCAGGGTTTGCA	0.562949	0.2945	0.355374	0.388941	0.426934	0.392751	0.312011	0.315747	0.275189	0.332978	0.252079
	MIR-188-5P_HSA-MIR-188-5P_MMU-MIR-188-5P_RNO-MIR-188	CATCCCTTGCATGGTGGAGGG	0.0153984	0.00762236	0.0128063	0.0103872	0.0136555	0.0195337	0.00922769	0.00417655	0.0120697	0.00696121	0.0121321
	MIR-18A*_HSA-MIR-18A*_MMU-MIR-18A*	ACTGCCCTAAGTGCTCCTTCT	0.0104166	0.00415765	0.00426876	0.0115413	0.00963914	0.00581854	0.00538282	0.00250593	0.00482787	0.00986172	0.00404404
	MIR-18A_HSA-MIR-18A_MMU-MIR-18A_RNO-MIR-18A	TAAGGTGCATCTAGTGCAGATAG	1.67345	1.42538	1.15363	2.02203	2.10655	1.84946	1.64311	0.537939	0.538911	0.524991	0.425299
	MIR-18B_HSA-MIR-18B	TAAGGTGCATCTAGTGCAGTTAG	0.00362316	0	0.00213438	0.00346238	0.00763099	0.0041561	0.00557506	0	0.000905226	0.00522091	0.00269603
	MIR-18B_MMU-MIR-18B_RNO-MIR-18B	TAAGGTGCATCTAGTGCTGTTAG	0.0443838	0.0180165	0.0213438	0.0432798	0.0401631	0.0398985	0.0288365	0.0116943	0.0150871	0.0156627	0.0229163
	MIR-190B_HSA-MIR-190B_MMU-MIR-190B	TGATATGTTTGATATTGGGTT	0.000905791	0.000692942	0	0.000577064	0	0.000831219	0.000576731	0.00584717	0.00543135	0.0029005	0.00606607
	MIR-190B_RNO-MIR-190B	TGATATGTTTGATATTAGGTT	0.327443	0.261932	0.156877	0.443762	0.41609	0.155438	0.180709	0.263122	0.249842	0.197234	0.153
	MIR-190_HSA-MIR-190_MMU-MIR-190_RNO-MIR-190	TGATATGTTTGATATATTAGGT	0.0643112	0.0422694	0.0181422	0.0888679	0.0791213	0.0261834	0.0351806	0.0309065	0.0422439	0.0237841	0.0262863
	MIR-191*_HSA-MIR-191*	GCTGCGCTTGGATTTCGTCCCC	7.26173	9.43093	8.95053	8.08178	8.23745	8.1846	7.34697	5.95074	5.93707	4.12916	3.52708
	MIR-191_HSA-MIR-191_MMU-MIR-191_RNO-MIR-191	CAACGGAATCCCAAAAGCAGCTG	6.65711	8.71374	6.88445	7.68246	7.73903	10.8137	9.20309	3.88753	3.97394	3.90002	3.42396
	MIR-192_HSA-MIR-192_MMU-MIR-192_RNO-MIR-192	CTGACCTATGAATTGACAGCC	10.3437	13.8741	8.78511	7.42335	7.49604	9.49876	8.85935	6.09358	5.95457	6.71003	6.19345
	MIR-193A-3P_HSA-MIR-193A-3P_MMU-MIR-193_RNO-MIR-193	AACTGGCCTACAAAGTCCCAGT	0.000452895	0	0	0	0	0	0.000384487	0	0	0	0.000674007
	MIR-193B_HSA-MIR-193B	AACTGGCCCTCAAAGTCCCGCT	0.00181158	0.000692942	0	0	0.00120489	0	0	0	0.00181045	0	0.000674007
	MIR-193B_MMU-MIR-193B	AACTGGCCCACAAAGTCCCGCT	0.00543475	0.00554353	0.00533595	0.0167349	0.0120489	0.00374049	0.00230692	0.0150356	0.00482787	0.00638111	0.00606607
	MIR-194_HSA-MIR-194_MMU-MIR-194_RNO-MIR-194	TGTAACAGCAACTCCATGTGGA	0.285324	0.134431	0.123794	0.206012	0.196799	0.143801	0.144567	0.109426	0.0986696	0.104998	0.122669
	MIR-195_HSA-MIR-195_MMU-MIR-195_RNO-MIR-195	TAGCAGCACAGAAATATTGGC	0.293476	0.151754	0.117391	0.332389	0.313674	0.157932	0.139184	0.650706	0.671678	0.486125	0.458999
	MIR-196A_HSA-MIR-196A_MMU-MIR-196A_RNO-MIR-196A	TAGGTAGTTTCATGTTGTTGGG	0.242299	0.162841	0.119525	0.254485	0.273109	0.211961	0.147835	0.605599	0.548567	0.536593	0.454955
	MIR-196B_HSA-MIR-196B_MMU-MIR-196B_RNO-MIR-196B	TAGGTAGTTTCCTGTTGTTGGG	0.195651	0.127501	0.0843081	0.228517	0.20443	0.123436	0.110348	0.184603	0.193417	0.17113	0.146934
	MIR-196C_RNO-MIR-196C	TAGGTAGTTTCGTGTTGTTGGG	0.174818	0.143439	0.128063	0.225055	0.236561	0.20448	0.168598	0.547128	0.584776	0.636371	0.585039
	MIR-197_HSA-MIR-197_MMU-MIR-197	TTCACCACCTTCTCCACCCAGC	0.277172	0.133045	0.118458	1.58693	1.61938	1.19031	1.11867	2.79411	2.88707	2.64758	2.42306
	MIR-198_HSA-MIR-198	GGTCCAGAGGGGAGATAGGTTC	0.38315	0.202339	0.184624	0.769227	0.749443	0.627571	0.451965	1.34819	1.4025	1.17064	1.04202
	MIR-199A-3P-199B-3P_HSA-MIR-199A-3P_HSA-MIR-199B-3P_MMU-MIR-199A-3P	ACAGTAGTCTGCACATTGGTTA	0.122735	0.0367259	0.0405532	0.045011	0.0502039	0.0349112	0.0290288	0.0643188	0.0555205	0.040027	0.0431365
	MIR-199A-5P_HSA-MIR-199A-5P_MMU-MIR-199A-5P_RNO-MIR-199A-5P	CCCAGTGTTCAGACTACCTGTTC	1.53441	1.22789	0.9498	1.51768	1.55993	0.901458	0.881821	1.06502	1.03377	0.685679	0.552686
	MIR-199B-5P_HSA-MIR-199B-5P	CCCAGTGTTTAGACTATCTGTTC	0.384961	0.30628	0.21664	0.554559	0.511276	0.235651	0.218965	0.353336	0.312605	0.209416	0.167828
	MIR-199B-5P_MMU-MIR-199B-5P_(MMU-MIR-199B*)	CCCAGTGTTTAGACTACCTGTTC	0.100996	0.101169	0.0683002	0.120029	0.134948	0.0710693	0.0601722	0.0509539	0.0494857	0.0307453	0.0289823
	MIR-19A_HSA-MIR-19A_MMU-MIR-19A_RNO-MIR-19A	TGTGCAAATCTATGCAAAACTGA	0.0108695	0.00207882	0.00426876	0.0155807	0.0232946	0.00041561	0.00192244	0.00501186	0.0132766	0.00696121	0
	MIR-19B_HSA-MIR-19B_MMU-MIR-19B_RNO-MIR-19B	TGTGCAAATCCATGCAAAACTGA	0.0117753	0.00138588	0.00213438	0.0109642	0.0156636	0.00041561	0.00269141	0.00751779	0.00995748	0.00580101	0.000674007
	MIR-200A_HSA-MIR-200A_MMU-MIR-200A_RNO-MIR-200A	TAACACTGTCTGGTAACGATGT	0.571554	0.354093	0.286007	0.371052	0.38918	0.343294	0.360265	0.218016	0.219668	0.252924	0.242643
	MIR-200A*_HSA-MIR-200A*_MMU-MIR-200A*	CATCTTACCGGACAGTGCTGGA	1.51403	1.15028	0.922053	1.44381	1.5262	1.33702	1.1773	0.912993	0.92152	0.92004	0.811505
	MIR-200B_HSA-MIR-200B_MMU-MIR-200B_RNO-MIR-200B	TAATACTGCCTGGTAATGATGA	0.280795	0.119879	0.12166	0.223901	0.234552	0.121774	0.13111	0.147014	0.122205	0.142125	0.119973
	MIR-200C_HSA-MIR-200C_MMU-MIR-200C_RNO-MIR-200C	TAATACTGCCGGGTAATGATGGA	0.373639	0.161455	0.161146	0.5032	0.505252	0.228585	0.19878	0.314912	0.402524	0.276708	0.221748
	MIR-201_MMU-MIR-201_RNO-MIR-201	TACTCAGTAAGGCATTGTTCTT	0.413041	0.310438	0.242252	0.368744	0.432557	0.268068	0.287981	0.227204	0.2079	0.210577	0.204898
	MIR-201_RNO-MIR-201	CACTCAGTAAGGCATTGTTCTT	2.4633	2.02131	1.55917	2.58756	2.5612	1.83824	1.92224	1.75833	1.68402	1.64169	1.41339
	MIR-202-3P_HSA-MIR-202	AGAGGTATAGGGCATGGGAA	2.18839	1.94439	1.55596	4.86465	4.89267	6.12858	5.87573	16.474	16.3327	21.4179	24.0573
	MIR-202-3P_MMU-MIR-202-3P	AGAGGTATAGCGCATGGGAAGA	0.161231	0.083153	0.072569	0.447802	0.436573	0.46382	0.366609	0.694978	0.734138	0.938023	0.823637
	MIR-202-3P_RNO-MIR-202-3P	AGAGGTATAGCGCATGGGAAAA	0.101449	0.04712	0.0373517	0.299496	0.313674	0.224429	0.178979	0.464432	0.456234	0.477423	0.417211
	MIR-202-5P_HSA-MIR-202*_MMU-MIR-202-5P_RNO-MIR-202	TTTCCTATGCATATACTTCTTT	0.0697459	0.036033	0.0320157	0.271797	0.260658	0.0710693	0.0870864	0.142838	0.142422	0.080634	0.0808809
	MIR-203_HSA-MIR-203_MMU-MIR-203_RNO-MIR-203	GTGAAATGTTTAGGACCACTAG	0.319744	0.236293	0.187826	0.312192	0.352632	0.20448	0.165137	0.236393	0.208504	0.187953	0.129409
	MIR-204_HSA-MIR-204_MMU-MIR-204_RNO-MIR-204	TTCCCTTTGTCATCCTATGCCT	0.727803	0.542573	0.465295	1.08777	1.08842	1.01492	1.16211	0.791038	0.763105	0.980371	0.957765
	MIR-205_HSA-MIR-205_MMU-MIR-205_RNO-MIR-205	TCCTTCATTCCACCGGAGTCTG	0.25815	0.101169	0.103517	0.277568	0.311264	0.165413	0.139569	0.158709	0.184968	0.125302	0.115929
	MIR-206_HSA-MIR-206_MMU-MIR-206_RNO-MIR-206	TGGAATGTAAGGAAGTGTGTGG	0.332425	0.198181	0.147272	0.534361	0.520112	0.371971	0.332389	0.75512	0.786943	0.797639	0.634915
	MIR-207_MMU-MIR-207	GCTTCTCCTGGCTCTCCTCCCTC	0.077898	0.0207882	0.0309485	0.536093	0.518907	0.336228	0.257414	0.325771	0.40011	0.295271	0.258819
	MIR-207_RNO-MIR-207	GCTTCTCCTGGCTCTCCTCCCTT	0.0466482	0.0180165	0.0149407	0.254485	0.261863	0.163335	0.114385	0.171238	0.130654	0.110219	0.0822289
	MIR-208A_HSA-MIR-208A_MMU-MIR-208A_RNO-MIR-208	ATAAGACGAGCAAAAAGCTTGT	0	0.000692942	0	0	0	0	0	0	0	0	0.00134801
	MIR-208B_HSA-MIR-208B_MMU-MIR-208B_RNO-MIR-208B	ATAAGACGAACAAAAGGTTTGT	0.0593293	0.0207882	0.027747	0.0854055	0.0771131	0.0328332	0.0305667	0.0877075	0.0494857	0.0493086	0.0512246
	MIR-20A_HSA-MIR-20A_MMU-MIR-20A_RNO-MIR-20A	TAAAGTGCTTATAGTGCAGGTAG	0.0330614	0.01178	0.0128063	0.0248138	0.0321305	0.0145463	0.0126881	0.00334124	0.0123714	0.00638111	0.00539206
	MIR-20A*_RNO-MIR-20A*	ACTGCATTACGAGCACTTACA	0.518565	0.24738	0.278537	0.425873	0.382754	0.329163	0.282214	0.228875	0.206693	0.269747	0.194114
	MIR-20B_HSA-MIR-20B_MMU-MIR-20B_RNO-MIR-20B-5P	CAAAGTGCTCATAGTGCAGGTAG	0.0285324	0.0145518	0.0117391	0.0236596	0.0249011	0.0128839	0.0113424	0.0150356	0.00995748	0.00754131	0.00134801
	MIR-20B*_RNO-MIR-20B-3P	ACTGCAGTGTGAGCACTTCTG	0.0788038	0.0277177	0.0362845	0.0600147	0.0726952	0.0448859	0.0430626	0.0275652	0.0196132	0.0371265	0.0337004
	MIR-21_HSA-MIR-21_MMU-MIR-21_RNO-MIR-21	TAGCTTATCAGACTGATGTTGA	0.105072	0.047813	0.0394861	0.110219	0.0939816	0.06816	0.0649783	0.081025	0.0609519	0.0846947	0.085599
	MIR-210_HSA-MIR-210_MMU-MIR-210_RNO-MIR-210	CTGTGCGTGTGACAGCGGCTGA	0.0430251	0.0194024	0.0256126	0.0259679	0.0212864	0.0307551	0.0151872	0.00417655	0.00784529	0.0208836	0.0114581
	MIR-211_HSA-MIR-211	TTCCCTTTGTCATCCTTCGCCT	0.798455	0.517627	0.472765	2.01569	2.01097	2.01321	2.22195	3.04721	3.22109	3.86231	3.81016
	MIR-211_MMU-MIR-211_RNO-MIR-211	TTCCCTTTGTCATCCTTTGCCT	1.09872	0.862712	0.686204	1.61232	1.68484	1.56893	1.82862	1.27218	1.22718	1.56743	1.40261
	MIR-212_HSA-MIR-212_MMU-MIR-212_RNO-MIR-212	TAACAGTCTCCAGTCACGGCCA	0.0317027	0.0200953	0.00533595	0.0242367	0.0321305	0.0211961	0.0144183	0.013365	0.0171993	0.0179831	0.0316784
	MIR-214_HSA-MIR-214_MMU-MIR-214_RNO-MIR-214	ACAGCAGGCACAGACAGGCAGT	0.000905791	0.00138588	0.00213438	0.00346238	0	0.00124683	0.00134571	0.00083531	0.000905226	0	0
	MIR-215_HSA-MIR-215	ATGACCTATGAATTGACAGAC	3.43521	3.89364	2.40865	3.22867	3.32591	3.15656	3.09781	2.53934	2.44713	2.50488	2.49181
	MIR-215_MMU-MIR-215_RNO-MIR-215	ATGACCTATGATTTGACAGAC	0.718745	0.692942	0.45569	0.607072	0.651847	0.543202	0.619024	0.407631	0.340063	0.381126	0.333634
	MIR-216A_HSA-MIR-216A_MMU-MIR-216A_RNO-MIR-216A	TAATCTCAGCTGGCAACTGTGA	0.529888	0.22382	0.227312	0.522243	0.520514	0.284693	0.24761	0.428514	0.48671	0.361403	0.328242
	MIR-216B_HSA-MIR-216B_MMU-MIR-216B_RNO-MIR-216B	AAATCTCTGCAGGCAAATGTGA	0.291212	0.101862	0.0875096	0.746144	0.732575	0.218195	0.186669	0.439373	0.42606	0.182732	0.145586
	MIR-217_HSA-MIR-217	TACTGCATCAGGAACTGATTGGA	0.143115	0.0658294	0.0661658	0.137341	0.12812	0.0797971	0.0772819	0.114437	0.11436	0.144445	0.087621
	MIR-217_MMU-MIR-217_RNO-MIR-217	TACTGCATCAGGAACTGACTGGA	0.249093	0.131659	0.116324	0.247561	0.236159	0.148373	0.143221	0.221357	0.217858	0.2274	0.200854
	MIR-218_HSA-MIR-218_MMU-MIR-218_RNO-MIR-218	TTGTGCTTGATCTAACCATGT	0.00452895	0.00207882	0.00213438	0.00346238	0.00240979	0.00166244	0.00173019	0.00167062	0.0036209	0.0011602	0.00269603
	MIR-219-5P_HSA-MIR-219-5P_MMU-MIR-219_RNO-MIR-219-5P	TGATTGTCCAAACGCAATTCT	0.000452895	0.000692942	0	0.00346238	0.00441794	0.00207805	0.000384487	0.00167062	0.0036209	0.00522091	0.00202202
	MIR-22_HSA-MIR-22_MMU-MIR-22_RNO-MIR-22	AAGCTGCCAGTTGAAGAACTGT	0.730068	0.363101	0.300948	0.920994	0.932185	0.582269	0.465037	0.282335	0.330106	0.295851	0.233207
	MIR-22*_RNO-MIR-22*_HSA-MIR-22*_MMU-MIR-22*	AGTTCTTCAGTGGCAAGCTTT	0.339672	0.127501	0.114189	0.388941	0.403639	0.189934	0.153603	0.118614	0.151776	0.0916559	0.0680748
	MIR-220A_HSA-MIR-220A	CCACACCGTATCTGACACTTT	2.13223	1.71849	1.65521	2.04338	2.07041	1.86733	1.87284	0.869557	0.847291	0.80634	0.705686
	MIR-220B_HSA-MIR-220B	CCACCACCGTGTCTGACACTT	0.00769922	0.00554353	0.00320157	0.0415486	0.0357452	0.0311707	0.0230692	0.091884	0.102592	0.103838	0.0829029
	MIR-220C_HSA-MIR-220C	ACACAGGGCTGTTGTGAAGACT	0.00362316	0.00138588	0.00106719	0.00634771	0.00361468	0.00290927	0.00269141	0.00584717	0.00120697	0.00580101	0.00269603
	MIR-220_MMU-MIR-220	CCACCACAGTGTCAGACACTT	0.0226448	0.01178	0.0128063	0.0311615	0.0265076	0.0216117	0.0153795	0.110261	0.0802633	0.092236	0.0660527
	MIR-221_HSA-MIR-221_MMU-MIR-221_RNO-MIR-221	AGCTACATTGTCTGCTGGGTTTC	0.117753	0.0692942	0.0320157	0.136187	0.121694	0.0569385	0.0413324	0.0584717	0.0850912	0.0464081	0.0363964
	MIR-222_HSA-MIR-222_MMU-MIR-222_RNO-MIR-222	AGCTACATCTGGCTACTGGGT	0.00226448	0.000692942	0.00213438	0.00577064	0.00200815	0.00166244	0.00115346	0.0091884	0.00663832	0.00406071	0.00269603
	MIR-223_HSA-MIR-223_MMU-MIR-223_RNO-MIR-223	TGTCAGTTTGTCAAATACCCCA	0.0135869	0.00692942	0.00426876	0.0276991	0.0212864	0.0112215	0.00519058	0.0150356	0.0202167	0.00928161	0.00808809
	MIR-224_HSA-MIR-224_RNO-MIR-224	CAAGTCACTAGTGGTTCCGTT	2.63721	2.3955	2.39371	3.20905	3.23273	2.68941	3.03553	1.29389	1.36991	1.18399	1.09054
	MIR-224_MMU-MIR-224	TAAGTCACTAGTGGTTCCGTT	3.23684	3.11477	2.90703	3.97655	3.98016	3.04476	3.80431	2.17431	2.07991	2.02919	1.78814
	MIR-23A_HSA-MIR-23A_MMU-MIR-23A_RNO-MIR-23A	ATCACATTGCCAGGGATTTCC	1.28532	0.952102	0.813199	1.03641	1.01813	0.812933	0.754172	1.50189	1.54009	1.50826	1.33521
	MIR-23B_HSA-MIR-23B_MMU-MIR-23B_RNO-MIR-23B	ATCACATTGCCAGGGATTACC	1.05887	0.775402	0.707547	0.650928	0.707272	0.704459	0.606913	1.01741	1.0223	1.18399	1.2031
	MIR-24-1*_HSA-MIR-24-1*_MMU-MIR-24-1*_RNO-MIR-24-1*	GTGCCTACTGAGCTGATATCAGT	0.0878617	0.0332612	0.0458892	0.0911761	0.0835392	0.075641	0.0628637	0.0325771	0.0259498	0.0429275	0.0269603
	MIR-24_HSA-MIR-24_MMU-MIR-24_RNO-MIR-24	TGGCTCAGTTCAGCAGGAACAG	0.186593	0.103941	0.0757705	0.156961	0.175914	0.12967	0.106887	0.100237	0.114058	0.0962968	0.115255
	MIR-25_HSA-MIR-25_MMU-MIR-25_RNO-MIR-25	CATTGCACTTGTCTCGGTCTGA	0.209691	0.101862	0.130197	0.170234	0.16989	0.168322	0.136493	0.115273	0.118283	0.151986	0.135476
	MIR-26A_HSA-MIR-26A_MMU-MIR-26A_RNO-MIR-26A	TTCAAGTAATCCAGGATAGGCT	0.0416664	0.0187094	0.0149407	0.0750183	0.0646626	0.0307551	0.0305667	0.806909	0.80022	0.605045	0.521682
	MIR-26B_HSA-MIR-26B_MMU-MIR-26B_RNO-MIR-26B	TTCAAGTAATTCAGGATAGGT	0.00769922	0.00207882	0.00106719	0.00461651	0.0112457	0.00249366	0.00249917	0.0175415	0.0271568	0.00406071	0.0181982
	MIR-27A_HSA-MIR-27A_MMU-MIR-27A_RNO-MIR-27A	TTCACAGTGGCTAAGTTCCGC	0.503167	0.406064	0.396995	0.308152	0.331346	0.275134	0.273755	0.254769	0.28756	0.272067	0.286453
	MIR-27B_HSA-MIR-27B_MMU-MIR-27B_RNO-MIR-27B	TTCACAGTGGCTAAGTTCTGC	6.83283	6.72223	5.76176	5.44114	5.39752	5.12779	5.44319	3.33873	3.45193	3.65986	3.41385
	MIR-28-3P_HSA-MIR-28-3P_RNO-MIR-28*	CACTAGATTGTGAGCTCCTGGA	1.93703	1.03318	1.13656	3.72553	3.74842	2.58052	1.93339	1.88112	1.8883	1.26984	0.944285
	MIR-28-3P_MMU-MIR-28*	CACTAGATTGTGAGCTGCTGGA	0.607786	0.296579	0.309485	0.567831	0.598832	0.417272	0.36334	0.362524	0.331614	0.28773	0.235903
	MIR-28-5P_HSA-MIR-28-5P_MMU-MIR-28_RNO-MIR-28	AAGGAGCTCACAGTCTATTGAG	0.151267	0.0575141	0.0394861	0.0969468	0.0919735	0.0515356	0.0557506	0.0292358	0.0371143	0.0359663	0.0337004
	MIR-290-3P_MMU-MIR-290-3P	AAAGTGCCGCCTAGTTTTAAGCCC	0.0394019	0.0180165	0.0181422	0.0553982	0.0542202	0.014962	0.0132648	0.0250593	0.0383212	0.0127622	0.0101101
	MIR-290-3P_RNO-MIR-290-3P	AAAGTGCCGCCAGGTTTTAGGGCC	0.990482	0.77263	0.791855	1.10335	1.13019	0.667054	0.503486	0.74259	0.739268	0.544715	0.405753
	MIR-290-5P_MMU-MIR-290-5P_RNO-MIR-290	ACTCAAACTATGGGGGCACTTT	0.571554	0.40052	0.213438	2.14149	1.99129	1.2302	1.17499	0.812756	0.964367	0.45886	0.394294
	MIR-290-5P_RNO-MIR-290	TCTCAAACTATGGGGGCACTTT	0.42391	0.245301	0.172885	1.34802	1.34627	0.823323	0.742445	0.618964	0.588095	0.34748	0.279039
	MIR-291A-3P_MMU-MIR-291A-3P_RNO-MIR-291A-3P	AAAGTGCTTCCACTTTGTGTGC	0.00407606	0.000692942	0.00213438	0.00403945	0.0052212	0.00207805	0.00134571	0.00751779	0.00120697	0.000580101	0.00337004
	MIR-291A-5P_MMU-MIR-291A-5P_RNO-MIR-291A-5P	CATCAAAGTGGAGGCCCTCTCT	0.00724633	0.00207882	0.00426876	0.000577064	0.00200815	0.00166244	0.00173019	0.00083531	0.000603484	0.000580101	0.00134801
	MIR-291B-3P_MMU-MIR-291B-3P	AAAGTGCATCCATTTTGTTTGT	0.000905791	0.000692942	0	0.000577064	0.000803262	0	0.000576731	0	0.00150871	0	0
	MIR-291B-3P_RNO-MIR-291B-3P	AAAGTGCATCCATTTTGTTAGT	0.025815	0.0103941	0.0117391	0.0484734	0.041368	0.0174556	0.0205701	0.0342477	0.0241394	0.0208836	0.0148282
	MIR-291B-5P_MMU-MIR-291B-5P	GATCAAAGTGGAGGCCCTCTCC	0.0117753	0.00485059	0.00533595	0.0132725	0.0224913	0.00706537	0.00730526	0.00417655	0.00422439	0.00522091	0.00741408
	MIR-291B-5P_RNO-MIR-291B-5P	CATCAAAGTGGAGGCCCTCTCC	0.0480069	0.0194024	0.0181422	0.0427027	0.0433761	0.0241054	0.0136493	0.0250593	0.0217254	0.00986172	0.0121321
	MIR-292-3P_MMU-MIR-292-3P_RNO-MIR-292-3P	AAAGTGCCGCCAGGTTTTGAGTGT	0.0226448	0.00900824	0.0128063	0.0502046	0.0502039	0.0157932	0.0134571	0.0150356	0.0190097	0.00696121	0.00471805
	MIR-292-5P_MMU-MIR-292-5P_RNO-MIR-292-5P	ACTCAAACTGGGGGCTCTTTTG	0.077898	0.0256388	0.0106719	0.231403	0.237766	0.0689912	0.0421013	0.111931	0.136086	0.0464081	0.0222422
	MIR-293-3P_MMU-MIR-293	AGTGCCGCAGAGTTTGTAGTGT	0.179347	0.0609789	0.0864424	0.136764	0.135751	0.0897717	0.0724758	0.0743425	0.0787546	0.0661315	0.0572906
	MIR-293-3P_RNO-MIR-293-3P	AGTGCCGCAAAGTTTGCAGTGT	0.000452895	0	0	0.00115413	0.00120489	0.00124683	0	0	0	0	0
	MIR-294-3P_MMU-MIR-294	AAAGTGCTTCCCTTTTGTGTGT	0.00679343	0.00623647	0.00533595	0.00865596	0.0100408	0.00457171	0.00422936	0.00250593	0.00271568	0.0011602	0.00202202
	MIR-294-3P_RNO-MIR-294-3P	AAAGTGCTTCCATTTTGTGTGT	0.00588764	0.00346471	0.00533595	0.00923303	0.0116473	0.00581854	0.00230692	0.00668248	0.00301742	0.00464081	0.00471805
	MIR-295-3P_MMU-MIR-295	AAAGTGCTACTACTTTTGAGTCT	0.108695	0.0401906	0.0384189	0.122915	0.148202	0.05112	0.0470997	0.0400949	0.0449595	0.0261045	0.0188722
	MIR-295-3P_RNO-MIR-295-3P	AAAGTGCTACTACTTTTGGGTGT	0.110959	0.0526636	0.0341501	0.114259	0.114063	0.0448859	0.0405634	0.0509539	0.0452613	0.0377066	0.0303303
	MIR-296-3P_HSA-MIR-296-3P_MMU-MIR-296-3P_RNO-MIR-296	GAGGGTTGGGTGGAGGCTCTCC	0.278984	0.155219	0.156877	0.219284	0.202824	0.189934	0.111886	0.142003	0.122809	0.11254	0.0963831
	MIR-296-5P_HSA-MIR-296-5P_MMU-MIR-296-5P_RNO-MIR-296*	AGGGCCCCCCCTCAATCCTGT	0.0194745	0.00623647	0.00747033	0.036355	0.0425729	0.0241054	0.0117269	0.0183768	0.0193115	0.00986172	0.00674007
	MIR-297A_MMU-MIR-297A_HSA-MIR-297	ATGTATGTGTGCATGTGCATGT	0.0312498	0.0124729	0.022411	0.017889	0.0269093	0.0195337	0.0184554	0.0225534	0.0162941	0.0278448	0.0262863
	MIR-297B_MMU-MIR-297B-5P	ATGTATGTGTGCATGAACATGT	0.00498185	0.00485059	0.00320157	0.00577064	0.00441794	0.00831219	0.0074975	0.00083531	0.00301742	0.00348061	0.00606607
	MIR-297C_MMU-MIR-297C	ATGTATGTGTGCATGTACATGT	0.0353258	0.0159377	0.0117391	0.0167349	0.0224913	0.0166244	0.0167252	0.0083531	0.00754355	0.0237841	0.0101101
	MIR-297C_RNO-MIR-297C	ATGTATGTGTGTATGTACATGT	0.00135869	0	0	0.00115413	0.00240979	0.00041561	0.00115346	0	0	0	0
	MIR-297_RNO-MIR-297	ATGTATGTGTGCATGTATGCATG	0.00135869	0	0.00106719	0.00230826	0	0.000831219	0.000192244	0	0.000301742	0	0
	MIR-298_HSA-MIR-298	AGCAGAAGCAGGGAGGTTCTCCCA	0.00905791	0.00415765	0.00320157	0.0109642	0.0192783	0.00789659	0.00499833	0.00083531	0.0138801	0.0023204	0.00269603
	MIR-298_MMU-MIR-298_RNO-MIR-298	GGCAGAGGAGGGCTGTTCTTCCC	3.06248	2.21672	3.20904	2.47676	2.58891	2.36316	1.95858	1.15941	1.04252	1.0581	0.856664
	MIR-299-3P_HSA-MIR-299-3P	TATGTGGGATGGTAAACCGCTT	0.0289853	0.0131659	0.00426876	0.0352009	0.0341386	0.0195337	0.0192244	0.00501186	0.00754355	0.00464081	0.00606607
	MIR-299-3P_MMU-MIR-299_RNO-MIR-299-3P	TATGTGGGACGGTAAACCGCTT	0.0951081	0.0325683	0.0405532	0.0732871	0.0911702	0.0739785	0.0417169	0.0476126	0.0295707	0.0220438	0.0296563
	MIR-299-5P_HSA-MIR-299-5P_MMU-MIR-299*_RNO-MIR-299	TGGTTTACCGTCCCACATACAT	0.113224	0.0381118	0.0683002	0.146574	0.149407	0.0893561	0.0853562	0.0275652	0.0328899	0.0382867	0.0249383
	MIR-29A_HSA-MIR-29A_MMU-MIR-29A_RNO-MIR-29A	TAGCACCATCTGAAATCGGTTA	0.0661227	0.02356	0.0181422	0.0675165	0.097998	0.0353268	0.0438315	0.0801897	0.0440543	0.0498887	0.0444845
	MIR-29B_HSA-MIR-29B_MMU-MIR-29B_RNO-MIR-29B	TAGCACCATTTGAAATCAGTGTT	0.00181158	0	0	0.000577064	0.00200815	0.00124683	0.000768974	0.00668248	0.00120697	0.00464081	0.00337004
	MIR-29C_HSA-MIR-29C_MMU-MIR-29C_RNO-MIR-29C	TAGCACCATTTGAAATCGGTTA	0.000905791	0	0	0.00288532	0.00401631	0.000831219	0.00134571	0.00167062	0	0.000580101	0
	MIR-29C*_HSA-MIR-29C*_MMU-MIR-29C*_RNO-MIR-29C*	TGACCGATTTCTCCTGGTGTTC	0.0557061	0.024253	0.00747033	0.0577064	0.0698838	0.0419766	0.0301822	0.0317418	0.0334934	0.0255244	0.0276343
	MIR-300-3P_HSA-MIR-300	TATACAAGGGCAGACTCTCTCT	12.1507	13.0093	12.7209	10.8794	10.7609	8.78308	11.5275	10.2167	10.1497	7.98683	8.5235
	MIR-300-3P_MMU-MIR-300_RNO-MIR-300-3P	TATGCAAGGGCAAGCTCTCTTC	0.208785	0.0977048	0.126996	0.191008	0.191578	0.133826	0.0965063	0.0902134	0.0938417	0.0800539	0.0518986
	MIR-301A_HSA-MIR-301A_MMU-MIR-301A_RNO-MIR-301A	CAGTGCAATAGTATTGTCAAAGC	0.0144927	0.00485059	0.00426876	0.0184661	0.0196799	0.00540293	0.00711301	0.0150356	0.0123714	0.00754131	0.00202202
	MIR-301B_HSA-MIR-301B	CAGTGCAATGATATTGTCAAAGC	0.00679343	0.00485059	0.00213438	0.00692477	0.0120489	0.00457171	0.00519058	0.0091884	0.00875052	0.00522091	0.00269603
	MIR-301B_MMU-MIR-301B_RNO-MIR-301B	CAGTGCAATGGTATTGTCAAAGC	0.0443838	0.0180165	0.0234782	0.0415486	0.0357452	0.0249366	0.0265296	0.0225534	0.0208202	0.0226239	0.0262863
	MIR-302A_HSA-MIR-302A_MMU-MIR-302A	TAAGTGCTTCCATGTTTTGGTGA	0.00724633	0.00138588	0	0.0080789	0.00361468	0.0041561	0.00346038	0.00334124	0.00301742	0	0.00269603
	MIR-302A*_HSA-MIR-302A*	TAAACGTGGATGTACTTGCTTT	1.20017	0.7068	0.657389	1.12701	1.11894	0.785918	0.88682	0.698319	0.670169	0.74891	0.666593
	MIR-302B_HSA-MIR-302B_MMU-MIR-302B	TAAGTGCTTCCATGTTTTAGTAG	0.109601	0.0498918	0.0533595	0.167349	0.183947	0.0685756	0.0713224	0.163721	0.11436	0.0945565	0.0815549
	MIR-302B*_HSA-MIR-302B*	ACTTTAACATGGAAGTGCTTTCT	0.285777	0.198874	0.147272	0.308729	0.292387	0.103071	0.105542	0.0659895	0.0784529	0.0556897	0.0539206
	MIR-302B*_MMU-MIR-302B*	ACTTTAACATGGGAATGCTTTCT	1.17436	1.01377	0.649919	1.34918	1.3539	0.651676	0.628252	1.0433	1.03135	0.645652	0.523704
	MIR-302C_HSA-MIR-302C	TAAGTGCTTCCATGTTTCAGTGG	0.0122282	0.00554353	0.00320157	0.0161578	0.0240979	0.0112215	0.00980442	0.0125296	0.0111645	0.0110219	0.00674007
	MIR-302C_HSA-MIR-302C_RNO-MIR-302C_MMU-MIR-302C	AAGTGCTTCCATGTTTCAGTGG	0.00181158	0.000692942	0	0.00519358	0.00441794	0.00207805	0.00153795	0.00250593	0.00271568	0.00696121	0.00134801
	MIR-302C_RNO-MIR-302C_MMU-MIR-302C	CAAGTGCTTCCATGTTTCAGTGG	0.0230977	0.0110871	0.0106719	0.0600147	0.0409664	0.0320019	0.0244149	0.0150356	0.0211219	0.0208836	0.0134801
	MIR-302C*_HSA-MIR-302C*	TTTAACATGGGGGTACCTGCTG	0.0955609	0.0436553	0.0256126	0.140227	0.112055	0.0623415	0.0428703	0.0793544	0.0633658	0.0464081	0.0276343
	MIR-302C*_MMU-MIR-302C*	TTTAACATGGGGTTACCTGCTG	0.0489127	0.0159377	0.0234782	0.0605917	0.0646626	0.0324176	0.0271063	0.0609776	0.0506926	0.0336459	0.0168502
	MIR-302D_HSA-MIR-302D_MMU-MIR-302D	TAAGTGCTTCCATGTTTGAGTGT	0.0502714	0.0173235	0.0266798	0.0444339	0.0494006	0.0232741	0.0267219	0.0250593	0.0262515	0.011602	0.0235903
	MIR-30A_HSA-MIR-30A_MMU-MIR-30A_RNO-MIR-30A	TGTAAACATCCTCGACTGGAAG	0.182064	0.0928542	0.105652	0.243521	0.229733	0.115955	0.102081	0.0985665	0.129146	0.0980371	0.0835769
	MIR-30A*_HSA-MIR-30A*_MMU-MIR-30A*_RNO-MIR-30A*	CTTTCAGTCGGATGTTTGCAGC	0.777622	0.540494	0.479169	1.47613	1.46113	1.03653	0.816459	1.62635	1.66169	1.27448	1.0373
	MIR-30B_HSA-MIR-30B_MMU-MIR-30B_RNO-MIR-30B	TGTAAACATCCTACACTCAGCT	0.0140398	0.00346471	0.00213438	0.0132725	0.00803262	0.00374049	0.00288365	0.0284005	0.0232341	0.017403	0.00808809
	MIR-30C_HSA-MIR-30C_MMU-MIR-30C_RNO-MIR-30C	TGTAAACATCCTACACTCTCAGC	0.498185	0.349243	0.287074	0.974661	0.996446	0.399401	0.41044	0.664071	0.575724	0.368364	0.318132
	MIR-30D_HSA-MIR-30D_MMU-MIR-30D_RNO-MIR-30D	TGTAAACATCCCCGACTGGAAG	0.416664	0.219662	0.209169	0.668817	0.668716	0.295914	0.245687	0.503692	0.497874	0.295851	0.267581
	MIR-30E_MMU-MIR-30E_RNO-MIR-30E_HSA-MIR-30E	TGTAAACATCCTTGACTGGAAG	0.115941	0.04712	0.0480236	0.103872	0.123301	0.0494576	0.0597878	0.0584717	0.0621588	0.0464081	0.0262863
	MIR-30E*_HSA-MIR-30E*_MMU-MIR-30E*_RNO-MIR-30E*	CTTTCAGTCGGATGTTTACAGC	1.42164	0.95418	0.935926	2.35038	2.32866	1.47417	1.30283	2.14006	2.17284	1.52973	1.377
	MIR-31_HSA-MIR-31_MMU-MIR-31_RNO-MIR-31	AGGCAAGATGCTGGCATAGCT	0.0855972	0.0374188	0.0309485	0.0825202	0.0747034	0.077719	0.0547894	0.0893781	0.0953504	0.127042	0.102449
	MIR-31_HSA-MIR-31_MMU-MIR-31_RNO-MIR-31	AGGCAAGATGCTGGCATAGCTG	0.0212861	0.0131659	0.0160079	0.026545	0.018475	0.0224429	0.0161485	0.0509539	0.0651763	0.0968769	0.0822289
	MIR-32_HSA-MIR-32_MMU-MIR-32_RNO-MIR-32	TATTGCACATTACTAAGTTGCA	0.0108695	0	0.00106719	0.0115413	0.0112457	0.00124683	0.00461385	0.00417655	0.0129749	0.00580101	0.00674007
	MIR-320A_HSA-MIR-320A_MMU-MIR-320_RNO-MIR-320	AAAAGCTGGGTTGAGAGGGCGA	0.207426	0.110871	0.0800393	0.113105	0.117276	0.0955902	0.0645939	0.0501186	0.073625	0.0510489	0.0748148
	MIR-322-MIR-424_HSA-MIR-424_(HSA-MIR-322)	CAGCAGCAATTCATGTTTTGAA	0.0253621	0.00346471	0.00853752	0.0392404	0.0281142	0.0124683	0.0132648	0.0300711	0.0241394	0.0237841	0.0242643
	MIR-322-MIR-424_MMU-MIR-322_RNO-MIR-322_(MMU-MIR-424)_(RNO-M	CAGCAGCAATTCATGTTTTGGA	0.0176629	0.01178	0.0213438	0.017889	0.0188767	0.01704	0.0151872	0.0225534	0.029269	0.0139224	0.00808809
	MIR-322*_RNO-MIR-322*_MMU-MIR-322*	AAACATGAAGCGCTGCAACA	11.9003	14.1824	14.9257	10.6815	11.1111	12.5286	13.0493	13.7793	13.4164	13.3684	14.3887
	MIR-323-3P_HSA-MIR-323-3P_MMU-MIR-323-3P_RNO-MIR-323	CACATTACACGGTCGACCTCT	2.10732	1.49052	1.27956	2.91937	2.99938	3.53268	3.12261	1.67145	1.5597	1.71652	1.65873
	MIR-323-5P_HSA-MIR-323-5P_MMU-MIR-323-5P_RNO-MIR-323*	AGGTGGTCCGTGGCGCGTTCGC	6.89805	8.60841	12.627	6.25191	6.56586	12.2418	13.3038	5.2399	5.42924	8.18058	9.21638
	MIR-324-3P_HSA-MIR-324-3P_MMU-MIR-324-3P_RNO-MIR-324-3P	ACTGCCCCAGGTGCTGCTGGT	0.000452895	0.000692942	0	0.000577064	0.000803262	0.000831219	0.00134571	0.00167062	0	0	0.000674007
	MIR-324-5P_HSA-MIR-324-5P_MMU-MIR-324-5P_RNO-MIR-324-5P	CGCATCCCCTAGGGCATTGGTGT	0	0	0	0	0	0.00124683	0.000768974	0.00083531	0	0.0023204	0.00202202
	MIR-325-3P_HSA-MIR-325-3P	TTTATTGAGGACCTCCTATCAA	0.0697459	0.03534	0.0266798	0.100409	0.0847441	0.0461327	0.0424858	0.0551304	0.0419421	0.0423474	0.0276343
	MIR-325-3P_MMU-MIR-325_RNO-MIR-325-3P	TTTATTGAGCACCTCCTATCAA	0.629525	0.379732	0.26573	0.8806	0.779967	0.431403	0.480417	0.797721	0.877465	0.754131	0.651765
	MIR-325-5P_HSA-MIR-325	CCTAGTAGGTGTCCAGTAAGTGT	0.00271737	0.00138588	0.00106719	0.00230826	0.00361468	0.00207805	0.00192244	0.00167062	0.0057331	0.00406071	0.0087621
	MIR-325-5P_MMU-MIR-325*_RNO-MIR-325-5P	CCTAGTAGGTGCTCAGTAAGTGT	0.25815	0.121265	0.123794	0.10214	0.100006	0.0723161	0.061518	0.070166	0.0603484	0.0545295	0.0552686
	MIR-326_HSA-MIR-326_MMU-MIR-326_RNO-MIR-326	CCTCTGGGCCCTTCCTCCAGT	0.0194745	0.00277177	0.00853752	0.0161578	0.0236962	0.0141307	0.0115346	0.00501186	0.00844877	0.011602	0.00404404
	MIR-327_MMU-MIR-327	ACTTGAGGGGCATGAGGAT	2.38087	2.09615	1.88786	1.82006	1.76718	2.38809	1.95473	6.92973	6.86403	9.01883	9.304
	MIR-327_RNO-MIR-327	CCTTGAGGGGCATGAGGGT	0.112318	0.0658294	0.0490908	0.0998321	0.0867523	0.0906029	0.0776664	0.136991	0.101385	0.151406	0.123343
	MIR-328-3P_HSA-MIR-328_MMU-MIR-328_RNO-MIR-328	CTGGCCCTCTCTGCCCTTCCGT	0.0122282	0.00415765	0.00213438	0.0121183	0.0168685	0.0211961	0.00961218	0.0175415	0.00844877	0.0139224	0.00606607
	MIR-329_HSA-MIR-329	AACACACCTGGTTAACCTCTTT	1.01584	0.709572	0.518655	2.87089	2.78531	1.69735	1.81478	1.19366	1.14873	0.898576	0.705686
	MIR-329_MMU-MIR-329_RNO-MIR-329	AACACACCCAGCTAACCTTTTT	0.0430251	0.0124729	0.017075	0.148883	0.168283	0.0731473	0.0645939	0.220522	0.200357	0.118921	0.124691
	MIR-330-3P_HSA-MIR-330-3P	GCAAAGCACACGGCCTGCAGAGA	1.58966	1.0602	1.20806	1.35899	1.49246	1.50949	1.21575	0.524574	0.598052	0.642752	0.535836
	MIR-330-3P_MMU-MIR-330*_RNO-MIR-330*	GCAAAGCACAGGGCCTGCAGAGA	1.27354	1.06159	0.848417	1.26262	1.23742	1.20485	0.979866	0.424337	0.47977	0.495406	0.402382
	MIR-330-5P_HSA-MIR-330-5P_MMU-MIR-330_RNO-MIR-330-5P	TCTCTGGGCCTGTGTCTTAGGC	0.102807	0.036033	0.0256126	0.10618	0.104424	0.0910185	0.0603645	0.0710013	0.0684954	0.0835345	0.0795329
	MIR-331-3P_HSA-MIR-331-3P_MMU-MIR-331-3P_RNO-MIR-331	GCCCCTGGGCCTATCCTAGAA	0.199274	0.0658294	0.0608299	0.29084	0.259855	0.134658	0.111309	0.0860369	0.135482	0.0713524	0.0694228
	MIR-331-5P_HSA-MIR-331-5P_MMU-MIR-331-5P_RNO-MIR-331-5P	CTAGGTATGGTCCCAGGGATCC	0.877711	0.575141	0.505848	0.646312	0.664699	0.652923	0.493105	0.486985	0.387437	0.501787	0.384858
	MIR-333_RNO-MIR-333_(DELETED_IN_MIRBASE_120)	GTGGTGTGCTAGTTACTTTT	0.24864	0.157298	0.16328	0.17889	0.170693	0.129255	0.105157	0.0801897	0.0856947	0.0817942	0.0653787
	MIR-335_HSA-MIR-335_MMU-MIR-335-5P_RNO-MIR-335	TCAAGAGCAATAACGAAAAATGT	1.33332	1.14266	0.985017	1.41438	1.30691	0.525746	0.611142	2.11333	2.35268	1.88649	1.10537
	MIR-336_RNO-MIR-336	TCACCCTTCCATATCTAGTCT	0.468294	0.285492	0.202766	0.777882	0.699239	0.412285	0.451196	1.69234	1.66471	1.55525	1.46125
	MIR-337-3P_HSA-MIR-337-3P_(RNO-MIR-337)_(MMU-MIR-337-3P)	CTCCTATATGATGCCTTTCTTC	0.128622	0.0623647	0.0522923	0.35374	0.326928	0.137567	0.143029	0.20131	0.204581	0.164749	0.152326
	MIR-337-3P_MMU-MIR-337-3P_RNO-MIR-337_(HSA-MIR-337-3P)	TTCAGCTCCTATATGATGCCT	0.0484598	0.0249459	0.0160079	0.0432798	0.0341386	0.0236898	0.0272986	0.0158709	0.0190097	0.017403	0.0148282
	MIR-337-5P_HSA-MIR-337-5P	GAACGGCTTCATACAGGAGTT	0	0.000692942	0.00106719	0.00461651	0.000803262	0.000831219	0.000961218	0	0	0.000580101	0.00134801
	MIR-337-5P_MMU-MIR-337-5P_RNO-MIR-337-5P	GAACGGCGTCATGCAGGAGTT	0.33152	0.182937	0.191027	0.216976	0.234151	0.315863	0.206662	0.0785191	0.0914278	0.11312	0.123343
	MIR-338-3P_RNO-MIR-338_MMU-MIR-338-3P_HSA-MIR-338-3P	TCCAGCATCAGTGATTTTGTTG	0.0117753	0.00554353	0.00320157	0.0126954	0.0156636	0.00789659	0.00711301	0.024224	0.0223289	0.0145025	0.0195462
	MIR-338-3P_RNO-MIR-338_MMU-MIR-338-3P_HSA-MIR-338-3P	TCCAGCATCAGTGATTTTGTTGA	0.00271737	0.000692942	0	0.00577064	0.00321305	0.000831219	0.00115346	0.00167062	0.000905226	0	0.00269603
	MIR-339-3P_HSA-MIR-339-3P	TGAGCGCCTCGACGACAGAGCCG	0.0946552	0.0983977	0.0832409	0.0594376	0.0614495	0.0527824	0.0563274	0.024224	0.0250446	0.045828	0.0397664
	MIR-339-3P_MMU-MIR-339-3P	TGAGCGCCTCGGCGACAGAGCCG	1.81475	1.04357	1.65308	1.92682	1.9218	1.81621	1.61215	1.17194	1.19067	1.27738	1.15727
	MIR-339-3P_RNO-MIR-339-3P	TGAGCGCCTCGACGACAGAGCCA	0.0901262	0.0394977	0.0768377	0.0577064	0.048999	0.058601	0.0490221	0.0258946	0.026855	0.0324857	0.0310043
	MIR-339-5P_HSA-MIR-339-5P_MMU-MIR-339-5P_RNO-MIR-339-5P	TCCCTGTCCTCCAGGAGCTCACG	1.28486	0.898052	0.924187	1.23145	1.21895	1.27966	1.00217	0.251428	0.323769	0.369524	0.270277
	MIR-33A_MMU-MIR-33_RNO-MIR-33_HSA-MIR-33A	GTGCATTGTAGTTGCATTGCA	0.000452895	0	0.00106719	0.000577064	0.00200815	0.00207805	0.00288365	0	0.000301742	0	0.000674007
	MIR-33B_HSA-MIR-33B	GTGCATTGCTGTTGCATTGC	0.000905791	0	0.00106719	0.00115413	0.000803262	0.00041561	0.000384487	0	0	0	0
	MIR-340-3P_RNO-MIR-340-3P_MMU-MIR-340-3P_HSA-MIR-340*	TCCGTCTCAGTTACTTTATAGCC	4.87633	5.64124	4.2805	6.60681	6.27789	3.93499	3.92196	5.86888	5.925	4.396	3.51562
	MIR-340-5P_HSA-MIR-340_MMU-MIR-340-5P_RNO-MIR-340-5P	TTATAAAGCAATGAGACTGATT	0.0099637	0.00277177	0	0.0126954	0.0204832	0.00664976	0.00288365	0.0542951	0.0528048	0.0237841	0.0343744
	MIR-341_MMU-MIR-341_RNO-MIR-341	TCGGTCGATCGGTCGGTCGGT	0.345559	0.179472	0.234782	0.388941	0.39641	0.398985	0.304322	0.165391	0.168674	0.182732	0.171872
	MIR-342-3P_HSA-MIR-342-3P_MMU-MIR-342-3P_RNO-MIR-342-3P	TCTCACACAGAAATCGCACCCGT	1.83921	1.53556	1.52822	3.21482	3.12469	2.43589	1.87611	5.65254	5.76237	4.367	3.8742
	MIR-343_MMU-MIR-343	TCTCCCTTCATGTGCCCAGA	0.0285324	0.0214812	0.00747033	0.0473193	0.0477941	0.0349112	0.0305667	0.0300711	0.0277603	0.0371265	0.0303303
	MIR-343_RNO-MIR-343	TCTCCCTCCGTGTGCCCAGA	0.141756	0.0783024	0.0693674	0.173119	0.18475	0.177881	0.141876	0.12112	0.135482	0.125302	0.121995
	MIR-344-3P_MMU-MIR-344_(MMU-MIR-344-3P)	TGATCTAGCCAAAGCCTGACTGT	0.0321556	0.0083153	0.0117391	0.035778	0.0289174	0.0216117	0.0144183	0.0517892	0.0512961	0.023204	0.0289823
	MIR-344-3P_RNO-MIR-344-3P	TGATCTAGCCAAAGCCTGACCGT	0.0194745	0.00970118	0.0128063	0.0253908	0.0297207	0.0207805	0.0136493	0.0125296	0.0181045	0.011602	0.00404404
	MIR-344-5P_MMU-MIR-344-5P_RNO-MIR-344-5P	TCAGGCTCCTGGCTAGATTCCA	0.33469	0.123344	0.150474	0.459343	0.432958	0.265159	0.205124	0.207157	0.222082	0.169389	0.129409
	MIR-344-5P_MMU-MIR-344-5P_RNO-MIR-344-5P	TCAGGCTCCTGGCTAGATTCCAGG	0.319291	0.137895	0.147272	0.454727	0.42854	0.253106	0.193013	0.172074	0.171389	0.144445	0.119299
	MIR-345-5P_HSA-MIR-345	GCTGACTCCTAGTCCAGGGCTC	0.420287	0.227285	0.159011	0.529745	0.533768	0.367815	0.233191	0.351665	0.373556	0.251764	0.20355
	MIR-345-5P_MMU-MIR-345-5P_RNO-MIR-345-5P	GCTGACCCCTAGTCCAGTGCTT	0.0099637	0.000692942	0.00106719	0.0121183	0.0116473	0.00706537	0.00480609	0.00167062	0.00331916	0.000580101	0.00269603
	MIR-346_HSA-MIR-346	TGTCTGCCCGCATGCCTGCCTCT	2.13359	2.73989	3.50145	2.49465	2.57847	3.26794	3.60745	1.03495	1.03679	1.12134	1.12761
	MIR-346_MMU-MIR-346	TGTCTGCCCGAGTGCCTGCCTCT	6.21191	8.48438	10.8395	5.84451	6.02969	8.47428	9.4655	5.00434	4.94283	4.89489	5.62392
	MIR-346_RNO-MIR-346	TGTCTGCCTGAGTGCCTGCCTCT	2.05388	2.28116	3.14821	1.46574	1.48443	1.8399	1.95166	0.431855	0.44175	0.556317	0.518312
	MIR-347_RNO-MIR-347	TGTCCCTCTGGGTCGCCCA	0.0163042	0.0083153	0.0117391	0.0201972	0.022893	0.0087278	0.0101889	0.010859	0.0138801	0.0139224	0.0128061
	MIR-349_RNO-MIR-349	CAGCCCTGCTGTCTTAACCTCT	0.826534	0.559204	0.57735	1.49575	1.52941	0.984164	0.757248	0.48615	0.442957	0.301072	0.210964
	MIR-34A_HSA-MIR-34A_MMU-MIR-34A_RNO-MIR-34A	TGGCAGTGTCTTAGCTGGTTGT	0.0249093	0.0138588	0.00853752	0.0259679	0.0297207	0.0120527	0.0132648	0.0083531	0.00875052	0.0139224	0.0087621
	MIR-34B-5P_HSA-MIR-34B*	AGGCAGTGTCATTAGCTGATTGT	0.00724633	0.00277177	0.00213438	0.00403945	0.0052212	0.00706537	0.00230692	0	0.000603484	0	0.000674007
	MIR-34B-5P_MMU-MIR-34B-5P_RNO-MIR-34B	AGGCAGTGTAATTAGCTGATTGT	0.00226448	0.00138588	0	0.00346238	0.00240979	0.00124683	0.00288365	0	0.00422439	0.00348061	0.00404404
	MIR-34C-5P_HSA-MIR-34C-5P_MMU-MIR-34C_RNO-MIR-34C	AGGCAGTGTAGTTAGCTGATTGC	0.664851	0.32984	0.310552	0.568985	0.559472	0.449274	0.355843	0.360018	0.361487	0.388668	0.341722
	MIR-350_MMU-MIR-350_RNO-MIR-350	TTCACAAAGCCCATACACTTTC	0.0230977	0.00485059	0.00320157	0.035778	0.0345403	0.0137151	0.00903545	0.013365	0.0156906	0.00812141	0.00471805
	MIR-350_MMU-MIR-350_RNO-MIR-350	TTCACAAAGCCCATACACTTTCAC	0.00815212	0.00207882	0.00106719	0.00865596	0.00923751	0.00374049	0.00346038	0.0083531	0.00512961	0.0029005	0.00337004
	MIR-351_MMU-MIR-351_(EDITED_VERSION)	TCCCTGAGGAGCCCTTTGAGCCTGT	2.05569	1.90628	2.04901	3.4041	3.50584	2.70271	2.49628	1.76751	1.68463	1.10799	0.871492
	MIR-351_RNO-MIR-351_MMU-MIR-351	TCCCTGAGGAGCCCTTTGAGCCTGA	2.34464	2.02339	2.12798	3.23156	3.09416	2.71144	2.45072	2.18266	2.15776	1.53901	1.20108
	MIR-352_RNO-MIR-352	AGAGTAGTAGGTTGCATAGTA	0.380432	0.201646	0.161146	0.54648	0.579553	0.321682	0.357765	0.901299	0.878069	0.830705	0.70299
	MIR-361-5P_HSA-MIR-361-5P_MMU-MIR-361_RNO-MIR-361	TTATCAGAATCTCCAGGGGTAC	2.52353	1.48705	1.56984	3.89807	3.77212	1.73351	1.62407	4.63597	4.66191	2.32969	1.86498
	MIR-362-3P_HSA-MIR-362-3P	AACACACCTATTCAAGGATTCA	0.00724633	0.00346471	0.00533595	0.00461651	0.00843425	0.00166244	0.00269141	0.00083531	0.00543135	0.0017403	0.00404404
	MIR-362-3P_MMU-MIR-362-3P_RNO-MIR-362-3P	AACACACCTGTTCAAGGATTCA	0.0819741	0.0394977	0.0458892	0.0675165	0.0618512	0.043639	0.0382565	0.0309065	0.0340968	0.0179831	0.0235903
	MIR-362-5P_HSA-MIR-362-5P	AATCCTTGGAACCTAGGTGTGAGT	2.61094	2.71079	2.46308	2.35211	2.42746	1.75263	1.94935	1.59878	1.70756	1.30059	1.18154
	MIR-362-5P_MMU-MIR-362-5P_RNO-MIR-362-5P	AATCCTTGGAACCTAGGTGTGAAT	8.37404	8.45389	8.10425	7.90693	7.94065	5.01599	6.04914	4.70697	4.97271	3.44174	2.91913
	MIR-363_HSA-MIR-363_MMU-MIR-363_RNO-MIR-363	AATTGCACGGTATCCATCTGTA	1.41122	0.841231	0.817468	1.28974	1.26996	0.854494	0.849524	0.999865	1.07209	1.04592	1.01438
	MIR-363*_RNO-MIR-363*_HSA-MIR-363*	CGGGTGGATCACGATGCAATTT	1.18568	0.895973	0.902843	1.7485	1.70171	1.52155	1.09233	0.938888	0.962557	0.759352	0.616717
	MIR-365_HSA-MIR-365_MMU-MIR-365_RNO-MIR-365	TAATGCCCCTAAAAATCCTTAT	0.0969196	0.0880036	0.0352173	0.278145	0.262265	0.0494576	0.045754	0.562999	0.547963	0.189693	0.13615
	MIR-367_HSA-MIR-367_MMU-MIR-367	AATTGCACTTTAGCAATGGTGA	0.00181158	0.00138588	0	0.00403945	0.00401631	0.0041561	0.00365263	0.00334124	0.000301742	0.0029005	0
	MIR-369-3P_HSA-MIR-369-3P_MMU-MIR-369-3P_RNO-MIR-369-3P	AATAATACATGGTTGATCTTT	0.318386	0.178779	0.156877	0.532053	0.510875	0.192427	0.202433	0.480303	0.41912	0.319636	0.270277
	MIR-369-5P_HSA-MIR-369-5P_MMU-MIR-369-5P_RNO-MIR-369-5P	AGATCGACCGTGTTATATTCGC	0.48641	0.234907	0.236916	0.511279	0.524932	0.300901	0.248186	0.267299	0.226608	0.199555	0.151652
	MIR-370_HSA-MIR-370_MMU-MIR-370_RNO-MIR-370	GCCTGCTGGGGTGGAACCTGGT	6.4207	8.4719	6.50773	6.28942	6.36183	7.51796	6.88655	4.39707	4.15046	3.31818	3.21299
	MIR-371-3P_HSA-MIR-371-3P	AAGTGCCGCCATCTTTTGAGTGT	0.0371374	0.00970118	0.0160079	0.054244	0.0658675	0.0444702	0.0322969	0.0325771	0.0389247	0.0237841	0.0202202
	MIR-371-5P_HSA-MIR-371-5P	ACTCAAACTGTGGGGGCACT	7.74995	10.2223	7.07974	9.56426	9.61223	13.5194	14.162	5.85218	5.85017	5.35897	5.23097
	MIR-372_HSA-MIR-372	AAAGTGCTGCGACATTTGAGCGT	0.156249	0.07068	0.0768377	0.139072	0.133341	0.103902	0.067862	0.0542951	0.0793581	0.0858549	0.0599867
	MIR-373_HSA-MIR-373	GAAGTGCTTCGATTTTGGGGTGT	0.0493656	0.0173235	0.0160079	0.0559752	0.0373517	0.0282615	0.0211468	0.0910487	0.0745303	0.0435076	0.0465065
	MIR-373*_HSA-MIR-373*	ACTCAAAATGGGGGCGCTTTCC	0.196557	0.0928542	0.0416204	0.335851	0.288371	0.127592	0.0717069	0.179592	0.156604	0.0719325	0.0350484
	MIR-374*_MMU-MIR-374*	GGTTGTATTATCATTGTCCGAG	0.0683872	0.0311824	0.0256126	0.109065	0.104424	0.041561	0.0376797	0.0601423	0.0576327	0.0371265	0.0363964
	MIR-374A_HSA-MIR-374A	TTATAATACAACCTGATAAGTG	0.00498185	0.00277177	0.00106719	0.0144266	0.0104424	0.00457171	0.00346038	0.00751779	0.00875052	0.00406071	0.0087621
	MIR-374B_HSA-MIR-374B_MMU-MIR-374_RNO-MIR-374	ATATAATACAACCTGCTAAGTG	0.013134	0.00692942	0.00320157	0.026545	0.0273109	0.00581854	0.00480609	0.0284005	0.0271568	0.00696121	0.0148282
	MIR-375_HSA-MIR-375_MMU-MIR-375_RNO-MIR-375	TTTGTTCGTTCGGCTCGCGTGA	1.84645	1.55496	1.61252	2.01511	2.02342	2.43506	2.08257	1.82515	1.7673	2.05414	1.8515
	MIR-376A_HSA-MIR-376A	ATCATAGAGGAAAATCCACGT	0.10643	0.0741447	0.0480236	0.143689	0.11326	0.0644195	0.0651706	0.0426008	0.0518996	0.0429275	0.0323524
	MIR-376A_MMU-MIR-376A_RNO-MIR-376A	ATCGTAGAGGAAAATCCACGT	0.00181158	0.000692942	0	0.00288532	0	0.00207805	0.000961218	0	0	0.000580101	0
	MIR-376A*_RNO-MIR-376A*_HSA-MIR-376A*_MMU-MIR-376A*	GGTAGATTCTCCTTCTATGAG	0.234147	0.0817671	0.115257	0.326618	0.289174	0.104318	0.105734	0.136155	0.120093	0.0777335	0.0532466
	MIR-376B_HSA-MIR-376B	ATCATAGAGGAAAATCCATGTT	0	0	0.00106719	0.00173119	0	0.000831219	0.000576731	0	0.000603484	0.000580101	0
	MIR-376B_MMU-MIR-376B_RNO-MIR-376B	ATCATAGAGGAACATCCACTT	0.294382	0.160069	0.151541	0.218707	0.255036	0.150035	0.150334	0.0952253	0.101687	0.11718	0.089643
	MIR-376B*_RNO-MIR-376B-5P_MMU-MIR-376B*	GTGGATATTCCTTCTATGGTT	0.376356	0.193331	0.139802	0.558021	0.50244	0.229001	0.229347	0.312406	0.322562	0.221599	0.14626
	MIR-376C_HSA-MIR-376C_(HSA-MIR-368)	AACATAGAGGAAATTCCACGT	0.0289853	0.01178	0.0138735	0.0386633	0.0377533	0.0120527	0.015764	0.0183768	0.0196132	0.0156627	0.0141542
	MIR-376C_MMU-MIR-376C_RNO-MIR-376C_(MMU-MIR-368)_(RNO-MIR-36	AACATAGAGGAAATTTCACGT	0.0679343	0.0575141	0.0181422	0.10214	0.10844	0.043639	0.0411401	0.0710013	0.0869017	0.074833	0.0613347
	MIR-377_HSA-MIR-377_MMU-MIR-377	ATCACACAAAGGCAACTTTTGT	0.00951081	0.00207882	0.00426876	0.00923303	0.0128522	0.00290927	0.00403712	0.00584717	0.0057331	0.0017403	0.00539206
	MIR-377_RNO-MIR-377	ATCACACAAAGGCAACTTTTGG	0.0140398	0.00762236	0.0117391	0.0242367	0.0196799	0.00581854	0.00403712	0.0116943	0.0150871	0.00522091	0.00606607
	MIR-378_HSA-MIR-378_MMU-MIR-378_RNO-MIR-378	ACTGGACTTGGAGTCAGAAGG	0.408965	0.205804	0.199565	0.304113	0.328132	0.273887	0.214928	0.116943	0.101687	0.11486	0.103123
	MIR-378*_HSA-MIR-378*_MMU-MIR-378*_RNO-MIR-378*	CTCCTGACTCCAGGTCCTGTGT	0.285324	0.128887	0.138735	0.270643	0.284756	0.258094	0.180709	0.0860369	0.0721163	0.0527892	0.0775109
	MIR-379_HSA-MIR-379_MMU-MIR-379_RNO-MIR-379	TGGTAGACTATGGAACGTAGG	0.439762	0.218277	0.213438	0.383171	0.345403	0.274302	0.260682	0.202145	0.161734	0.241902	0.197484
	MIR-380-3P_HSA-MIR-380-3P	TATGTAATATGGTCCACATCTT	0.0480069	0.02356	0.0160079	0.0594376	0.0638593	0.0253522	0.0317202	0.0267299	0.0368125	0.0365464	0.0242643
	MIR-380-3P_MMU-MIR-380-3P_RNO-MIR-380-3P	TATGTAGTATGGTCCACATCTT	0.249545	0.109485	0.114189	0.224478	0.221299	0.150866	0.151872	0.102743	0.0684954	0.0603305	0.085599
	MIR-380-5P_HSA-MIR-380*_MMU-MIR-380-5P_RNO-MIR-380	ATGGTTGACCATAGAACATGCG	0.346918	0.208575	0.211304	0.264872	0.262667	0.25934	0.203201	0.0651541	0.0582362	0.0783136	0.0579646
	MIR-381_HSA-MIR-381_MMU-MIR-381_RNO-MIR-381	TATACAAGGGCAAGCTCTCTGT	0.245469	0.160762	0.141936	0.324887	0.332149	0.150035	0.160523	0.234722	0.256782	0.167649	0.138846
	MIR-382_HSA-MIR-382_MMU-MIR-382_RNO-MIR-382	GAAGTTGTTCGTGGTGGATTCG	0.252716	0.124037	0.120593	0.0975238	0.105227	0.0760566	0.0640171	0.0952253	0.0660815	0.0812141	0.093013
	MIR-382*_RNO-MIR-382*_(MM-MIR-382*)	AATCATTCACGGACAACACTT	1.16621	0.550888	0.606164	2.57717	2.53188	1.62503	1.77479	1.21788	1.27365	1.1399	1.0218
	MIR-383_HSA-MIR-383	AGATCAGAAGGTGATTGTGGCT	3.11864	2.56111	2.48762	2.41213	2.59936	2.21769	2.23945	0.864545	0.976135	1.10277	0.877558
	MIR-383_MMU-MIR-383_RNO-MIR-383	AGATCAGAAGGTGACTGTGGCT	1.69202	1.17939	1.27636	1.25165	1.29566	1.14043	1.06407	0.750943	0.740475	0.8046	0.692206
	MIR-384-3P_HSA-MIR-384_(HSA-MIR-384-3P)	ATTCCTAGAAATTGTTCATAAT	0.216031	0.200953	0.12913	0.444916	0.413278	0.121774	0.139377	0.649871	0.661418	0.354442	0.320828
	MIR-384-3P_MMU-MIR-384-3P_RNO-MIR-384-3P	ATTCCTAGAAATTGTTCACAAT	0.410776	0.297272	0.22411	0.727101	0.652249	0.220273	0.222041	0.882087	0.874448	0.45944	0.413167
	MIR-384-5P_HSA-MIR-384-5P	TTTAAACAATTCCTAGACAATAT	0.278078	0.199567	0.146205	0.655545	0.585176	0.140892	0.154372	0.811921	0.886518	0.382867	0.298585
	MIR-384-5P_MMU-MIR-384-5P_RNO-MIR-384-5P	TGTAAACAATTCCTAGGCAATGT	0.40987	0.252924	0.215572	0.619767	0.621323	0.203233	0.224348	0.508703	0.593225	0.409551	0.335656
	MIR-409-3P_HSA-MIR-409-3P_RNO-MIR-409-3P_MMU-MIR-409-3P	GAATGTTGCTCGGTGAACCCCT	5.92025	5.86506	6.30816	4.49129	4.53482	4.58293	4.24666	1.43506	1.52289	1.57613	1.13907
	MIR-409-5P_HSA-MIR-409-5P_MMU-MIR-409-5P_RNO-MIR-409-5P	AGGTTACCCGAGCAACTTTGCAT	16.6131	26.6914	22.2829	12.4421	12.5188	13.4886	12.032	16.9985	16.6625	12.8022	12.0486
	MIR-410_HSA-MIR-410_MMU-MIR-410_RNO-MIR-410	AATATAACACAGATGGCCTGT	0.177988	0.117107	0.0544267	0.253908	0.240175	0.101824	0.0940071	0.243075	0.230531	0.141545	0.119973
	MIR-411_HSA-MIR-411_MMU-MIR-411_RNO-MIR-411	TAGTAGACCGTATAGCGTACG	0.619561	0.279255	0.282806	0.523974	0.557865	0.438884	0.389678	0.134485	0.15419	0.17113	0.150978
	MIR-411*_HSA-MIR-411*_MMU-MIR-411*	AACACGGTCCACTAACCCTCAGT	2.75949	2.29779	2.24003	1.99145	2.08205	1.71107	1.79402	1.73744	1.90128	2.04312	1.70591
	MIR-411*_HSA-MIR-411*_MMU-MIR-411*	TATGTAACACGGTCCACTAACC	1.28532	0.886965	0.745966	1.30994	1.35149	1.06147	0.881821	0.788532	0.742587	0.565598	0.538532
	MIR-412_HSA-MIR-412_MMU-MIR-412_RNO-MIR-412	TTCACCTGGTCCACTAGCCG	0.52083	0.264704	0.244387	0.487042	0.446614	0.428909	0.335081	0.327441	0.326786	0.395049	0.401708
	MIR-421-3P_HSA-MIR-421-3P_MMU-MIR-421-3P_RNO-MIR-421-3P_(HSA	ATCAACAGACATTAATTGGGCGC	0.688401	0.523171	0.354307	0.955618	0.963111	0.637545	0.505216	0.748437	0.694308	0.564438	0.517638
	MIR-421-5P_HSA-MIR-421-5P_MMU-MIR-421-5P_RNO-MIR-421-5P_(RNO	GGCCTCATTAAATGTTTGTTG	0.00135869	0.000692942	0.00106719	0.00230826	0.00441794	0.00290927	0.000576731	0.00334124	0.00392264	0.000580101	0.000674007
	MIR-422A_HSA-MIR-422A	ACTGGACTTAGGGTCAGAAGGC	0.554344	0.299351	0.294545	0.462805	0.479949	0.425584	0.294325	0.159544	0.148155	0.144445	0.124691
	MIR-423-3P_HSA-MIR-423-3P_MMU-MIR-423-3P_RNO-MIR-423	AGCTCGGTCTGAGGCCCCTCAGT	1.48233	0.956952	1.24541	2.4179	2.59494	1.55022	1.37762	0.825286	0.819531	0.526152	0.427321
	MIR-423-5P_HSA-MIR-423-5P_MMU-MIR-423-5P_RNO-MIR-423-5P	TGAGGGGCAGAGAGCGAGACTTT	1.05887	0.651365	0.728891	1.60828	1.57279	1.41183	1.02408	4.37702	4.33513	3.74919	3.45227
	MIR-425_HSA-MIR-425_MMU-MIR-425_RNO-MIR-425	AATGACACGATCACTCCCGTTGA	0.207426	0.0886965	0.12166	0.247561	0.216881	0.164166	0.140338	0.13532	0.118585	0.139804	0.136824
	MIR-425*_MMU-MIR-425*_HSA-MIR-425*	ATCGGGAATGTCGTGTCCGCC	3.68566	3.51391	3.9358	2.11148	2.34914	3.45247	2.84174	1.10511	1.22266	1.96074	1.63245
	MIR-429_HSA-MIR-429	TAATACTGTCTGGTAAAACCGT	0.228259	0.103941	0.0885768	0.337005	0.330141	0.0964215	0.110732	0.137826	0.151776	0.0852748	0.0485285
	MIR-429_MMU-MIR-429_RNO-MIR-429	TAATACTGTCTGGTAATGCCGT	0.124546	0.0734518	0.0608299	0.147728	0.15021	0.0615102	0.0726681	0.0751779	0.0669867	0.0707723	0.0478545
	MIR-431_HSA-MIR-431_MMU-MIR-431_RNO-MIR-431	TGTCTTGCAGGCCGTCATGCA	0.0747278	0.0665224	0.0469564	0.053667	0.0449827	0.0806283	0.0561351	0.0250593	0.0208202	0.0580101	0.0343744
	MIR-432_HSA-MIR-432	TCTTGGAGTAGGTCATTGGGTGG	0.260415	0.123344	0.103517	0.372783	0.385566	0.306304	0.237421	0.887099	0.872034	0.856809	0.762302
	MIR-432*_HSA-MIR-432*	CTGGATGGCTCCTCCATGTCT	0.939758	0.495453	0.497311	0.796926	0.743419	0.69864	0.587881	0.197133	0.195831	0.201295	0.198832
	MIR-433-3P_MMU-MIR-433_(MMU-MIR-433-3P)_HSA-MIR-433_RNO-MIR-	ATCATGATGGGCTCCTCGGTGT	0.609144	0.307666	0.299881	0.500892	0.517301	0.459664	0.353344	0.234722	0.253161	0.239002	0.227815
	MIR-433-5P_MMU-MIR-433*_(MMU-MIR-433-5P)	TACGGTGAGCCTGTCATTATTC	0.568837	0.222434	0.28494	0.394712	0.362673	0.302564	0.243765	0.162885	0.128542	0.179831	0.158392
	MIR-434-3P_MMU-MIR-434-3P_RNO-MIR-434	TTTGAACCATCACTCGACTCCT	0.980066	0.837073	0.544267	2.98804	2.88773	2.27463	2.2356	2.11166	2.18009	1.89809	1.68232
	MIR-434-5P_MMU-MIR-434-5P_RNO-MIR-434-5P	GCTCGACTCATGGTTTGAACCA	13.4741	12.2457	15.7304	10.0132	10.1243	11.5095	10.6009	7.32734	7.21344	7.38584	6.63358
	MIR-448_HSA-MIR-448_MMU-MIR-448_RNO-MIR-448	TTGCATATGTAGGATGTCCCAT	1.42617	1.15998	0.819602	1.31801	1.35751	1.09222	1.15711	0.547963	0.531669	0.617807	0.545946
	MIR-449A_HSA-MIR-449A_MMU-MIR-449A_RNO-MIR-449A	TGGCAGTGTATTGTTAGCTGGT	0.156249	0.0776094	0.050158	0.151768	0.1478	0.0897717	0.0780509	0.0985665	0.0971609	0.0771534	0.0566166
	MIR-449B_HSA-MIR-449B	AGGCAGTGTATTGTTAGCTGGC	0.0371374	0.0194024	0.0138735	0.0259679	0.0289174	0.0182868	0.0155717	0.0284005	0.0147854	0.011602	0.00674007
	MIR-449B_MMU-MIR-449B	AGGCAGTGTTGTTAGCTGGC	0.00951081	0.00207882	0.00320157	0.00634771	0.00361468	0.00664976	0.00403712	0	0.00271568	0.0017403	0
	MIR-449B_RNO-MIR-449B	AGGCAGTGTGTTGTTAGCTGGC	0.0230977	0.01178	0.017075	0.0190431	0.0120489	0.0207805	0.0115346	0.0125296	0.00814703	0.0133423	0.0114581
	MIR-449C_MMU-MIR-449C	AGGCAGTGCATTGCTAGCTGG	0.00407606	0.00207882	0.00213438	0.00288532	0	0.00457171	0.000768974	0.00083531	0.00181045	0	0.00134801
	MIR-450A-5P_HSA-MIR-450A_MMU-MIR-450A-5P_RNO-MIR-450A-2	TTTTGCGATGTGTTCCTAATAT	0.327443	0.184322	0.199565	0.326041	0.318092	0.168738	0.163984	0.18878	0.222082	0.164749	0.175242
	MIR-450A-5P_RNO-MIR-450A-1	TTTTGCGATGTGTTCCTAATGT	0.458783	0.295193	0.296679	0.421257	0.39882	0.291342	0.278945	0.210498	0.30838	0.241902	0.222422
	MIR-450B-3P_MMU-MIR-450B-3P	ATTGGGAACATTTTGCATGCAT	0.577895	0.457341	0.329762	0.492236	0.42613	0.362412	0.334504	0.228039	0.295405	0.272067	0.266907
	MIR-450B-5P_HSA-MIR-450B-5P	TTTTGCAATATGTTCCTGAATA	1.2432	0.870335	0.718219	1.78659	1.723	0.883586	0.865096	4.05877	3.79652	2.9939	2.60099
	MIR-450B-5P_MMU-MIR-450B-5P	TTTTGCAGTATGTTCCTGAATA	0.0815212	0.0318753	0.0330829	0.0790578	0.0767115	0.0374049	0.0480609	0.104414	0.105911	0.0823743	0.093013
	MIR-450B-5P_RNO-MIR-450B-5P	TTTTGCAGTATGTTCCTGTATA	0.00498185	0.00415765	0.00213438	0.00230826	0.00481957	0.00207805	0.00403712	0.0083531	0.00784529	0.00464081	0.0101101
	MIR-451_HSA-MIR-451_MMU-MIR-451_RNO-MIR-451	AAACCGTTACCATTACTGAGTT	0.00860501	0.00346471	0.00213438	0.0109642	0.0104424	0.00457171	0.00519058	0.0175415	0.0168975	0.00696121	0.00606607
	MIR-452_HSA-MIR-452_MMU-MIR-452	AACTGTTTGCAGAGGAAACTGA	0.0742749	0.0263318	0.027747	0.0848284	0.0863507	0.0282615	0.0234537	0.0434361	0.0476752	0.0255244	0.0208942
	MIR-452*_HSA-MIR-452*	CTCATCTGCAAAGAAGTAAGTG	0.00362316	0.00138588	0.00106719	0.00461651	0.0052212	0.0041561	0.00153795	0	0.000905226	0	0.000674007
	MIR-452*_HSA-MIR-452*	TCAGTCTCATCTGCAAAGAAG	0.145832	0.0630577	0.0565611	0.124069	0.175111	0.0868624	0.0901622	0.059307	0.0449595	0.0423474	0.0417885
	MIR-453_HSA-MIR-453	AGGTTGTCCGTGGTGAGTTCGCA	0.894921	0.652058	0.797191	0.989088	1.04665	1.15581	0.882398	0.644859	0.70849	0.824323	0.781175
	MIR-453_MMU-MIR-453	AGGTTGCCTCATAGTGAGCTTGCA	0.0108695	0.00485059	0.00747033	0.0126954	0.0100408	0.0108059	0.00768974	0.00751779	0.00844877	0.00638111	0.00741408
	MIR-453_RNO-MIR-453	AGGTTGTCCATAGTGAGTTTGCA	0.173459	0.0762236	0.0875096	0.178313	0.184349	0.113461	0.104388	0.195462	0.187985	0.216378	0.153
	MIR-454_1_HSA-MIR-454	TAGTGCAATATTGCTTATAGGGT	0.0534417	0.0249459	0.0213438	0.0646312	0.0618512	0.0195337	0.0165329	0.0676601	0.0859964	0.0452479	0.0404404
	MIR-454*_HSA-MIR-454*	ACCCTATCAATATTGTCTCTGC	0.609597	0.434474	0.26573	1.33937	1.29606	0.465899	0.558275	1.25046	1.20878	0.779076	0.649069
	MIR-455-3P_HSA-MIR-455-3P	GCAGTCCATGGGCATATACAC	0.749089	0.426159	0.480236	0.836743	0.852663	0.791321	0.614218	0.284005	0.306872	0.251184	0.275669
	MIR-455-3P_MMU-MIR-455_RNO-MIR-455-3P	GCAGTCCACGGGCATATACAC	0.817929	0.455263	0.50158	0.974661	0.993635	0.874443	0.662664	0.315747	0.330407	0.302813	0.265559
	MIR-455-5P_HSA-MIR-455-5P_MMU-MIR-455*_RNO-MIR-455	TATGTGCCTTTGGACTACATCG	0.20335	0.103941	0.106719	0.173119	0.172701	0.179543	0.152065	0.0342477	0.0359073	0.0284249	0.0438105
	MIR-463_MMU-MIR-463	TGATAGACACCATATAAGGTAG	0.0919378	0.0277177	0.0394861	0.124069	0.112858	0.0365737	0.0490221	0.0426008	0.0449595	0.0220438	0.0269603
	MIR-463_RNO-MIR-463	TGATAGACGCCAATTTGGGTAG	0.0720104	0.0332612	0.0362845	0.0698248	0.0835392	0.0577698	0.0488299	0.0233887	0.0316829	0.029005	0.0148282
	MIR-463*_MMU-MIR-463*	TACCTAATTTGTTGTCCATCA	0.0928436	0.0644436	0.0341501	0.0957927	0.0988012	0.0515356	0.0669008	0.0801897	0.0745303	0.0730927	0.0552686
	MIR-464_MMU-MIR-464	TACCAAGTTTATTCTGTGAGATA	0.229165	0.154526	0.0736361	0.366436	0.341788	0.10598	0.105157	0.508703	0.530764	0.319636	0.230511
	MIR-465-3P_RNO-MIR-465-3P	GATCAGTGCCTTTCTGAGTAGA	0.101449	0.0422694	0.044822	0.103294	0.111252	0.0789659	0.0720914	0.0267299	0.0389247	0.0394469	0.0411145
	MIR-465-5P_RNO-MIR-465	TATTTAGAACGGTGCTGGTGTGA	0.356429	0.153833	0.1366	0.311038	0.319297	0.18079	0.150719	0.395101	0.461062	0.364883	0.285779
	MIR-465A-465B-465C-3P_MMU-MIR-465A-3P_MMU-MIR-465B-3P_MMU-MI	GATCAGGGCCTTTCTAAGTAGA	0.908508	0.510698	0.375651	1.53961	1.52379	1.10053	0.967562	1.28387	1.23533	1.18689	0.915976
	MIR-465A-5P_MMU-MIR-465A-5P	TATTTAGAATGGCACTGATGTGA	0.0597822	0.0200953	0.0213438	0.071556	0.0650642	0.0353268	0.0267219	0.0551304	0.0567275	0.034226	0.0330264
	MIR-465B-5P_MMU-MIR-465B-5P	TATTTAGAATGGTGCTGATCTG	0.130434	0.059593	0.0640314	0.129839	0.109645	0.0590166	0.0530592	0.0877075	0.106213	0.0817942	0.0613347
	MIR-465C-5P_MMU-MIR-465C-5P	TATTTAGAATGGCGCTGATCTG	0.224183	0.101862	0.0885768	0.454149	0.396811	0.189102	0.16283	0.289017	0.30657	0.206516	0.157044
	MIR-465D_MMU-MIR-465D	TATTTAGAATGGTACTGATGTG	0.112771	0.0443483	0.0352173	0.141958	0.127317	0.0556917	0.0601722	0.162885	0.167769	0.120661	0.102449
	MIR-466A-466B-466C-466E-3P_MMU-MIR-466A-3P_MMU-MIR-466B-3P_M	TATACATACACGCACACATAAGA	0.0892204	0.0374188	0.022411	0.375092	0.365083	0.205727	0.25107	0.439373	0.448388	0.490765	0.436757
	MIR-466A-5P_MMU-MIR-466A-5P	TATGTGTGTGTACATGTACATA	0.00905791	0.00692942	0.00533595	0.00923303	0.0120489	0.00581854	0.0074975	0.0116943	0.00543135	0.0110219	0.00808809
	MIR-466B-5P-MIR-466K_MMU-MIR-466B-5P_MMU-MIR-466K	GATGTGTGTGTACATGTACATG	0.136322	0.0769165	0.0565611	0.080789	0.0734985	0.053198	0.0603645	0.0501186	0.0651763	0.1166	0.0545946
	MIR-466B-5P_RNO-MIR-466B	TATGTGTGTGTGTATGTCCATG	0.0629525	0.0381118	0.0384189	0.0496275	0.0437778	0.0457171	0.0432548	0.035083	0.0446578	0.0498887	0.0458325
	MIR-466C-5P_MMU-MIR-466C-5P	GATGTGTGTGTGCATGTACATA	0.0566119	0.02356	0.0181422	0.0415486	0.0401631	0.036158	0.0365263	0.035083	0.026855	0.0429275	0.0431365
	MIR-466C-5P_RNO-MIR-466C	TGTGATGTGTGCATGTACATG	0.290306	0.152447	0.194229	0.167926	0.178324	0.194505	0.188399	0.166227	0.149061	0.219278	0.202202
	MIR-466D-5P_MMU-MIR-466D-5P	TGTGTGTGCGTACATGTACATG	0.021739	0.0103941	0.0149407	0.0115413	0.0104424	0.0162088	0.0148028	0.013365	0.009354	0	0.0148282
	MIR-466E-5P_MMU-MIR-466E-5P	GATGTGTGTGTACATGTACATA	0.00543475	0.00207882	0.00320157	0.00692477	0.00361468	0.00332488	0.00422936	0.00334124	0.00241394	0.0011602	0.000674007
	MIR-466F-5P_MMU-MIR-466F-5P_(MMU-MIR-466F)	TACGTGTGTGTGCATGTGCATG	0.0099637	0.00623647	0.00747033	0.0080789	0.0100408	0.0116371	0.0109579	0.00417655	0.00543135	0.0156627	0.0141542
	MIR-466G_MMU-MIR-466G	ATACAGACACATGCACACACA	1.24909	0.787874	0.89644	3.55702	3.51025	4.28036	5.0066	3.35126	3.49477	5.22671	5.51271
	MIR-466H_MMU-MIR-466H	TGTGTGCATGTGCTTGTGTGTA	0.156702	0.0810742	0.0981815	0.101563	0.119284	0.130917	0.108233	0.0726719	0.102291	0.11602	0.131431
	MIR-467A-467B_MMU-MIR-467A_MMU-MIR-467B_RNO-MIR-467A	TAAGTGCCTGCATGTATATGCG	0.0317027	0.0131659	0.0117391	0.0427027	0.0289174	0.0249366	0.0207623	0.0125296	0.0117679	0.0104418	0.00471805
	MIR-467A*-467D*_MMU-MIR-467A*_MMU-MIR-467D*	ATATACATACACACACCTACAC	0.00226448	0.00138588	0.00106719	0.0259679	0.0232946	0.00457171	0.0074975	0.0275652	0.026855	0.0255244	0.0141542
	MIR-467B*_MMU-MIR-467B*	ATATACATACACACACCAACAC	0.0167571	0.00623647	0.00853752	0.0600147	0.0574332	0.0178712	0.0311435	0.0618129	0.0440543	0.0423474	0.0276343
	MIR-467C_MMU-MIR-467C	TAAGTGCGTGCATGTATATGTG	0.674814	0.406757	0.367114	0.653237	0.665904	0.53863	0.569618	0.376725	0.394377	0.526152	0.475849
	MIR-467D_MMU-MIR-467D	TAAGTGCGCGCATGTATATGCG	0.0452895	0.0159377	0.0192094	0.053667	0.0465892	0.0428078	0.0309512	0.0576364	0.0398299	0.0493086	0.0411145
	MIR-467E_MMU-MIR-467E	ATAAGTGTGAGCATGTATATGT	0.0489127	0.0200953	0.0181422	0.0340468	0.033737	0.0174556	0.0196088	0.0200474	0.019915	0.0284249	0.0296563
	MIR-468_MMU-MIR-468	TATGACTGATGTGCGTGTGTCTG	0.209691	0.112257	0.0618971	0.129262	0.12812	0.152113	0.109579	0.0634835	0.0730215	0.1137	0.0660527
	MIR-469_MMU-MIR-469	TGCCTCTTTCATTGATCTTGGTGTCC	0.233241	0.119879	0.0661658	0.260256	0.2462	0.137151	0.106887	0.197968	0.249239	0.224499	0.13615
	MIR-470_MMU-MIR-470	TTCTTGGACTGGCACTGGTGAGT	6.02306	6.03413	6.50346	6.466	6.36826	6.86421	6.86733	8.58113	8.81267	8.85292	9.4388
	MIR-471_MMU-MIR-471_RNO-MIR-471	TACGTAGTATAGTGCTTTTCAC	0.374092	0.213426	0.161146	0.342776	0.336567	0.126345	0.136493	0.216345	0.252558	0.189693	0.134127
	MIR-483-3P_HSA-MIR-483-3P	TCACTCCTCTCCTCCCGTCTT	0.105072	0.0491988	0.0426876	1.15817	1.04826	0.75641	0.727834	0.465267	0.522014	0.470462	0.40036
	MIR-483-3P_MMU-MIR-483*_RNO-MIR-483	TCACTCCTCCCCTCCCGTCTT	0.0543475	0.0221741	0.0202766	0.457035	0.420909	0.351606	0.306821	0.191286	0.250144	0.207096	0.208942
	MIR-483-5P_HSA-MIR-483-5P	AAGACGGGAGGAAAGAAGGGAG	0.12047	0.0686012	0.044822	0.349701	0.326928	0.284277	0.240305	0.268134	0.297518	0.415352	0.273647
	MIR-483-5P_MMU-MIR-483_RNO-MIR-483-5P	AAGACGGGAGAAGAGAAGGGAG	0.176629	0.0866177	0.0586955	0.405099	0.422114	0.358256	0.299323	0.542116	0.556714	0.608526	0.554034
	MIR-484_HSA-MIR-484_MMU-MIR-484_RNO-MIR-484	TCAGGCTCAGTCCCCTCCCGAT	4.50767	4.83119	5.98694	4.79309	4.66615	5.54091	5.79711	2.2261	2.35721	2.37899	2.19726
	MIR-485-3P_HSA-MIR-485-3P_MMU-MIR-485*_RNO-MIR-485-3P	GTCATACACGGCTCTCCTCTCT	1.4787	0.738676	0.833476	3.3689	3.43796	3.22804	3.14837	1.68064	1.56755	1.79309	1.55157
	MIR-485-3P_HSA-MIR-485-3P_MMU-MIR-485*_RNO-MIR-485-3P	GTCATACACGGCTCTCCTCT	0.370921	0.171849	0.23158	0.665932	0.707272	0.613024	0.571732	0.269805	0.274283	0.344	0.291845
	MIR-485-5P_HSA-MIR-485-5P_MMU-MIR-485_RNO-MIR-485	AGAGGCTGGCCGTGATGAATTC	1.35733	0.693634	0.855887	3.69148	3.69661	3.23511	2.78465	3.67954	3.58319	3.15633	3.1092
	MIR-486-5P_HSA-MIR-486-5P_MMU-MIR-486	TCCTGTACTGAGCTGCCCCGAG	5.22415	5.556	6.50986	9.65832	9.81506	10.5702	10.8814	14.5678	14.1786	12.4478	13.4148
	MIR-487A_HSA-MIR-487A	AATCATACAGGGACATCCAGTT	0.245922	0.102555	0.0928456	0.316231	0.310461	0.150451	0.159178	0.207992	0.227815	0.214637	0.150978
	MIR-487B_HSA-MIR-487B_MMU-MIR-487B_RNO-MIR-487B	AATCGTACAGGGTCATCCACTT	1.36095	1.01447	0.904978	1.03179	1.035	0.89273	0.776664	0.6198	0.572404	0.623028	0.500788
	MIR-488_HSA-MIR-488	TTGAAAGGCTATTTCTTGGTCT	0.0194745	0.0103941	0.00853752	0.0328927	0.0321305	0.0112215	0.0124958	0.0116943	0.0162941	0.0104418	0.00808809
	MIR-488_MMU-MIR-488_RNO-MIR-488	TTGAAAGGCTGTTTCTTGGTCT	0.221013	0.105327	0.089644	0.260833	0.255839	0.120942	0.111309	0.157038	0.158415	0.127042	0.109863
	MIR-488*_HSA-MIR-488*	CCCAGATAATGGCACTCTCAA	0.798455	0.530793	0.4749	0.990819	1.01773	0.656248	0.615372	0.415984	0.350322	0.252344	0.241969
	MIR-488*_MMU-MIR-488*	CCCAGATAATAGCACTCTCAA	0.976443	0.864791	0.573081	1.99029	1.86477	1.0145	1.02889	1.13352	1.13063	0.715264	0.626827
	MIR-489_HSA-MIR-489	GTGACATCACATATACGGCAGC	0.575177	0.477437	0.233715	0.770958	0.807278	0.612193	0.480993	0.745096	0.753148	0.724546	0.609977
	MIR-489_MMU-MIR-489	AATGACACCACATATATGGCAGC	0.0135869	0.00554353	0.00640314	0.0184661	0.00763099	0.00789659	0.00538282	0.0091884	0.00754355	0.0139224	0.0161762
	MIR-489_RNO-MIR-489	AATGACATCACATATATGGCAGC	0.00271737	0.00207882	0	0.00230826	0.00441794	0.00249366	0.00269141	0.00250593	0.00271568	0.0023204	0
	MIR-490-3P_HSA-MIR-490-3P_MMU-MIR-490_RNO-MIR-490	CAACCTGGAGGACTCCATGCTG	0.204709	0.0859247	0.10245	0.246983	0.226118	0.162919	0.11996	0.0618129	0.0603484	0.0423474	0.0465065
	MIR-490-5P_HSA-MIR-490-5P_MMU-MIR-490-5P_RNO-MIR-490-5P	CCATGGATCTCCAGGTGGGT	0.0756335	0.0325683	0.0352173	0.0732871	0.0883588	0.0602634	0.0482531	0.0208827	0.0265533	0.0237841	0.0208942
	MIR-491-3P_HSA-MIR-491-3P_MMU-MIR-491-3P	CTTATGCAAGATTCCCTTCTAC	0.0321556	0.00623647	0.00960472	0.0507816	0.0498022	0.019118	0.0205701	0.0400949	0.0307777	0.0255244	0.0215682
	MIR-491-5P_HSA-MIR-491-5P_MMU-MIR-491	AGTGGGGAACCCTTCCATGAGG	0.749542	0.589	0.491975	0.805005	0.82495	0.622583	0.485607	0.370877	0.402524	0.310934	0.281061
	MIR-492_HSA-MIR-492	AGGACCTGCGGGACAAGATTCTT	1.72463	1.11494	1.13976	2.43348	2.33307	1.48913	1.07407	1.10428	1.16804	0.724546	0.541228
	MIR-493_MMU-MIR-493	TGAAGGTCCTACTGTGTGCCAGG	1.47055	1.30273	1.61573	1.08661	1.14585	1.15415	1.09598	0.624812	0.662324	0.753551	0.71984
	MIR-493_RNO-MIR-493_HSA-MIR-493	TGAAGGTCTACTGTGTGCCAGG	2.84962	2.67406	3.13434	2.10513	2.23628	2.56016	2.35248	1.17946	1.21843	1.38818	1.21995
	MIR-493*_HSA-MIR-493*	TTGTACATGGTAGGCTTTCATT	1.91439	1.37549	1.2817	1.29955	1.38402	0.781346	0.814728	1.40332	1.27697	1.1312	1.08043
	MIR-494_HSA-MIR-494_MMU-MIR-494_RNO-MIR-494	TGAAACATACACGGGAAACCTC	0.29257	0.139974	0.10245	0.531476	0.520514	0.226923	0.19282	0.231381	0.276094	0.158368	0.130083
	MIR-495_HSA-MIR-495_MMU-MIR-495_RNO-MIR-495	AAACAAACATGGTGCACTTCTT	0.306157	0.137202	0.135533	0.783653	0.782779	0.371555	0.337964	0.555481	0.513866	0.369524	0.330938
	MIR-496_1_HSA-MIR-496_MMU-MIR-496_RNO-MIR-496	TGAGTATTACATGGCCAATCTCC	0.0602351	0.0256388	0.027747	0.0478963	0.0570316	0.0332488	0.0286443	0.0651541	0.0582362	0.045828	0.0424625
	MIR-496_3_HSA-MIR-496_MMU-MIR-496_RNO-MIR-496_(EDITED_VERSIO	TGAGTATTACATGGCCAATCTCT	0.254074	0.126115	0.118458	0.185815	0.177119	0.0897717	0.0845872	0.0960606	0.0914278	0.0585902	0.0357224
	MIR-497_HSA-MIR-497_MMU-MIR-497_RNO-MIR-497	CAGCAGCACACTGTGGTTTGT	0.120923	0.0540494	0.0522923	0.0963697	0.0959898	0.0781346	0.061518	0.0325771	0.0500892	0.0609106	0.0579646
	MIR-497_HSA-MIR-497_MMU-MIR-497_RNO-MIR-497	CAGCAGCACACTGTGGTTTGTA	0.0489127	0.0221741	0.0202766	0.0352009	0.0281142	0.036158	0.030759	0.0208827	0.0120697	0.0168229	0.0128061
	MIR-498_HSA-MIR-498	TTTCAAGCCAGGGGGCGTTTTTC	0.0208332	0.0083153	0.00320157	0.0455881	0.0393598	0.00997463	0.0061518	0.0233887	0.0286655	0.00812141	0.00404404
	MIR-499-5P_HSA-MIR-499-5P_MMU-MIR-499_RNO-MIR-499	TTAAGACTTGCAGTGATGTTT	0.470106	0.232135	0.214505	0.456458	0.481556	0.28968	0.284905	0.393431	0.359073	0.324857	0.299933
	MIR-500-3P_HSA-MIR-500*	ATGCACCTGGGCAAGGATTCTG	0.783056	0.428931	0.581619	0.971199	0.934595	0.682431	0.589611	0.758461	0.765519	0.766313	0.55673
	MIR-500-3P_MMU-MIR-500_RNO-MIR-500	AATGCACCTGGGCAAGGGTTCA	0.0144927	0.0103941	0.0106719	0.0144266	0.0116473	0.019118	0.0119191	0.00584717	0.00271568	0.00406071	0.00539206
	MIR-500-5P_HSA-MIR-500	TAATCCTTGCTACCTGGGTGAGA	0.0788038	0.0291035	0.0288141	0.0940615	0.0975963	0.0544449	0.0421013	0.070166	0.0862982	0.0353862	0.0390924
	MIR-501-3P_HSA-MIR-501-3P	AATGCACCCGGGCAAGGATTCT	8.77802	9.47667	12.5128	9.41884	9.07204	8.11727	8.6921	14.9437	15.0168	10.3357	11.1164
	MIR-501-3P_MMU-MIR-501-3P_RNO-MIR-501-3P	AATGCACCCGGGCAAGGATTTG	6.9293	7.93418	10.4361	7.28197	7.34944	6.45525	7.03381	5.11794	5.40872	3.76427	3.69019
	MIR-501-5P_HSA-MIR-501-5P	AATCCTTTGTCCCTGGGTGAGA	0.21422	0.106713	0.104585	0.260833	0.251823	0.145048	0.125727	0.119449	0.124318	0.127622	0.0829029
	MIR-501-5P_MMU-MIR-501-5P_RNO-MIR-501	AATCCTTTGTCCCTGGGTGAAA	0.133151	0.0720659	0.0469564	0.178313	0.174709	0.077719	0.0792044	0.102743	0.104403	0.0800539	0.0606607
	MIR-502-3P_HSA-MIR-502-3P	AATGCACCTGGGCAAGGATTCA	1.91892	1.63326	2.09916	1.75081	1.7977	1.59428	1.6135	0.801062	0.774873	0.963548	0.721188
	MIR-502-5P_HSA-MIR-502-5P	ATCCTTGCTATCTGGGTGCTA	0.0126811	0.00762236	0.00320157	0.0126954	0.0112457	0.00955902	0.00999667	0.0116943	0.010561	0.0121821	0.0107841
	MIR-503_HSA-MIR-503	TAGCAGCGGGAACAGTTCTGCAG	0.0117753	0.00415765	0.00106719	0.0190431	0.0128522	0.00706537	0.00519058	0.00334124	0.00875052	0.0029005	0.00471805
	MIR-503_MMU-MIR-503_RNO-MIR-503	TAGCAGCGGGAACAGTACTGCAG	0.0167571	0.00970118	0.00426876	0.0236596	0.022893	0.0157932	0.0140338	0.0192121	0.00844877	0.0226239	0.0114581
	MIR-504_HSA-MIR-504_MMU-MIR-504	AGACCCTGGTCTGCACTCTATC	3.54844	3.03439	3.14608	4.4861	4.67016	3.1312	2.93268	1.56286	1.5063	0.97515	0.834421
	MIR-504_RNO-MIR-504	AGACCCTGGTCTGCACTCTGTC	0.94474	0.685319	0.785452	1.24819	1.29245	0.863221	0.808769	0.567175	0.598354	0.398529	0.38014
	MIR-505_HSA-MIR-505_RNO-MIR-505	CGTCAACACTTGCTGGTTTCCT	1.572	0.950023	1.08853	1.31167	1.26674	1.22023	0.946031	0.450232	0.446578	0.468141	0.355202
	MIR-505_MMU-MIR-505	CGTCAACACTTGCTGGTTTTCT	0.108695	0.0665224	0.0576283	0.0888679	0.0855474	0.0631727	0.0503678	0.0359183	0.0328899	0.0394469	0.0148282
	MIR-506_HSA-MIR-506	TAAGGCACCCTTCTGAGTAGA	13.2427	11.7953	14.073	12.011	11.8256	11.7534	13.4876	17.894	17.9886	19.0134	19.3117
	MIR-507_HSA-MIR-507	TTTTGCACCTTTTGGAGTGAA	0.00407606	0.00207882	0.00106719	0.00634771	0.00481957	0.00581854	0.0030759	0.00417655	0.00392264	0.0029005	0.00539206
	MIR-508-3P_HSA-MIR-508-3P	TGATTGTAGCCTTTTGGAGTAGA	0.427533	0.21204	0.179288	0.421257	0.382353	0.22526	0.22281	0.679942	0.515073	0.534853	0.56684
	MIR-508-5P_HSA-MIR-508-5P	TACTCCAGAGGGCGTCACTCATG	1.05887	0.526636	0.557073	1.03872	0.988012	0.914341	0.725527	0.451067	0.505418	0.525571	0.449563
	MIR-509-3-5P_HSA-MIR-509-3-5P	TACTGCAGACGTGGCAATCATG	4.77624	3.52846	4.40109	4.12139	4.19102	5.14483	5.11791	1.98302	2.03796	2.63946	2.39407
	MIR-509-3P_HSA-MIR-509-3P	TGATTGGTACGTCTGTGGGTAG	0.917113	0.705414	0.666994	1.31224	1.33743	1.29255	1.27458	0.963112	1.0386	1.20893	1.04471
	MIR-509-3P_MMU-MIR-509-3P	TGATTGACATTTCTGTAATGG	0.0978254	0.0394977	0.0394861	0.134456	0.135751	0.0494576	0.0578653	0.0409302	0.0404334	0.0394469	0.0397664
	MIR-509-3P_RNO-MIR-509-3P	TGATTGACATGTCTGCAGTGG	0.178894	0.0928542	0.0864424	0.134456	0.127317	0.0930966	0.0803578	0.0384242	0.0458648	0.0411872	0.0444845
	MIR-509-5P_HSA-MIR-509-5P	TACTGCAGACAGTGGCAATCAA	0.197462	0.0789953	0.133399	0.183506	0.188767	0.14297	0.114	0.0860369	0.0962557	0.125882	0.0808809
	MIR-509-5P_MMU-MIR-509-5P	TACTCCAGAATGTGGCAATCAT	0.233694	0.0900824	0.103517	0.29488	0.326928	0.1571	0.150527	0.18878	0.148155	0.127622	0.113907
	MIR-509-5P_RNO-MIR-509-5P	TACTCCAGAATATGGCAATCAT	0.0144927	0.00485059	0.00213438	0.0161578	0.0120489	0.00498732	0.00653628	0.00668248	0.00784529	0.00812141	0.00269603
	MIR-510_HSA-MIR-510	TACTCAGGAGAGTGGCAATCAC	0.256339	0.110871	0.0981815	0.330658	0.334157	0.172894	0.190129	0.123626	0.145138	0.107319	0.0808809
	MIR-511_HSA-MIR-511	GTGTCTTTTGCTCTGCAGTCA	0.175723	0.0630577	0.0811065	0.11599	0.124104	0.0806283	0.0613257	0.048448	0.0805651	0.0736728	0.0586387
	MIR-511_MMU-MIR-511_RNO-MIR-511	ATGCCTTTTGCTCTGCACTCA	0.328349	0.159377	0.143004	0.384325	0.370304	0.329579	0.266257	0.224698	0.239583	0.339359	0.256123
	MIR-512-3P_HSA-MIR-512-3P	AAGTGCTGTCATAGCTGAGGTC	0.978254	0.537723	0.594425	0.684975	0.736591	0.590997	0.464076	0.477797	0.438431	0.425794	0.359246
	MIR-512-5P_HSA-MIR-512-5P	CACTCAGCCTTGAGGGCACTTTC	0.162137	0.0609789	0.050158	0.24179	0.236962	0.149204	0.104965	0.056801	0.0564257	0.0493086	0.0404404
	MIR-513A-3P_HSA-MIR-513A-3P	TAAATTTCACCTTTCTGAGAAGG	0.27219	0.0921612	0.089644	0.412601	0.37673	0.101409	0.0926614	0.727555	0.78815	0.384027	0.258819
	MIR-513A-5P_HSA-MIR-513A-5P	TTCACAGGGAGGTGTCAT	0.243205	0.124729	0.0917784	0.14946	0.158243	0.172894	0.141876	0.0501186	0.0678919	0.11254	0.0620087
	MIR-514_HSA-MIR-514	ATTGACACTTCTGTGAGTAGA	0.52083	0.270247	0.251857	0.556867	0.50244	0.314201	0.327391	0.288182	0.227815	0.268587	0.212312
	MIR-515-3P_HSA-MIR-515-3P	GAGTGCCTTCTTTTGGAGCGTT	0.00271737	0.00138588	0.00213438	0.00173119	0.00321305	0.0041561	0.00134571	0	0.000905226	0.000580101	0.00269603
	MIR-515-5P_HSA-MIR-515-5P	TTCTCCAAAAGAAAGCACTTTCTG	0.0267208	0.00415765	0.00747033	0.126377	0.106432	0.0087278	0.0128803	0.0317418	0.038623	0.011602	0.00808809
	MIR-516A-3P-MIR-516*_HSA-MIR-516A-3P_HSA-MIR-516B*	TGCTTCCTTTCAGAGGGT	0.00543475	0	0.00213438	0.00865596	0.0064261	0.00581854	0.00346038	0.00083531	0.00543135	0.00348061	0.00202202
	MIR-516A-5P_HSA-MIR-516A-5P	TTCTCGAGGAAAGAAGCACTTTC	3.70106	4.37523	3.37339	4.13582	3.9641	2.68318	2.5182	2.34722	2.48032	1.76873	1.37902
	MIR-516B_HSA-MIR-516B	ATCTGGAGGTAAGAAGCACTTT	0.831063	0.662452	0.441817	0.913493	0.92094	0.63713	0.566734	0.547963	0.548567	0.489605	0.398338
	MIR-517*_HSA-MIR-517*	CCTCTAGATGGAAGCACTGTCT	0.97599	0.57722	0.434347	0.956772	0.983193	0.675781	0.618255	0.360854	0.367823	0.317315	0.241295
	MIR-517A-MIR-517B_2_HSA-MIR-517A_HSA-MIR-517B	ATCGTGCATCCCTTTAGAGTGT	0.119112	0.0547424	0.0661658	0.0957927	0.0919735	0.0860312	0.076513	0.0375889	0.0428474	0.0522091	0.0545946
	MIR-517C_HSA-MIR-517C	ATCGTGCATCCTTTTAGAGTGT	0.0321556	0.0110871	0.0160079	0.0242367	0.0224913	0.0207805	0.0176864	0.0158709	0.0108627	0.0185632	0.0134801
	MIR-518A-3P_HSA-MIR-518A-3P	GAAAGCGCTTCCCTTTGCTGGA	0.00543475	0.00207882	0.00213438	0.00288532	0.00803262	0.00332488	0.00211468	0	0.000905226	0.00406071	0.00269603
	MIR-518A-5P-527_1_HSA-MIR-518A-5P_HSA-MIR-527	CTGCAAAGGGAAGCCCTTTCA	0.000905791	0	0	0.00173119	0.000401631	0	0.000576731	0	0	0	0.000674007
	MIR-518B_HSA-MIR-518B	CAAAGCGCTCCCCTTTAGAGGT	0.210144	0.0886965	0.09498	0.33412	0.340583	0.171231	0.120344	0.152026	0.14031	0.0968769	0.0835769
	MIR-518C_HSA-MIR-518C	CAAAGCGCTTCTCTTTAGAGTGT	0.00271737	0.000692942	0.00106719	0.00288532	0.000401631	0	0.000576731	0.00167062	0.000301742	0.0023204	0.00134801
	MIR-518C*_HSA-MIR-518C*	TCTCTGGAGGGAAGCACTTTCTG	0.184781	0.0810742	0.0640314	0.312769	0.306444	0.119696	0.0895855	0.148685	0.139405	0.0603305	0.0586387
	MIR-518D-3P_HSA-MIR-518D-3P	CAAAGCGCTTCCCTTTGGAGCG	0.000905791	0	0	0.00577064	0.00160652	0.00124683	0.00134571	0.00250593	0.00271568	0.0023204	0.00202202
	MIR-518D-5P-520C-5P-526A_HSA-MIR-518D-5P_HSA-MIR-520C-5P_HSA	CTCTAGAGGGAAGCACTTTCTG	0.025815	0.0131659	0.0202766	0.0375092	0.0281142	0.0124683	0.0144183	0.0167062	0.0117679	0.0110219	0.0128061
	MIR-518E*-519A*-1-519B-5P-519C-5P-522*-523*-526C_HSA-MIR-518	CTCTAGAGGGAAGCGCTTTCTG	0.000905791	0	0.00106719	0.00230826	0.00240979	0.00124683	0.000961218	0.00250593	0.00150871	0.000580101	0.00269603
	MIR-518E_HSA-MIR-518E	AAAGCGCTTCCCTTCAGAGTG	0.0498185	0.0249459	0.0181422	0.0709789	0.0726952	0.041561	0.0267219	0.0267299	0.0159923	0.0121821	0.0161762
	MIR-518F_HSA-MIR-518F	GAAAGCGCTTCTCTTTAGAGG	0.0185687	0.00762236	0.00213438	0.0340468	0.0277125	0.0199493	0.0074975	0.0400949	0.0325881	0.00986172	0.0128061
	MIR-518F*_HSA-MIR-518F*	CTCTAGAGGGAAGCACTTTCTG	0.0285324	0.00900824	0.0117391	0.0398174	0.0385566	0.014962	0.0130726	0.00751779	0.0117679	0.00696121	0.00471805
	MIR-519A_HSA-MIR-519A	AAAGTGCATCCTTTTAGAGTGT	0.00407606	0.000692942	0.00106719	0.00461651	0.00200815	0.00207805	0.00134571	0	0.00120697	0	0.000674007
	MIR-519B-3P_HSA-MIR-519B-3P	AAAGTGCATCCTTTTAGAGGTT	0.0117753	0.00692942	0.00320157	0.0173119	0.015262	0.00664976	0.00922769	0.0100237	0.00784529	0.00522091	0.00202202
	MIR-519C-3P_HSA-MIR-519C-3P	AAAGTGCATCTTTTTAGAGGAT	0.00634054	0.00138588	0.00106719	0.00692477	0.00763099	0.00207805	0.00288365	0.010859	0.0126732	0.00696121	0.00741408
	MIR-519D_HSA-MIR-519D	CAAAGTGCCTCCCTTTAGAGTG	0.00181158	0	0.00320157	0.00173119	0.00160652	0.00207805	0.00230692	0.00334124	0.00392264	0	0
	MIR-519E_HSA-MIR-519E	AAGTGCCTCCTTTTAGAGTGTT	0.00135869	0.000692942	0.00106719	0.00750183	0.00200815	0.00332488	0.000961218	0	0.000603484	0.0011602	0.00134801
	MIR-519E*_HSA-MIR-519E*	TTCTCCAAAAGGGAGCACTTTC	0.00951081	0.00485059	0.00533595	0.0282761	0.0285158	0.0087278	0.00807423	0.0158709	0.00633658	0.0017403	0.00337004
	MIR-520A-3P_HSA-MIR-520A-3P	AAAGTGCTTCCCTTTGGACTGT	0.0253621	0.00762236	0.0128063	0.0219284	0.0277125	0.0166244	0.0121113	0.0426008	0.0437526	0.05743	0.0518986
	MIR-520A-5P_HSA-MIR-520A-5P	CTCCAGAGGGAAGTACTTTCT	0.28306	0.137202	0.122727	0.182352	0.194389	0.0951746	0.0865096	0.081025	0.0721163	0.0498887	0.0518986
	MIR-520C-3P-520F-520B_3_HSA-MIR-520C-3P_HSA-MIR-520F_HSA-MIR	AAAGTGCTTCCTTTTAGAGGGT	0.00769922	0.00138588	0.00106719	0.00923303	0.0140571	0.00374049	0.00480609	0.00751779	0.00814703	0.00464081	0
	MIR-520D-3P_HSA-MIR-520D-3P	AAAGTGCTTCTCTTTGGTGGGT	0.0443838	0.0145518	0.0192094	0.0680936	0.0779164	0.0332488	0.0309512	0.0451067	0.0552188	0.0295851	0.0296563
	MIR-520D-5P_HSA-MIR-520D-5P	CTACAAAGGGAAGCCCTTTC	0.00498185	0.00138588	0.00213438	0.00577064	0.00722936	0.00290927	0.00288365	0	0	0.0023204	0
	MIR-520E_HSA-MIR-520E	AAAGTGCTTCCTTTTTGAGGGT	0.00498185	0.00138588	0.00213438	0.0080789	0.00763099	0.00374049	0.00269141	0.00334124	0.00543135	0.0029005	0.000674007
	MIR-520G_HSA-MIR-520G	ACAAAGTGCTTCCCTTTAGAGTGT	0.0144927	0.00346471	0.00747033	0.0196202	0.0176718	0.00706537	0.00941994	0.00668248	0.00814703	0.00348061	0.00202202
	MIR-520H_HSA-MIR-520H	AAAGTGCTTCCCTTTAGAGTTA	0.00769922	0.00485059	0.00213438	0.00865596	0.00923751	0.00249366	0.00653628	0.00083531	0.00905226	0.0029005	0.00202202
	MIR-521_HSA-MIR-521	AACGCACTTCCCTTTAGAGTGT	0.00407606	0.00277177	0.00320157	0.00750183	0.00481957	0.00664976	0.00422936	0.00334124	0.00211219	0	0.000674007
	MIR-522_HSA-MIR-522	AAAATGGTTCCCTTTAGAGTGT	0.85869	0.634734	0.445018	1.55288	1.59447	0.730642	0.688424	0.866216	0.842463	0.539494	0.477871
	MIR-523_HSA-MIR-523	GAACGCGCTTCCCTATAGAGGGT	0.00452895	0.00415765	0	0.0109642	0.0104424	0.00955902	0.00634404	0.035083	0.0334934	0.0179831	0.0357224
	MIR-524-3P_HSA-MIR-524-3P	GAAGGCGCTTCCCTTTGGAGT	0	0	0	0.00115413	0.000803262	0.00124683	0.00134571	0	0	0.0011602	0
	MIR-524-5P_HSA-MIR-524-5P	CTACAAAGGGAAGCACTTTCTC	0.0461953	0.0152447	0.0192094	0.0646312	0.0457859	0.0249366	0.0205701	0.0334124	0.0380195	0.0220438	0.0249383
	MIR-525-3P_HSA-MIR-525-3P	GAAGGCGCTTCCCTTTAGAGCG	0.000452895	0	0	0.000577064	0	0.00124683	0.000961218	0	0	0	0
	MIR-525-5P_HSA-MIR-525-5P	CTCCAGAGGGATGCACTTTCT	0.556156	0.303508	0.31162	0.414909	0.419303	0.294667	0.214928	0.151191	0.124921	0.11254	0.101101
	MIR-526B_HSA-MIR-526B	CTCTTGAGGGAAGCACTTTCTGT	0.122735	0.0533565	0.0768377	0.104449	0.118883	0.0502888	0.0444083	0.0526245	0.0353038	0.0301652	0.0229163
	MIR-526B*_HSA-MIR-526B*	GAAAGTGCTTCCTTTTAGAGGC	0.00181158	0	0.00106719	0.00230826	0.00200815	0	0.000961218	0.00083531	0	0.00348061	0
	MIR-532-3P_HSA-MIR-532-3P_MMU-MIR-532-3P_RNO-MIR-532-3P	CCTCCCACACCCAAGGCTTGCA	0.0221919	0.0131659	0.00533595	0.026545	0.0200815	0.0232741	0.0148028	0.0183768	0.0153888	0.0145025	0.0107841
	MIR-532-5P_HSA-MIR-532-5P_MMU-MIR-532-5P	CATGCCTTGAGTGTAGGACCGT	0.185234	0.0776094	0.0853752	0.109065	0.158243	0.145048	0.112655	0.0559657	0.0712111	0.107899	0.0788589
	MIR-532-5P_RNO-MIR-532-5P	CATGCCTTGAGTGTAGGACTGT	0.120923	0.0457341	0.0629642	0.103294	0.0967931	0.109305	0.097852	0.081025	0.0715128	0.121241	0.0815549
	MIR-539_HSA-MIR-539_MMU-MIR-539_RNO-MIR-539	GGAGAAATTATCCTTGGTGTGT	0.0439309	0.0166306	0.0106719	0.151191	0.121293	0.0349112	0.0296055	0.0559657	0.0669867	0.0284249	0.0181982
	MIR-540-3P_MMU-MIR-540-3P_RNO-MIR-540	AGGTCAGAGGTCGATCCTGG	0.267661	0.112257	0.101383	0.143112	0.142177	0.133826	0.0930459	0.0442714	0.0395282	0.0498887	0.0417885
	MIR-540-5P_MMU-MIR-540-5P_RNO-MIR-540-5P	CAAGGGTCACCCTCTGACTCTGT	0.00634054	0.00277177	0.00426876	0.00519358	0.00682773	0.00664976	0.00288365	0.00250593	0.00603484	0.00348061	0.00606607
	MIR-541-5P_HSA-MIR-541*	AAAGGATTCTGCTGTCGGTCCCACT	2.61638	2.29572	2.63062	3.18424	3.11706	2.06766	1.8961	1.26884	1.3684	0.857969	0.649743
	MIR-541-5P_MMU-MIR-541_RNO-MIR-541	AAGGGATTCTGATGTTGGTCACACT	8.94106	7.37913	9.76693	6.09726	6.16544	5.70217	5.4801	7.4969	7.8477	7.39977	5.99934
	MIR-542-3P_HSA-MIR-542-3P_MMU-MIR-542-3P_RNO-MIR-542-3P	TGTGACAGATTGATAACTGAAA	0.119564	0.04712	0.050158	0.118875	0.104826	0.0448859	0.0455617	0.104414	0.0793581	0.0545295	0.0539206
	MIR-542-5P_HSA-MIR-542-5P_MMU-MIR-542-5P_RNO-MIR-542-5P	TCGGGGATCATCATGTCACGAGA	0.102807	0.0575141	0.0490908	0.0934844	0.0907686	0.0847844	0.068631	0.233051	0.182554	0.219858	0.21029
	MIR-542-5P_HSA-MIR-542-5P_MMU-MIR-542-5P_RNO-MIR-542-5P	CTCGGGGATCATCATGTCACGA	0.0249093	0.0083153	0.0117391	0.0132725	0.0124506	0.0203649	0.0103812	0.0267299	0.0322864	0.0493086	0.0390924
	MIR-543-3P_HSA-MIR-543_MMU-MIR-543_RNO-MIR-543*	AAACATTCGCGGTGCACTTCTT	0.54121	0.249459	0.200632	0.727678	0.722936	0.379867	0.255684	0.210498	0.271869	0.163588	0.129409
	MIR-544_HSA-MIR-544	ATTCTGCATTTTTAGCAAGTTC	0.00317027	0.00207882	0.00106719	0.00115413	0.00281142	0.000831219	0.00173019	0.00417655	0.000905226	0.000580101	0.000674007
	MIR-544_MMU-MIR-544_RNO-MIR-544	ATTCTGCATTTTTAGCAAGCTC	0.132698	0.0866177	0.0618971	0.226786	0.195996	0.0852	0.0755517	0.0818603	0.0712111	0.0469882	0.0310043
	MIR-545_HSA-MIR-545	TCAGCAAACATTTATTGTGTGC	0.0901262	0.0367259	0.0458892	0.0842514	0.0883588	0.0440546	0.0407556	0.0768485	0.0567275	0.051629	0.0539206
	MIR-546_MMU-MIR-546	ATGGTGGCACGGAGTC	30.334	45.6219	56.8236	14.7371	15.2274	38.1551	39.7913	17.8063	15.2159	26.5286	35.9617
	MIR-547_MMU-MIR-547	CTTGGTACATCTTTGAGTGAGT	1.28034	0.999915	0.822804	0.905414	0.902465	0.662898	0.679966	1.27886	1.19761	1.1776	1.08852
	MIR-547_RNO-MIR-547	ATTGGTACTTCTTTAAGTGAGA	2.14265	2.20078	1.42897	2.05839	1.95514	1.34408	1.45375	1.47599	1.58173	1.43459	1.17075
	MIR-548A-3P_HSA-MIR-548A-3P	CAAAACTGGCAATTACTTTTGC	0.135869	0.0554353	0.0544267	0.255639	0.229733	0.0561073	0.0565196	0.125296	0.177424	0.063231	0.0552686
	MIR-548B-3P_HSA-MIR-548B-3P	CAAGAACCTCAGTTGCTTTTGT	0.043478	0.0103941	0.0160079	0.072133	0.0538185	0.0307551	0.0180709	0.0167062	0.0135784	0.00580101	0.0094361
	MIR-548C-3P_HSA-MIR-548C-3P	CAAAAATCTCAATTACTTTTGC	0.0294382	0.0207882	0.0181422	0.132148	0.110449	0.0112215	0.0134571	0.0392595	0.0422439	0.00812141	0.00539206
	MIR-548C-5P_HSA-MIR-548C-5P	AAAAGTAATTGCGGTTTTTGCC	0.0176629	0.00346471	0.00426876	0.0248138	0.0216881	0.00290927	0.0044216	0.0167062	0.0162941	0.0110219	0.00337004
	MIR-548D-3P_HSA-MIR-548D-3P	CAAAAACCACAGTTTCTTTTGC	0.000905791	0	0	0	0.000803262	0	0	0	0.000603484	0.000580101	0
	MIR-549_HSA-MIR-549	TGACAACTATGGATGAGCTCT	0.794832	0.558511	0.391659	0.912916	0.924554	0.638792	0.568464	0.78185	0.842765	0.857389	0.735342
	MIR-550_HSA-MIR-550	AGTGCCTGAGGGAGTAAGAGCCC	0.0371374	0.0228671	0.0394861	0.0369321	0.0365484	0.026599	0.0219158	0.035083	0.0223289	0.0336459	0.0175242
	MIR-550*_HSA-MIR-550*	TGTCTTACTCCCTCAGGCACAT	1.2124	0.790646	0.768377	0.926765	1.01211	0.807114	0.752634	0.347489	0.399808	0.390988	0.324198
	MIR-551A_HSA-MIR-551A	GCGACCCACTCTTGGTTTCCA	0.0543475	0.0194024	0.0181422	0.0571294	0.0606463	0.0565229	0.0357573	0.0334124	0.0419421	0.0522091	0.0222422
	MIR-551B_HSA-MIR-551B_MMU-MIR-551B_RNO-MIR-551B	GCGACCCATACTTGGTTTCAG	0.000452895	0	0	0.00115413	0.00200815	0.00166244	0.000384487	0.00417655	0.00331916	0	0.00134801
	MIR-552_HSA-MIR-552	AACAGGTGACTGGTTAGACAA	0.0919378	0.0422694	0.050158	0.0611688	0.0622528	0.0577698	0.045754	0.0150356	0.0247428	0.0208836	0.0148282
	MIR-553_HSA-MIR-553	AAAACGGTGAGATTTTGTTTT	0.0190216	0.00485059	0.00213438	0.035778	0.0277125	0.0103902	0.00903545	0.0334124	0.0202167	0.0110219	0.0107841
	MIR-554_HSA-MIR-554	GCTAGTCCTGACTCAGCCAGT	0.161684	0.0817671	0.0715018	0.163886	0.164267	0.136736	0.0947761	0.0509539	0.0606501	0.0487285	0.0404404
	MIR-555_HSA-MIR-555	AGGGTAAGCTGAACCTCTGAT	0.143115	0.059593	0.0512251	0.196779	0.195193	0.12302	0.082088	0.0693307	0.0600466	0.0406071	0.0485285
	MIR-556-5P_HSA-MIR-556-5P	GATGAGCTCATTGTAATATGAG	0.0339672	0.0159377	0.0160079	0.0392404	0.0377533	0.0224429	0.0192244	0.0116943	0.0114662	0.0208836	0.0168502
	MIR-557_HSA-MIR-557	GTTTGCACGGGTGGGCCTTGTCT	1.06702	0.714423	0.902843	0.821739	0.881982	0.925563	0.636134	0.475291	0.412481	0.548195	0.401708
	MIR-558_HSA-MIR-558	TGAGCTGCTGTACCAAAAT	0.904432	0.613253	0.586955	0.823471	0.811295	0.697809	0.600185	0.269805	0.270361	0.279609	0.246013
	MIR-559_HSA-MIR-559	TAAAGTAAATATGCACCAAAA	0.11413	0.0734518	0.0533595	0.197933	0.205233	0.0739785	0.0811268	0.284841	0.297518	0.224499	0.196136
	MIR-560_HSA-MIR-560_(DELETED_IN_MIRBASE_101)	GCGTGCGCCGGCCGGCCGCC	0.00317027	0	0.00106719	0.00403945	0.00160652	0.000831219	0.00115346	0	0.00120697	0.0029005	0.00337004
	MIR-561_HSA-MIR-561	CAAAGTTTAAGATCCTTGAAGT	0.0194745	0.00554353	0.00640314	0.0219284	0.0244995	0.00623415	0.00826647	0.021718	0.0171993	0.00464081	0.0101101
	MIR-562_HSA-MIR-562	AAAGTAGCTGTACCATTTGC	0.909867	0.437246	0.467429	0.772689	0.708477	0.45343	0.445621	0.284841	0.296009	0.249443	0.247361
	MIR-563_HSA-MIR-563	AGGTTGACATACGTTTCCC	0.00407606	0.00138588	0.00106719	0.000577064	0.00120489	0.00290927	0.000768974	0	0.00211219	0.0023204	0.00202202
	MIR-564_HSA-MIR-564	AGGCACGGTGTCAGCAGGC	1.18885	0.877957	0.83561	0.676319	0.683576	1.24517	1.00467	0.797721	0.745001	1.38122	1.36958
	MIR-565_HSA-MIR-565_(DELETED_IN_MIRBASE_101)	GGCTGGCTCGCGATGTCTGTTT	0.131793	0.04712	0.0779049	0.10214	0.0967931	0.0831219	0.0538282	0.0384242	0.056124	0.0406071	0.0458325
	MIR-566_HSA-MIR-566	GGGCGCCTGTGATCCCAAC	1.40715	1.1877	1.13656	1.43516	1.4294	1.31333	0.894509	0.912158	0.812893	0.781976	0.651091
	MIR-567_HSA-MIR-567	AGTATGTTCTTCCAGGACAGAAC	0.0638583	0.0187094	0.0202766	0.100986	0.0851458	0.0482107	0.0392177	0.0492833	0.0612536	0.0464081	0.0505506
	MIR-568_HSA-MIR-568_MMU-MIR-568_RNO-MIR-568	ATGTATAAATGTATACACAC	0.00135869	0.00138588	0.00213438	0.000577064	0.00160652	0.000831219	0.000961218	0.00167062	0.00422439	0.0017403	0.00134801
	MIR-569_HSA-MIR-569	AGTTAATGAATCCTGGAAAGT	0.809777	0.67146	0.395928	1.38669	1.36514	0.645026	0.538859	2.10832	1.9918	1.19675	1.07437
	MIR-570_HSA-MIR-570	CGAAAACAGCAATTACCTTTGC	0.333331	0.163534	0.167549	0.467422	0.426532	0.144632	0.1165	0.684118	0.655987	0.328337	0.32285
	MIR-571_HSA-MIR-571	TGAGTTGGCCATCTGAGTGAG	1.29573	0.859247	0.994622	3.02035	3.11666	3.56552	3.38272	2.63122	2.55817	3.11862	2.98383
	MIR-572_HSA-MIR-572	GTCCGCTCGGCGGTGGCCCA	1.13405	0.653444	0.941262	1.00121	1.06231	1.11467	0.899508	0.398443	0.398601	0.533113	0.428669
	MIR-573_HSA-MIR-573	CTGAAGTGATGTGTAACTGATCAG	0.0208332	0.00692942	0.00640314	0.0219284	0.0160652	0.0157932	0.0111501	0.00334124	0.010561	0.00870151	0.00471805
	MIR-574-3P_MMU-MIR-574-3P_HSA-MIR-574-3P	CACGCTCATGCACACACCCACA	0.115488	0.0533565	0.050158	0.500892	0.46308	0.495407	0.38218	0.3383	0.320752	0.40317	0.358572
	MIR-574-5P_HSA-MIR-574-5P_MMU-MIR-574-5P	TGAGTGTGTGTGTGTGAGTGTGT	0.0326085	0.0194024	0.0245454	0.160424	0.164669	0.189102	0.142645	0.169568	0.190399	0.296432	0.243317
	MIR-575_HSA-MIR-575	GAGCCAGTTGGACAGGAGC	7.57513	8.90153	7.98579	6.48158	6.75704	10.7909	9.6564	3.99612	4.04455	5.33577	5.17907
	MIR-576-3P_HSA-MIR-576-3P	AAGATGTGGAAAAATTGGAATC	3.63856	2.88957	1.94015	3.56453	3.40784	2.52732	2.35768	8.97958	8.54533	9.37849	8.48845
	MIR-576-5P_HSA-MIR-576-5P	ATTCTAATTTCTCCACGTCTTTG	0.0661227	0.0194024	0.0309485	0.164463	0.18475	0.0502888	0.0555584	0.273146	0.24592	0.141545	0.0815549
	MIR-577_HSA-MIR-577	TAGATAAAATATTGGTACCTG	4.67705	6.6065	3.24212	5.30899	5.14489	3.2721	2.7189	14.6764	13.8056	9.4394	8.05237
	MIR-578_HSA-MIR-578	CTTCTTGTGCTCTAGGATTGT	0.188405	0.100477	0.0618971	0.185238	0.188767	0.131333	0.128419	0.119449	0.108325	0.0986172	0.086273
	MIR-579_HSA-MIR-579	TTCATTTGGTATAAACCGCGATT	0.0253621	0.00623647	0.00640314	0.053667	0.0546218	0.0153776	0.0113424	0.0325771	0.0262515	0.0127622	0.0094361
	MIR-580_HSA-MIR-580	TTGAGAATGATGAATCATTAGG	0.20335	0.0886965	0.0843081	0.204281	0.219692	0.0918498	0.103043	0.117779	0.114964	0.0887554	0.0640307
	MIR-581_HSA-MIR-581	TCTTGTGTTCTCTAGATCAGT	0.783962	0.621569	0.537864	0.699402	0.676347	0.430572	0.441199	0.433526	0.501193	0.432755	0.40373
	MIR-582-3P_HSA-MIR-582-3P	TAACTGGTTGAACAACTGAACC	0.446102	0.179472	0.161146	0.544172	0.55907	0.265159	0.241073	0.393431	0.371746	0.254084	0.251405
	MIR-582-3P_MMU-MIR-582-3P_RNO-MIR-582-3P	CCTGTTGAACAACTGAACCCAA	0.295288	0.135817	0.12913	0.377977	0.403237	0.22152	0.197819	0.228875	0.231134	0.17055	0.126039
	MIR-582-5P_HSA-MIR-582-5P_MMU-MIR-582-5P_RNO-MIR-582	TTACAGTTGTTCAACCAGTTACT	4.57334	4.26644	3.45876	4.35222	4.3103	2.54395	2.71794	1.78255	1.86839	1.43807	1.34262
	MIR-582-5P_HSA-MIR-582-5P_MMU-MIR-582-5P_RNO-MIR-582	TACAGTTGTTCAACCAGTTACT	1.17753	1.0304	0.836677	1.03294	0.975963	0.602634	0.67862	0.441043	0.422439	0.34748	0.299933
	MIR-583_HSA-MIR-583	CAAAGAGGAAGGTCCCATTAC	0.168477	0.0616718	0.0875096	0.161001	0.163464	0.0719005	0.0661318	0.056801	0.0531066	0.034226	0.0296563
	MIR-584_HSA-MIR-584	TTATGGTTTGCCTGGGACTGAG	0.574724	0.354093	0.382054	0.703441	0.703657	0.610115	0.537513	0.403454	0.431491	0.421153	0.382836
	MIR-585_HSA-MIR-585	TGGGCGTATCTGTATGCTA	0.144927	0.0547424	0.0693674	0.127531	0.122497	0.10598	0.0926614	0.0952253	0.0926348	0.0823743	0.085599
	MIR-586_HSA-MIR-586	TATGCATTGTATTTTTAGGTCC	0.762676	0.677004	0.424742	1.27993	1.25429	0.738954	0.686117	2.9286	2.73469	2.26703	1.93373
	MIR-587_HSA-MIR-587	TTTCCATAGGTGATGAGTCAC	0.107336	0.0526636	0.0458892	0.0877138	0.0927768	0.0739785	0.0555584	0.0434361	0.0534083	0.0603305	0.0552686
	MIR-588_HSA-MIR-588	TTGGCCACAATGGGTTAGAAC	0.408965	0.260546	0.263596	0.506662	0.497621	0.437637	0.325276	0.568846	0.572103	0.588802	0.476523
	MIR-589*_HSA-MIR-589*	TCAGAACAAATGCCGGTTCCCAGA	0.0430251	0.0166306	0.0128063	0.0859826	0.0734985	0.0282615	0.0247994	0.0267299	0.0522014	0.0179831	0.0208942
	MIR-590-3P_HSA-MIR-590-3P_MMU-MIR-590-3P	TAATTTTATGTATAAGCTAGT	0.0425722	0.0256388	0.0106719	0.0975238	0.0939816	0.0257678	0.0234537	0.163721	0.149061	0.0696121	0.0498766
	MIR-590-3P_RNO-MIR-590-3P	TAATTTTATGTATGAGCTGGT	0.285324	0.250152	0.116324	0.548211	0.511678	0.162088	0.14226	0.973136	0.950185	0.45828	0.365986
	MIR-590-5P_HSA-MIR-590-5P_MMU-MIR-590-5P	GAGCTTATTCATAAAAGTGCAG	0.000905791	0	0	0	0.000401631	0	0.000576731	0	0.000603484	0	0
	MIR-590-5P_RNO-MIR-590-5P	GAACTTGCTCATAAAAGTACAG	0.000905791	0	0	0	0.000401631	0	0	0	0	0	0
	MIR-591_HSA-MIR-591	AGACCATGGGTTCTCATTGT	0.62409	0.38874	0.300948	0.634194	0.572726	0.454261	0.371799	0.258946	0.32045	0.256985	0.229163
	MIR-592_HSA-MIR-592_MMU-MIR-592_RNO-MIR-592	TTGTGTCAATATGCGATGATGT	0.10326	0.0485059	0.050158	0.0663624	0.0763099	0.0581854	0.0480609	0.0634835	0.0718146	0.101518	0.0660527
	MIR-593*_HSA-MIR-593*	AGGCACCAGCCAGGCATTGCTCAGC	1.4076	0.875185	1.1547	1.24588	1.32619	1.02323	0.805308	1.20786	1.26701	1.15846	1.06561
	MIR-594_HSA-MIR-594__(DELETED_BETWEEN_MIRBASE_110_AND_111)	CCCATCTGGGGTGGCCTGTGACTTT	0.359599	0.185015	0.141936	0.832704	0.798442	0.292174	0.214352	0.364195	0.364202	0.151406	0.094361
	MIR-595_HSA-MIR-595	GAAGTGTGCCGTGGTGTGTCT	1.38495	0.864791	1.00636	0.494544	0.558267	0.682016	0.529631	0.172909	0.189796	0.358502	0.258145
	MIR-596_HSA-MIR-596	AAGCCTGCCCGGCTCCTCGGG	0.00860501	0.00138588	0.00213438	0.0126954	0.0196799	0.00831219	0.00384487	0.0167062	0.00724181	0.0121821	0.00606607
	MIR-597_HSA-MIR-597	TGTGTCACTCGATGACCACTGT	0.10326	0.0429624	0.0480236	0.0882908	0.09358	0.0789659	0.0628637	0.0258946	0.0184063	0.0359663	0.0188722
	MIR-598-3P_HSA-MIR-598	TACGTCATCGTTGTCATCGTCA	0.1173	0.04712	0.0843081	0.0652083	0.0670724	0.0935122	0.0809346	0.0534598	0.0440543	0.0661315	0.0680748
	MIR-598-3P_MMU-MIR-598_RNO-MIR-598-3P	TACGTCATCGTCGTCATCGTTA	0.0443838	0.0145518	0.0320157	0.0236596	0.0313272	0.0357424	0.0311435	0.0183768	0.018708	0.0423474	0.0451585
	MIR-599_HSA-MIR-599_MMU-MIR-599	GTTGTGTCAGTTTATCAAAC	0.0928436	0.0505847	0.0426876	0.110796	0.11808	0.0731473	0.0809346	0.248922	0.22178	0.293531	0.248709
	MIR-600_HSA-MIR-600	ACTTACAGACAAGAGCCTTGCTC	0.862313	0.869642	0.556006	1.05141	1.02095	0.603465	0.513098	0.584717	0.650857	0.463501	0.343744
	MIR-601_HSA-MIR-601	TGGTCTAGGATTGTTGGAGGAG	0.240035	0.159377	0.12166	0.312769	0.338977	0.232741	0.178787	0.355007	0.326786	0.259885	0.249383
	MIR-602_HSA-MIR-602	GACACGGGCGACAGCTGCGGCCC	0.169836	0.0651365	0.0747033	0.143689	0.15021	0.131748	0.0917002	0.0985665	0.0534083	0.0649713	0.0626827
	MIR-603_HSA-MIR-603	CACACACTGCAATTACTTTTGC	0.493203	0.310438	0.187826	0.624383	0.608471	0.343294	0.280483	0.705837	0.691592	0.447258	0.421929
	MIR-604_HSA-MIR-604	AGGCTGCGGAATTCAGGAC	14.3341	16.535	18.7164	9.3646	9.63272	14.6382	13.6587	13.7291	13.5591	17.2684	18.4948
	MIR-605_HSA-MIR-605	TAAATCCCATGGTGCCTTCTCCT	0.558873	0.33677	0.25826	0.985049	0.933792	0.656663	0.569041	0.817768	0.896777	0.794738	0.635589
	MIR-606_HSA-MIR-606	AAACTACTGAAAATCAAAGAT	0.264944	0.169771	0.153675	0.511279	0.461876	0.157516	0.167636	0.464432	0.414292	0.279029	0.205572
	MIR-607_HSA-MIR-607	GTTCAAATCCAGATCTATAAC	0.295288	0.152447	0.144071	0.502046	0.464285	0.142554	0.166483	0.709178	0.751337	0.452479	0.347114
	MIR-608_HSA-MIR-608	AGGGGTGGTGTTGGGACAGCTCCGT	0.0230977	0.00623647	0.00853752	0.0184661	0.0257044	0.0137151	0.00826647	0.0083531	0.00724181	0.00696121	0.00606607
	MIR-609_HSA-MIR-609	AGGGTGTTTCTCTCATCTCT	0.0104166	0.00415765	0.00213438	0.0115413	0.0128522	0.00374049	0.00499833	0.00334124	0.00331916	0.0029005	0.00269603
	MIR-610_HSA-MIR-610	TGAGCTAAATGTGTGCTGGGA	0.591482	0.403292	0.338299	0.34393	0.33978	0.325838	0.255684	0.171238	0.21303	0.218118	0.204898
	MIR-611_HSA-MIR-611	GCGAGGACCCCTCGGGGTCTGAC	0.00362316	0.00138588	0	0.00115413	0.00120489	0.00290927	0.00422936	0.00334124	0	0.00406071	0.00134801
	MIR-612_HSA-MIR-612	GCTGGGCAGGGCTTCTGAGCTCCTT	0.204709	0.0665224	0.100316	0.137918	0.136153	0.0960058	0.0605567	0.0710013	0.0618571	0.0481484	0.0323524
	MIR-613_HSA-MIR-613	AGGAATGTTCCTTCTTTGCC	0.995917	0.668689	0.514386	0.858671	0.838204	0.585179	0.548087	0.367536	0.358469	0.329497	0.330264
	MIR-614_HSA-MIR-614	GAACGCCTGTTCTTGCCAGGTGG	0.000905791	0	0.00213438	0.00115413	0.000803262	0.00124683	0.000576731	0	0.000905226	0.0017403	0
	MIR-615-3P_RNO-MIR-615-3P_HSA-MIR-615-3P_MMU-MIR-615-3P	TCCGAGCCTGGGTCTCCCTCTT	4.25405	3.99134	3.4673	5.7037	5.60356	5.61115	5.22518	2.44662	2.26367	1.88765	1.65873
	MIR-615-5P_HSA-MIR-615-5P_MMU-MIR-615-5P_RNO-MIR-615	GGGGGTCCCCGGTGCTCGGATC	0.0715575	0.04712	0.135533	0.0248138	0.018475	0.0120527	0.00711301	0.0192121	0.0168975	0.00754131	0.00741408
	MIR-616*_HSA-MIR-616*	ACTCAAAACCCTTCAGTGACTT	0.195651	0.0859247	0.089644	0.376823	0.345403	0.16375	0.124574	0.142003	0.14725	0.0928161	0.0808809
	MIR-617_HSA-MIR-617	AGACTTCCCATTTGAAGGTGGC	0.0135869	0.00346471	0.0106719	0.0207743	0.0249011	0.0120527	0.0117269	0.0125296	0.00694006	0.0139224	0.00471805
	MIR-618_HSA-MIR-618	AAACTCTACTTGTCCTTCTGAGT	0.146285	0.0457341	0.0416204	0.209474	0.243388	0.0619259	0.0722836	0.156203	0.186477	0.109059	0.0768369
	MIR-619_HSA-MIR-619	GACCTGGACATGTTTGTGCCCAGT	0.00860501	0.00346471	0.00106719	0.00519358	0.00481957	0.00623415	0.00653628	0.00334124	0	0.0029005	0
	MIR-620_HSA-MIR-620	ATGGAGATAGATATAGAAAT	6.10277	6.96476	3.88991	8.0939	7.71172	4.06799	5.62486	18.7059	17.8565	15.8948	14.6624
	MIR-621_HSA-MIR-621	GGCTAGCAACAGCGCTTACCT	0.000905791	0	0	0.000577064	0.00160652	0.00124683	0.000768974	0	0	0	0
	MIR-622_HSA-MIR-622	ACAGTCTGCTGAGGTTGGAGC	1.55026	0.855783	1.10988	1.22742	1.22779	1.22563	0.966024	0.821109	0.783322	0.965868	0.841835
	MIR-623_HSA-MIR-623	ATCCCTTGCAGGGGCTGTTGGGT	0.255886	0.151061	0.116324	0.266027	0.251019	0.128423	0.08997	0.287346	0.336744	0.183892	0.151652
	MIR-624_HSA-MIR-624	CACAAGGTATTGGTATTACCT	0.738673	0.413686	0.361778	0.499738	0.4924	0.313785	0.324123	0.467773	0.393471	0.40201	0.324198
	MIR-624*_HSA-MIR-624*	TAGTACCAGTACCTTGTGTTCA	0.038949	0.0159377	0.022411	0.0380862	0.030524	0.0236898	0.0205701	0.0158709	0.0159923	0.0208836	0.0148282
	MIR-625_HSA-MIR-625	AGGGGGAAAGTTCTATAGTCC	0.0280795	0.00900824	0.00640314	0.0196202	0.0212864	0.0211961	0.0140338	0.0150356	0.00995748	0.0139224	0.0114581
	MIR-626_HSA-MIR-626	AGCTGTCTGAAAATGTCTT	0.225995	0.103941	0.0907112	0.217553	0.218086	0.0897717	0.0713224	0.0776838	0.0983679	0.0643912	0.0518986
	MIR-627_HSA-MIR-627	GTGAGTCTCTAAGAAAAGAGGA	0.0199274	0.0110871	0.0106719	0.0190431	0.0156636	0.0087278	0.00672853	0.0083531	0.00905226	0.00754131	0.0107841
	MIR-628-3P_HSA-MIR-628-3P	TCTAGTAAGAGTGGCAGTCGA	2.20922	1.85293	1.30091	2.91706	2.8564	2.97327	2.68487	3.91677	4.02403	4.5068	4.23681
	MIR-629_HSA-MIR-629	TGGGTTTACGTTGGGAGAACT	1.10869	1.00546	0.780116	0.940615	0.931382	0.689081	0.551547	0.973971	0.905226	0.739629	0.628175
	MIR-629*_HSA-MIR-629*	GTTCTCCCAACGTAAGCCCAGC	0.180252	0.0990906	0.101383	0.232557	0.245397	0.206558	0.150142	0.106084	0.120697	0.168229	0.0822289
	MIR-630_HSA-MIR-630	AGTATTCTGTACCAGGGAAGGT	0.109601	0.0519706	0.0437548	0.167926	0.166677	0.0619259	0.0488299	0.111931	0.128844	0.0817942	0.0566166
	MIR-631_HSA-MIR-631	AGACCTGGCCCAGACCTCAGC	27.9495	55.9197	44.0995	19.2838	19.4691	42.2929	46.7861	18.0427	17.4974	23.2214	29.5822
	MIR-632_HSA-MIR-632	GTGTCTGCTTCCTGTGGGA	0.555703	0.327761	0.368181	0.39702	0.37432	0.441793	0.307205	0.240569	0.19402	0.292371	0.252753
	MIR-633_HSA-MIR-633	CTAATAGTATCTACCACAATAAA	0.0276266	0.00970118	0.0106719	0.0380862	0.048999	0.0137151	0.0144183	0.0375889	0.0325881	0.0348061	0.0242643
	MIR-634_HSA-MIR-634	AACCAGCACCCCAACTTTGGAC	1.30207	0.950023	1.0117	2.41213	2.36561	1.74057	1.65599	4.47976	4.34207	3.4632	3.53045
	MIR-635_HSA-MIR-635	ACTTGGGCACTGAAACAATGTCC	0.232335	0.187787	0.161146	0.17889	0.193586	0.181206	0.167636	0.0994018	0.130051	0.154307	0.119973
	MIR-636_HSA-MIR-636	TGTGCTTGCTCGTCCCGCCCGCA	0.00634054	0.00277177	0.00533595	0.00750183	0.00682773	0.0087278	0.00519058	0.010859	0.0036209	0.00464081	0.00202202
	MIR-637_HSA-MIR-637	ACTGGGGGCTTTCGGGCTCTGCGT	0.00362316	0	0	0.00230826	0.00321305	0.000831219	0.00269141	0	0.00663832	0.000580101	0.00337004
	MIR-638_HSA-MIR-638	AGGGATCGCGGGCGGGTGGCGGCCT	0.836951	0.819057	1.05332	0.389518	0.411672	0.339553	0.257799	0.172909	0.207297	0.161268	0.130757
	MIR-639_HSA-MIR-639	ATCGCTGCGGTTGCGAGCGCTGT	0.0570648	0.0221741	0.0362845	0.0657853	0.0734985	0.0710693	0.046523	0.0225534	0.0123714	0.0272647	0.0424625
	MIR-640_HSA-MIR-640	ATGATCCAGGAACCTGCCTCT	1.31294	0.744912	0.850551	1.49806	1.45149	0.927225	0.800118	0.741755	0.683747	0.482644	0.384184
	MIR-641_HSA-MIR-641	AAAGACATAGGATAGAGTCACCTC	0.630883	0.444868	0.289209	0.832704	0.928169	0.336228	0.312588	0.436032	0.46589	0.243062	0.239273
	MIR-642_HSA-MIR-642	GTCCCTCTCCAAATGTGTCTTG	0.0176629	0.00692942	0.00747033	0.0375092	0.0401631	0.0178712	0.0136493	0.0142003	0.0286655	0.0139224	0.0161762
	MIR-643_HSA-MIR-643	ACTTGTATGCTAGCTCAGGTAG	0.0307969	0.0145518	0.0128063	0.0323156	0.044581	0.0220273	0.0209546	0.00751779	0.0129749	0.00522091	0.00606607
	MIR-644_HSA-MIR-644	AGTGTGGCTTTCTTAGAGC	1.31204	1.11356	0.868693	1.07622	1.035	0.975436	0.902968	0.844498	0.769442	0.901477	0.755562
	MIR-645_HSA-MIR-645	TCTAGGCTGGTACTGCTGA	0.173006	0.0686012	0.0939128	0.125223	0.124506	0.128008	0.097083	0.0651541	0.0730215	0.0939763	0.0768369
	MIR-646_HSA-MIR-646	AAGCAGCTGCCTCTGAGGC	3.70469	2.32759	3.07031	4.05965	4.33601	4.63031	4.144	2.9996	2.82129	3.40635	3.10246
	MIR-647_HSA-MIR-647	GTGGCTGCACTCACTTCCTTC	3.47552	2.94847	3.8803	2.662	2.62908	3.48572	2.93537	1.04664	1.02321	1.22343	1.22737
	MIR-648_HSA-MIR-648	AAGTGTGCAGGGCACTGGT	0.0321556	0.0166306	0.0192094	0.026545	0.0273109	0.0295083	0.0198011	0.024224	0.00844877	0.0179831	0.0155022
	MIR-649_HSA-MIR-649	AAACCTGTGTTGTTCAAGAGTC	0.161684	0.0866177	0.0522923	0.156961	0.15021	0.0743941	0.0609412	0.101072	0.0820738	0.0643912	0.0687488
	MIR-650_HSA-MIR-650	AGGAGGCAGCGCTCTCAGGAC	0.387679	0.194024	0.228379	0.33412	0.392393	0.362827	0.28875	0.0994018	0.133068	0.155467	0.126713
	MIR-651_HSA-MIR-651	TTTAGGATAAGCTTGACTTTTG	0.0511772	0.0194024	0.0202766	0.045011	0.0498022	0.0187024	0.0144183	0.0200474	0.0202167	0.0191433	0.0168502
	MIR-652_HSA-MIR-652_MMU-MIR-652_RNO-MIR-652_(EDITED_VERSION)	AATGGCGCCACTAGGGTTGTGT	0.603257	0.376267	0.380987	0.66247	0.625339	0.522421	0.419668	0.554646	0.565464	0.598084	0.54325
	MIR-653_HSA-MIR-653_MMU-MIR-653	GTGTTGAAACAATCTCTACTG	0.0144927	0.00692942	0.00426876	0.0213514	0.015262	0.00955902	0.0074975	0.0091884	0.0126732	0.00754131	0.00337004
	MIR-653_RNO-MIR-653	GTGTTGAAACATTCTCTACTG	0.0240035	0.00485059	0.00960472	0.0317385	0.0293191	0.0124683	0.00884321	0.0175415	0.0165958	0.0133423	0.0128061
	MIR-654-3P_HSA-MIR-654-3P_MMU-MIR-654-3P	TATGTCTGCTGACCATCACCTT	4.88221	5.18182	5.13639	5.21608	5.24128	6.13648	6.80369	2.72311	2.71688	3.23	2.93867
	MIR-654-3P_RNO-MIR-654-3P	TATGTCTGCTGACCGTCACCTT	2.70786	2.61031	2.54205	3.0746	3.18052	3.77041	3.90428	1.83434	1.83157	2.08546	1.99911
	MIR-654-5P_HSA-MIR-654-5P	TGGTGGGCCGCAGAACATGTGC	2.20334	1.77185	2.80671	2.8807	2.90781	3.47907	3.40617	1.42921	1.58203	1.93348	1.67626
	MIR-654-5P_MMU-MIR-654-5P	TGGTAAGCTGCAGAACATGTGT	0.567025	0.364487	0.327628	0.470307	0.464285	0.339969	0.302399	0.235557	0.193718	0.194914	0.208942
	MIR-654-5P_RNO-MIR-654-5P	TGGTGAACTGCAGAACATGTGT	0.907603	0.532179	0.643516	1.01217	0.97516	0.809608	0.769551	0.48448	0.483994	0.479163	0.423951
	MIR-655_HSA-MIR-655	ATAATACATGGTTAACCTCTTT	0.102354	0.0429624	0.0362845	0.152922	0.117678	0.036158	0.053636	0.106084	0.0929365	0.0626509	0.0640307
	MIR-656_HSA-MIR-656	AATATTATACAGTCAACCTCT	0.865483	0.632656	0.463161	2.49407	2.43589	0.771787	0.962564	2.59029	2.40217	1.36382	1.19569
	MIR-657_HSA-MIR-657	GGCAGGTTCTCACCCTCTCTAGG	0.76494	0.519013	0.471698	1.03583	1.07637	0.728148	0.518673	0.578869	0.617967	0.476263	0.387554
	MIR-658_HSA-MIR-658	GGCGGAGGGAAGTAGGTCCGTTGGT	0.255886	0.139281	0.115257	0.28103	0.30042	0.204064	0.132071	0.161215	0.13337	0.132843	0.0957091
	MIR-659_HSA-MIR-659	CTTGGTTCAGGGAGGGTCCCCA	0.168477	0.0672153	0.0618971	0.223324	0.201619	0.132995	0.105926	0.12279	0.112851	0.0817942	0.0606607
	MIR-660_HSA-MIR-660	TACCCATTGCATATCGGAGTTG	0.121829	0.059593	0.0405532	0.116567	0.119284	0.0968371	0.0767052	0.0526245	0.0531066	0.0446678	0.0532466
	MIR-661_HSA-MIR-661	TGCCTGGGTCTCTGGCCTGCGCGT	0.00407606	0.000692942	0.00320157	0.00230826	0.00883588	0.00914341	0.00269141	0.00083531	0.000905226	0.0011602	0.00202202
	MIR-662_HSA-MIR-662	TCCCACGTTGTGGCCCAGCAG	0.345559	0.166999	0.162213	0.503777	0.43577	0.377374	0.331236	0.140332	0.160225	0.151986	0.101775
	MIR-663_HSA-MIR-663	AGGCGGGGCGCCGCGGGACCGC	0.117753	0.0720659	0.067233	0.142535	0.184349	0.125514	0.0922769	0.0726719	0.0730215	0.0562698	0.0842509
	MIR-664-3P_RNO-MIR-664_MMU-MIR-664	TATTCATTTACTCCCCAGCCTA	0.0629525	0.0346471	0.0266798	0.293726	0.302026	0.103071	0.0797811	0.427678	0.425456	0.215217	0.157044
	MIR-665_HSA-MIR-665	ACCAGGAGGCTGAGGCCCCT	0.151267	0.0928542	0.0981815	0.129839	0.153825	0.156269	0.110156	0.0384242	0.0522014	0.0603305	0.0404404
	MIR-665_MMU-MIR-665_RNO-MIR-665	ACCAGGAGGCTGAGGTCCCT	2.27806	1.60555	1.63173	1.21183	1.25389	1.75554	1.33321	0.544622	0.509039	0.758772	0.678726
	MIR-666-3P_MMU-MIR-666-3P_RNO-MIR-666-3P	GGCTGCAGCGTGATCGCCTGCT	0.000905791	0.00138588	0.00106719	0.00519358	0.00200815	0.00290927	0.000961218	0	0.000603484	0	0.000674007
	MIR-666-5P_MMU-MIR-666-5P	AGCGGGCACAGCTGTGAGAGCC	2.54573	1.8751	2.46521	1.71792	1.83224	2.01197	1.62311	1.28554	1.20908	1.45257	1.408
	MIR-667_MMU-MIR-667_RNO-MIR-667	TGACACCTGCCACCCAGCCCAAG	0.488674	0.241837	0.252924	1.01044	0.999659	0.69199	0.573847	1.10595	1.13063	0.895096	0.760954
	MIR-668_HSA-MIR-668_MMU-MIR-668_RNO-MIR-668	TGTCACTCGGCTCGGCCCACTACC	6.92613	9.49884	8.44895	7.4372	7.53219	9.93848	11.0548	5.74776	5.87582	5.58521	6.56888
	MIR-669A_MMU-MIR-669A	AGTTGTGTGTGCATGTTCATGT	0.0407606	0.0138588	0.0160079	0.017889	0.0253028	0.0187024	0.0161485	0.00334124	0.0150871	0.0121821	0.0195462
	MIR-669B_MMU-MIR-669B	AGTTTTGTGTGCATGTGCATGT	0.0135869	0.00346471	0.00640314	0.00923303	0.0192783	0.0087278	0.0061518	0.00501186	0.00392264	0.0023204	0.00337004
	MIR-669C_MMU-MIR-669C	ATAGTTGTGTGTGGATGTGTGT	0.118659	0.0776094	0.0565611	0.34393	0.326928	0.295083	0.259913	0.332453	0.3811	0.448998	0.404404
	MIR-670_MMU-MIR-670	ATCCCTGAGTGTATGTGGTGAA	0.056159	0.0249459	0.0160079	0.0328927	0.0277125	0.0174556	0.0201856	0.0200474	0.0229324	0.0139224	0.0148282
	MIR-671-3P_HSA-MIR-671-3P_MMU-MIR-671-3P_RNO-MIR-671	TCCGGTTCTCAGGGCTCCACC	9.60229	13.5054	12.0347	9.19609	9.1106	12.5028	12.5766	6.16375	5.99199	5.68151	5.19997
	MIR-671-5P_HSA-MIR-671-5P_MMU-MIR-671-5P_RNO-MIR-671-5P	AGGAAGCCCTGGAGGGGCTGGAG	0.0285324	0.00485059	0.00747033	0.0490505	0.0538185	0.0187024	0.0111501	0.0091884	0.0138801	0.00928161	0.00337004
	MIR-672_MMU-MIR-672_RNO-MIR-672	TGAGGTTGGTGTACTGTGTGTGA	0.0357787	0.0166306	0.0288141	0.0905991	0.0835392	0.092681	0.0711301	0.0860369	0.0929365	0.138644	0.140194
	MIR-673-3P_MMU-MIR-673-3P	TCCGGGGCTGAGTTCTGTGCACC	5.08873	5.63777	7.21314	3.26791	3.25562	3.55679	3.59034	3.3805	3.20359	3.00202	2.89351
	MIR-673-3P_RNO-MIR-673-3P	TCCGGGACTGAGTTCTGTGCACC	11.052	11.5084	17.0377	9.07145	9.13228	9.17708	9.80731	6.50288	6.18571	5.52198	5.53697
	MIR-673-5P_MMU-MIR-673-5P	CTCACAGCTCTGGTCCTTGGAG	0.0249093	0.00762236	0.00747033	0.0236596	0.0265076	0.0282615	0.0151872	0.0292358	0.0214237	0.0168229	0.0222422
	MIR-673-5P_RNO-MIR-673	CTCACAGCTCCGGTCCTTGGAG	0.01721	0.00485059	0.00640314	0.0126954	0.0168685	0.0145463	0.0111501	0.0091884	0.00965574	0.0110219	0.00606607
	MIR-674_MMU-MIR-674_RNO-MIR-674-5P	GCACTGAGATGGGAGTGGTGTA	0.0928436	0.0408835	0.0341501	0.0888679	0.0839409	0.0980839	0.0736293	0.056801	0.0434508	0.0556897	0.0606607
	MIR-674*_MMU-MIR-674*_RNO-MIR-674-3P	CACAGCTCCCATCTCAGAACAA	0.142662	0.0339541	0.0341501	0.371052	0.351829	0.244794	0.221657	0.177086	0.166863	0.17461	0.124691
	MIR-675_HSA-MIR-675	TGGTGCGGAGAGGGCCCACAGTG	0.177535	0.0769165	0.112055	0.136764	0.125309	0.0914341	0.0759362	0.0542951	0.0497874	0.0684519	0.0478545
	MIR-675-3P_MMU-MIR-675-3P_(MMU-MIR-675*)	CTGTATGCCCTAACCGCTCAGT	0.0117753	0.00415765	0	0.0121183	0.010844	0.00540293	0.00692077	0.00501186	0.00331916	0.0023204	0.00202202
	MIR-675-5P_MMU-MIR-675-5P_(MMU-MIR-675)_RNO-MIR-675	TGGTGCGGAAAGGGCCCACAGT	0.464671	0.234907	0.338299	0.412024	0.400426	0.235235	0.173788	0.081025	0.101084	0.0800539	0.0505506
	MIR-676_MMU-MIR-676	CCGTCCTGAGGTTGTTGAGCT	0.504526	0.314595	0.291343	0.727678	0.677551	0.727733	0.530592	0.659895	0.635167	0.678138	0.568862
	MIR-676*_MMU-MIR-676*	ACTCTACAACCTTAGGACTTGC	1.23097	1.11771	0.773713	1.81256	1.82059	1.38066	1.24382	0.681613	0.737457	0.639851	0.508202
	MIR-677_MMU-MIR-677	TTCAGTGATGATTAGCTTCTGA	0.0203803	0.00762236	0.00320157	0.0184661	0.0240979	0.00457171	0.00884321	0.0150356	0.0262515	0.011602	0.0175242
	MIR-678_MMU-MIR-678	GTCTCGGTGCAAGGACTGGAGG	0.0656698	0.0408835	0.0394861	0.0652083	0.0594414	0.0519512	0.0432548	0.035083	0.0491839	0.0411872	0.0202202
	MIR-679_MMU-MIR-679	GGACTGTGAGGTGACTCTTGGT	1.63088	0.973583	0.981815	2.58929	2.38007	1.86068	1.71154	1.21705	1.45319	1.03664	1.1903
	MIR-680_MMU-MIR-680	GGGCATCTGCTGACATGGGGG	0.191122	0.0914683	0.0426876	0.525705	0.533768	0.408544	0.269141	1.22289	1.1083	0.954846	0.888342
	MIR-681_MMU-MIR-681	CAGCCTCGCTGGCAGGCAGCT	0.848273	0.469121	0.57735	0.736334	0.75105	0.711108	0.548087	0.292358	0.283939	0.355022	0.275669
	MIR-682_MMU-MIR-682	CTGCAGTCACAGTGAAGTCTG	0.500902	0.200953	0.25826	0.467999	0.453843	0.445534	0.351037	0.497844	0.457441	0.512809	0.461695
	MIR-683_MMU-MIR-683	CCTGCTGTAAGCTGTGTCCTC	0.889034	0.519706	0.48984	0.702864	0.739001	0.655001	0.506946	0.261452	0.205185	0.256405	0.180634
	MIR-684_MMU-MIR-684	AGTTTTCCCTTCAAGTCAA	0.00362316	0	0.00106719	0.00403945	0.00803262	0.00166244	0.00211468	0	0.00422439	0.0023204	0.00539206
	MIR-685_MMU-MIR-685_RNO-MIR-685	TCAATGGCTGAGGTGAGGCAC	1.96647	1.29649	1.44071	0.95331	1.0338	1.31291	1.08964	0.614788	0.585983	0.997193	0.93013
	MIR-686_MMU-MIR-686	ATTGCTTCCCAGACGGTGAAGA	0.0321556	0.0166306	0.017075	0.0288532	0.0373517	0.0295083	0.0226847	0.0183768	0.0184063	0.0278448	0.0161762
	MIR-687_MMU-MIR-687	CTATCCTGGAATGCAGCAATGA	1.13224	0.731053	0.554939	1.04102	1.1081	0.834129	0.780509	0.623141	0.617666	0.566179	0.500114
	MIR-688_MMU-MIR-688	TCGCAGGCGACTACTTATTC	0.505431	0.192638	0.199565	0.614573	0.604053	0.420181	0.326622	0.179592	0.223591	0.220438	0.181982
	MIR-689_MMU-MIR-689	CGTCCCCGCTCGGCGGGGTCC	0.00271737	0.00138588	0.00426876	0	0.00120489	0.00041561	0.000384487	0	0.000603484	0.00348061	0
	MIR-690_MMU-MIR-690	AAAGGCTAGGCTCACAACCAAA	2.03803	1.61455	1.5517	1.74389	1.73786	1.60841	1.51911	0.773497	0.824057	0.819683	0.833747
	MIR-691_MMU-MIR-691	ATTCCTGAAGAGAGGCAGAAAA	0.00407606	0.00207882	0.00320157	0.00750183	0.00200815	0.00290927	0.00249917	0.00167062	0.00211219	0.0029005	0.00134801
	MIR-692_MMU-MIR-692	ATCTCTTTGAGCGCCTCACTC	0.860954	0.794804	0.386323	1.59616	1.59407	1.1716	0.843949	0.617294	0.617967	0.465241	0.390924
	MIR-693-3P_MMU-MIR-693-3P	GCAGCTTTCAGATGTGGCTGTAA	0.000905791	0.00138588	0	0	0.00200815	0.00290927	0.000384487	0.00083531	0.000603484	0	0.00134801
	MIR-693-5P_MMU-MIR-693-5P	CAGCCACATCCGAAAGTTTTC	0.302534	0.105327	0.104585	0.878869	0.834991	0.347034	0.277984	0.644859	0.663832	0.373585	0.303303
	MIR-694_MMU-MIR-694	CTGAAAATGTTGCCTGAAG	1.23233	1.10801	0.67233	1.67349	1.56516	1.19405	1.06176	0.872063	0.850912	0.719325	0.55673
	MIR-695_MMU-MIR-695	AGATTGGGCATAGGTGACTGAA	0.957421	0.536337	0.500512	1.02602	1.08119	0.841194	0.768398	0.673259	0.75707	0.676978	0.57358
	MIR-696_MMU-MIR-696	GCGTGTGCTTGCTGTGGG	0.498638	0.370724	0.358576	0.444339	0.454245	0.558995	0.43274	0.230545	0.187382	0.28947	0.290497
	MIR-697_MMU-MIR-697	AACATCCTGGTCCTGTGGAGA	2.98186	2.75652	2.13865	2.67469	2.62225	2.97119	2.74582	1.48769	1.56604	1.98917	1.61155
	MIR-698_MMU-MIR-698	CATTCTCGTTTCCTTCCCT	1.98459	1.32698	1.18672	3.43988	3.3496	3.41465	3.5269	2.68051	2.71598	3.39301	2.88138
	MIR-699_MMU-MIR-699_(DELETED_IN_MIRBASE_130)	AGGCAGTGCGACCTGGCTCG	0.706517	0.59593	0.388457	0.401637	0.43577	0.687003	0.518673	0.167062	0.136991	0.301652	0.254101
	MIR-7_HSA-MIR-7_MMU-MIR-7A_RNO-MIR-7A	TGGAAGACTAGTGATTTTGTTGT	0.139945	0.0602859	0.0661658	0.138495	0.140571	0.0394829	0.0432548	0.0877075	0.110739	0.0522091	0.0498766
	MIR-7*_RNO-MIR-7A*_HSA-MIR-7-1*_MMU-MIR-7A*	CAACAAATCACAGTCTGCCATA	0.182517	0.0956259	0.0811065	0.233134	0.251421	0.115955	0.111309	0.140332	0.151474	0.0817942	0.0748148
	MIR-700_MMU-MIR-700	CACGCGGGAACCGAGTCCACC	23.2892	34.6824	43.6118	9.85164	10.1508	17.7544	19.5352	10.9902	10.3682	14.7276	15.5527
	MIR-701_MMU-MIR-701	TTAGCCGCTGAAATAGATGGA	0.0267208	0.00762236	0.00640314	0.026545	0.0212864	0.00997463	0.0115346	0.00751779	0.0120697	0.0127622	0.0128061
	MIR-702_MMU-MIR-702	TGCCCACCCTTTACCCCGCTC	0.258603	0.193331	0.137668	2.25805	2.15917	1.63293	1.34474	1.5378	1.53315	0.944984	0.775109
	MIR-703_MMU-MIR-703	AAAACCTTCAGAAGGAAAGAA	0.0380432	0.0103941	0.00747033	0.0467422	0.048999	0.0141307	0.0186476	0.00501186	0.0202167	0.0139224	0.0087621
	MIR-704_MMU-MIR-704	AGACATGTGCTCTGCTCCTAG	0.883146	0.55366	0.424742	1.09181	1.13943	0.9239	0.776472	0.380901	0.43481	0.497727	0.359246
	MIR-705_MMU-MIR-705	GGTGGGAGGTGGGGTGGGCA	0.00498185	0.00207882	0.00320157	0.00750183	0.00883588	0.00955902	0.00326814	0.00584717	0.0108627	0.011602	0.0087621
	MIR-706_MMU-MIR-706	AGAGAAACCCTGTCTCAAAAAA	0.00543475	0	0.00213438	0.017889	0.0232946	0.00540293	0.00346038	0.013365	0.00694006	0.000580101	0.00808809
	MIR-707_MMU-MIR-707	CAGTCATGCCGCTTGCCTACG	0.0339672	0.0124729	0.0245454	0.0225055	0.0208848	0.0270146	0.0199933	0.0083531	0.00422439	0.00928161	0.00269603
	MIR-708_HSA-MIR-708_MMU-MIR-708_RNO-MIR-708	AAGGAGCTTACAATCTAGCTGGG	0.177988	0.0679083	0.0522923	0.0946385	0.104022	0.0461327	0.036334	0.0392595	0.0368125	0.0475683	0.0283083
	MIR-708*_HSA-MIR-708*_RNO-MIR-708*_MMU-MIR-708*	CAACTAGACTGTGAGCTTCTAG	0.274455	0.0997836	0.120593	0.413755	0.390787	0.166244	0.161869	0.223863	0.203978	0.178671	0.138172
	MIR-709_MMU-MIR-709	GGAGGCAGAGGCAGGAGGA	0.980519	0.699871	0.74063	1.43631	1.54588	2.44628	1.98991	4.44218	4.26784	6.91074	7.27928
	MIR-710_MMU-MIR-710	CCAAGTCTTGGGGAGAGTTGAG	0.025815	0.0173235	0.0234782	0.0352009	0.0393598	0.0207805	0.0224925	0.0626482	0.0751337	0.0423474	0.0518986
	MIR-711_MMU-MIR-711	GGGACCCGGGGAGAGATGTAAG	5.70739	7.42833	4.39042	8.87063	8.2752	8.35292	8.09096	16.9802	16.7829	11.9333	15.3256
	MIR-712_MMU-MIR-712	CTCCTTCACCCGGGCGGTACC	11.2526	15.8988	15.8008	7.80999	7.68963	11.869	12.696	8.08329	7.75477	8.76474	8.92588
	MIR-712*_MMU-MIR-712*	TGCGAGTCACCCCCGGGTGTTG	0.00860501	0.00485059	0.00640314	0.0161578	0.0172701	0.00623415	0.0074975	0.00584717	0.0036209	0.00522091	0.00269603
	MIR-713_MMU-MIR-713	TGCACTGAAGGCACACAGC	16.8391	20.0011	23.2434	11.0542	11.612	21.2077	22.7759	7.62471	7.19353	11.7888	11.8726
	MIR-714_MMU-MIR-714	CGACGAGGGCCGGTCGGTCGC	6.12903	7.34379	10.0263	4.53803	4.71555	6.52133	7.82893	2.86094	2.77633	3.46726	3.56617
	MIR-715_MMU-MIR-715	CTCCGTGCACACCCCCGCGTG	0.0425722	0.0200953	0.022411	0.0698248	0.0747034	0.0315863	0.0330659	0.0442714	0.0546153	0.0510489	0.0276343
	MIR-717_MMU-MIR-717	CTCAGACAGAGATACCTTCTCT	0.33786	0.133738	0.16328	0.439146	0.431753	0.182037	0.171097	0.177921	0.15238	0.142125	0.089643
	MIR-718_MMU-MIR-718	CTTCCGCCCGGCCGGGTGTCG	0.00407606	0.00485059	0.00106719	0.00403945	0.0052212	0.00332488	0.00326814	0	0.000905226	0.000580101	0
	MIR-719_MMU-MIR-719	ATCTCGGCTACAGAAAAATGTT	1.072	0.83153	0.528259	2.06243	1.95353	0.68825	0.616141	1.15607	1.18796	0.57604	0.438779
	MIR-720_MMU-MIR-720_HSA-MIR-720	ATCTCGCTGGGGCCTCCA	0.889487	0.48298	0.473833	0.819431	0.82736	0.732304	0.512137	0.388419	0.391963	0.330658	0.287801
	MIR-721_MMU-MIR-721	CAGTGCAATTAAAAGGGGGAA	0.0158513	0.00485059	0.00533595	0.0484734	0.0397615	0.0141307	0.0176864	0.167062	0.189494	0.160108	0.117277
	MIR-741-3P_MMU-MIR-741	TGAGAGATGCCATTCTATGTAGA	18.2866	18.9845	19.9341	14.4341	14.3085	11.4205	16.0191	22.6469	21.6083	22.6228	23.8612
	MIR-741-3P_RNO-MIR-741	TGAAAGATGCCACGCTATGTAGA	1.81973	1.47389	1.43217	2.11956	2.15756	1.76717	1.95742	1.56788	1.63333	1.65213	1.72209
	MIR-742_MMU-MIR-742	GAAAGCCACCATGCTGGGTAAA	0.000452895	0.000692942	0	0.00115413	0.000401631	0	0.000192244	0	0	0	0
	MIR-742_RNO-MIR-742	GAAAGCCACCATGTTGGGTAAA	0.000452895	0	0.00106719	0.00115413	0	0	0	0	0	0	0
	MIR-742*_MMU-MIR-742*_RNO-MIR-742-5P	TACTCACATGGTTGCTAATCA	0.556156	0.27787	0.269999	0.54648	0.515293	0.387348	0.404673	0.471115	0.469812	0.530212	0.437431
	MIR-743A_MMU-MIR-743A	GAAAGACACCAAGCTGAGTAGA	0.582424	0.472586	0.505848	0.545903	0.563488	0.444287	0.533092	0.384242	0.351228	0.354442	0.320828
	MIR-743A_RNO-MIR-743A	GAAAGACGCCAAACTGGGTAGA	0.545739	0.249459	0.315888	0.416063	0.442196	0.325838	0.267603	0.301547	0.225401	0.193754	0.168502
	MIR-743B-3P_MMU-MIR-743B-3P	GAAAGACATCATGCTGAATAGA	14.3763	14.6432	15.5468	11.0058	10.877	10.1093	13.633	10.6151	10.9632	12.8417	13.1155
	MIR-743B-3P_RNO-MIR-743B	GAAAGACACCATACTGAATAGA	3.18476	2.10377	2.41292	4.10062	4.01671	2.58011	3.55209	4.2818	4.25848	4.37454	4.12358
	MIR-743B-5P_MMU-MIR-743B-5P_RNO-MIR-743B-5P	TGTTCAGACTGGTGTCCATCA	0.290306	0.128194	0.154743	0.21813	0.220094	0.174556	0.135339	0.0743425	0.0805651	0.0829544	0.0748148
	MIR-744_HSA-MIR-744_MMU-MIR-744_RNO-MIR-744	TGCGGGGCTAGGGCTAACAGCA	0.0167571	0.00485059	0.00640314	0.0115413	0.00682773	0.00748098	0.00807423	0.00501186	0.00844877	0.00406071	0.00337004
	MIR-758_HSA-MIR-758_MMU-MIR-758_RNO-MIR-758	TTTGTGACCTGGTCCACTAACC	4.07651	3.88255	3.96034	3.62973	3.63436	3.4986	3.38426	1.42504	1.3687	1.3789	1.15997
	MIR-759_MMU-MIR-759_HSA-MIR-759_RNO-MIR-759	GCAGAGTGCAAACAATTTTGAC	0.0208332	0.0131659	0.00960472	0.0253908	0.0257044	0.0108059	0.00922769	0.0175415	0.0132766	0.00812141	0.0101101
	MIR-760-3P_HSA-MIR-760_MMU-MIR-760_RNO-MIR-760-3P	CGGCTCTGGGTCTGTGGGGA	0.118659	0.0491988	0.0330829	0.147728	0.154628	0.116786	0.068631	0.194627	0.140612	0.11312	0.110537
	MIR-761_MMU-MIR-761_HSA-MIR-761_RNO-MIR-761	GCAGCAGGGTGAAACTGACACA	0.267661	0.102555	0.104585	0.144843	0.122096	0.111383	0.0890088	0.0768485	0.0630641	0.0835345	0.0700968
	MIR-762_MMU-MIR-762	GGGGCTGGGGCCGGGACAGAGC	0.204256	0.135124	0.134466	0.342776	0.324116	0.200324	0.141299	0.244746	0.264326	0.185632	0.137498
	MIR-763_MMU-MIR-763	CCAGCTGGGAAGAACCAGTGGC	0.043478	0.0103941	0.0149407	0.0392404	0.0502039	0.024521	0.023646	0.0250593	0.0356055	0.0179831	0.0188722
	MIR-764-3P_MMU-MIR-764-3P	AGGAGGCCATAGTGGCAACTGT	0.0923907	0.0221741	0.0416204	0.0911761	0.0947849	0.0623415	0.045754	0.0426008	0.0313812	0.0377066	0.0283083
	MIR-764-5P_MMU-MIR-764-5P_RNO-MIR-764	GGTGCTCACATGTCCTCCT	1.31883	0.846775	0.928456	0.856363	0.866318	1.03944	0.812998	0.320759	0.3292	0.433915	0.37003
	MIR-765_HSA-MIR-765	TGGAGGAGAAGGAAGGTGATG	0.0760864	0.0374188	0.0469564	0.140227	0.12571	0.135904	0.13707	0.306559	0.243807	0.368364	0.330938
	MIR-766_HSA-MIR-766	ACTCCAGCCCCACAGCCTCAGC	0.368657	0.194024	0.324426	0.409138	0.397615	0.300901	0.261067	0.505362	0.445975	0.437976	0.413841
	MIR-767-3P_HSA-MIR-767-3P	TCTGCTCATACCCCATGGTTTCT	0.247281	0.115721	0.105652	0.274683	0.264675	0.12302	0.102081	0.105249	0.124318	0.0852748	0.0451585
	MIR-767-5P_HSA-MIR-767-5P_MMU-MIR-767	TGCACCATGGTTGTCTGAGCATG	1.69066	1.19255	1.00636	1.27877	1.41454	1.34284	1.21671	0.699154	0.763709	0.932222	0.840487
	MIR-768-3P_HSA-MIR-768-3P_(DELETED_IN_MIRBASE_120)	TCACAATGCTGACACTCAAACTGCTGAC	0.512678	0.250845	0.332963	0.665932	0.680764	0.254769	0.217235	0.381736	0.396791	0.282509	0.142216
	MIR-768-5P_HSA-MIR-768-5P_(DELETED_IN_MIRBASE_120)	GTTGGAGGATGAAAGTACGGAGTGAT	3.0181	4.02322	3.42995	6.38233	6.25098	5.85594	4.79379	51.4893	55.8959	66.6693	67.5531
	MIR-769-3P_HSA-MIR-769-3P	CTGGGATCTCCGGGGTCTTGGTT	0.0240035	0.0124729	0.00853752	0.0502046	0.03695	0.0178712	0.00845872	0.0192121	0.0223289	0.0145025	0.00404404
	MIR-769-5P_HSA-MIR-769-5P	TGAGACCTCTGGGTTCTGAGCT	3.16936	2.23058	2.40331	4.21315	4.18018	2.96247	2.5059	1.6773	1.63665	1.12424	0.92676
	MIR-770-3P_HSA-MIR-770-3P	CGTGGGCCTGATGTGGTGCTGG	0.0624996	0.0256388	0.0533595	0.0225055	0.0349419	0.0353268	0.0284521	0.0125296	0.0150871	0.0168229	0.0188722
	MIR-770-3P_MMU-MIR-770-3P_RNO-MIR-770-3P	CGTGGGCCTGACGTGGAGCTGG	1.04528	0.746991	0.978614	0.517627	0.535776	0.790905	0.632481	0.403454	0.32045	0.475683	0.467761
	MIR-770-5P_HSA-MIR-770-5P	AGTACCACGTGTCAGGGCCACA	1.09691	0.818364	0.912448	0.732294	0.710084	0.919744	0.746097	0.378395	0.433301	0.693801	0.557404
	MIR-770-5P_MMU-MIR-770-5P_RNO-MIR-770-5P	AGCACCACGTGTCTGGGCCACG	6.24181	4.84158	6.28148	3.71918	3.99743	5.25539	4.31914	5.22403	4.9196	7.15554	6.48934
	MIR-7B_MMU-MIR-7B_RNO-MIR-7B	TGGAAGACTTGTGATTTTGTTGT	0.107789	0.0450412	0.0384189	0.133302	0.116473	0.0461327	0.0382565	0.0801897	0.0893156	0.0417673	0.0566166
	MIR-801_HSA-MIR-801_(DELETED_IN_MIRBASE_110)	GATTGCTCTGCGTGCGGAATCGAC	0.386773	0.210654	0.241185	0.440877	0.425729	0.388179	0.240305	0.192121	0.222384	0.182732	0.165132
	MIR-801_MMU-MIR-801_(DELETED_IN_MIRBASE_110)	GATTGCTGTGCGTGCGGAATCGAC	0.357787	0.24253	0.26573	0.311038	0.307248	0.322929	0.212237	0.14785	0.139707	0.176931	0.127387
	MIR-802_MMU-MIR-802_HSA-MIR-802_RNO-MIR-802	TCAGTAACAAAGATTCATCCTT	1.66892	1.44409	1.09174	1.68734	1.62299	0.773865	0.847987	2.99124	2.99901	2.41496	2.15143
	MIR-804_MMU-MIR-804	TGTGAGTTGTTCCTCACCTGGA	0.0624996	0.0214812	0.0234782	0.0623229	0.0614495	0.0357424	0.0309512	0.0267299	0.0223289	0.0208836	0.0262863
	MIR-805_MMU-MIR-805	GAATTGATCAGGACATAGGG	2.41212	2.35046	1.93588	2.20323	2.23467	2.03192	1.77921	1.7625	1.72083	1.79309	1.51112
	MIR-871_MMU-MIR-871	TATTCAGATTAGTGCCAGTCATG	0.0973725	0.0505847	0.0362845	0.135033	0.129325	0.05112	0.0446005	0.142838	0.136387	0.103838	0.0687488
	MIR-871_RNO-MIR-871	TATTCAGATTGGTGCCGGTCACA	0.110054	0.036033	0.0490908	0.113105	0.0988012	0.0627571	0.0415246	0.112767	0.0968592	0.0545295	0.0613347
	MIR-872_MMU-MIR-872_RNO-MIR-872	AAGGTTACTTGTTAGTTCAGG	0.173459	0.0789953	0.072569	0.138495	0.149407	0.0831219	0.0926614	0.0668248	0.115567	0.0870151	0.0741408
	MIR-873_HSA-MIR-873_MMU-MIR-873_RNO-MIR-873	GCAGGAACTTGTGAGTCTCCT	0.0425722	0.0221741	0.0128063	0.0248138	0.0236962	0.03408	0.0253762	0.0142003	0.0159923	0.0104418	0.0128061
	MIR-874_HSA-MIR-874_MMU-MIR-874_RNO-MIR-874	CTGCCCTGGCCCGAGGGACCGA	0.869559	0.493374	0.628575	0.560329	0.603651	0.712771	0.534053	0.25644	0.249842	0.293531	0.271625
	MIR-875-3P_HSA-MIR-875-3P	CCTGGAAACACTGAGGTTGTG	1.53305	1.09415	1.06719	1.3688	1.31454	1.34117	1.12559	0.698319	0.640296	0.670017	0.539206
	MIR-875-3P_MMU-MIR-875-3P	CCTGAAAATACTGAGGCTATG	0.0833328	0.0450412	0.0245454	0.0882908	0.0847441	0.05112	0.0415246	0.0793544	0.0606501	0.0469882	0.0404404
	MIR-875-3P_RNO-MIR-875-3P	CCTGAAAACACTGAGGCTGCG	0.195198	0.126808	0.100316	0.223324	0.23897	0.2423	0.17994	0.180427	0.23898	0.238421	0.227815
	MIR-875-5P_HSA-MIR-875-5P_MMU-MIR-875-5P_RNO-MIR-875	TATACCTCAGTTTTATCAGGTG	0	0	0	0.000577064	0	0	0.000192244	0	0	0	0
	MIR-876-3P_HSA-MIR-876-3P	TGGTGGTTTACAAAGTAATTCA	0.013134	0.00485059	0.00213438	0.0161578	0.0192783	0.00581854	0.00461385	0.024224	0.0144836	0.011602	0.00808809
	MIR-876-3P_MMU-MIR-876-3P	TAGTGGTTTACAAAGTAATTCA	0.0163042	0.00554353	0.00320157	0.0294303	0.0321305	0.0087278	0.00845872	0.0309065	0.0365108	0.0278448	0.0181982
	MIR-876-3P_RNO-MIR-876-3P	TGGTGGTTTGCAAAGTAATTCA	0.0489127	0.0152447	0.0288141	0.0559752	0.0578349	0.0211961	0.0163407	0.0451067	0.0410369	0.0237841	0.0168502
	MIR-876-5P_HSA-MIR-876-5P	TGGATTTCTTTGTGAATCACCA	0.00181158	0.00138588	0	0.00288532	0.00562283	0.00249366	0.00230692	0.00417655	0.000603484	0.000580101	0
	MIR-876-5P_MMU-MIR-876-5P	TGGATTTCTCTGTGAATCACTA	0.0384961	0.00970118	0.00853752	0.0617459	0.0554251	0.0132995	0.0159562	0.0375889	0.0295707	0.0133423	0.0181982
	MIR-876-5P_RNO-MIR-876	TGGATTTCTCTGTGAATCACCA	0.0190216	0.00692942	0.00320157	0.026545	0.0289174	0.00789659	0.00692077	0.0100237	0.00995748	0.00464081	0.00539206
	MIR-877_HSA-MIR-877_MMU-MIR-877_RNO-MIR-877	GTAGAGGAGATGGCGCAGGG	0.129528	0.0589	0.0683002	0.352586	0.360263	0.339553	0.258952	0.67493	0.710904	0.872472	0.700968
	MIR-878-3P_MMU-MIR-878-3P	GCATGACACCACACTGGGTAGA	1.35642	0.952795	1.19739	1.35322	1.26996	1.52653	1.3211	0.652377	0.595639	0.671177	0.677378
	MIR-878-3P_RNO-MIR-878-3P	GCATGACACCATACTGGGTAGA	0.75543	0.45942	0.547469	0.758262	0.663896	0.618843	0.588842	0.348324	0.317432	0.371845	0.318806
	MIR-878-5P_MMU-MIR-878-5P	TATCTAGTTGGATGTCAAGACA	0.368657	0.213426	0.148339	0.296611	0.297207	0.181621	0.19282	0.182097	0.161734	0.154887	0.137498
	MIR-878-5P_RNO-MIR-878	TATCTAGTTGGCTGTCAGTCA	0.256792	0.139281	0.115257	0.283339	0.243388	0.173309	0.16706	0.117779	0.139103	0.128782	0.105819
	MIR-879_MMU-MIR-879_RNO-MIR-879	AGAGGCTTATAGCTCTAAGCC	0.149908	0.0505847	0.0416204	0.232557	0.255036	0.106812	0.0874708	0.115273	0.116171	0.0951366	0.0768369
	MIR-880_MMU-MIR-880	TACTCCATCCTCTCTGAGTAGA	1.63858	0.911218	1.10027	1.73235	1.70894	0.954656	1.1823	1.32229	1.3856	1.28086	1.11885
	MIR-880_RNO-MIR-880	TACTCCATTCATTCTGAGTAGA	0.0394019	0.0194024	0.0245454	0.0530899	0.0610479	0.0216117	0.0196088	0.0392595	0.0558223	0.0330658	0.0350484
	MIR-881_MMU-MIR-881	AACTGTGTCTTTTCTGAATAGA	0.176629	0.0789953	0.0715018	0.203704	0.192381	0.0881093	0.0909312	0.210498	0.261912	0.193754	0.16311
	MIR-881_RNO-MIR-881	AACTGTGGCATTTCTGAATAGA	1.70243	0.932006	0.98395	2.66892	2.53028	1.49245	1.5243	2.22777	2.11823	1.7287	1.52932
	MIR-882_MMU-MIR-882	AGGAGAGAGTTAGCGCATTAGT	4.29028	5.46454	4.11295	6.16997	6.09636	7.32928	7.1828	20.8953	21.8174	25.8499	30.2636
	MIR-882A_RNO-MIR-882A	ATGGGAATGTTAGAGCATTAGC	1.67752	1.81481	1.46952	1.33417	1.43141	1.33161	1.21517	0.836145	0.921822	0.922941	0.890364
	MIR-882B_RNO-MIR-882B	ATGGCAATGTTAGAGCATTAGC	2.46647	2.47727	2.18027	1.47728	1.54025	1.5656	1.46067	0.861204	0.853024	1.04708	0.969223
	MIR-883A-3P_MMU-MIR-883A-3P	TAACTGCAACAGCTCTCAGTAT	0.299817	0.133045	0.131264	0.246983	0.253028	0.113046	0.121882	0.091884	0.0757372	0.0893355	0.0525726
	MIR-883B-3P_MMU-MIR-883B-3P_RNO-MIR-883	TAACTGCAACATCTCTCAGTAT	0.056159	0.0291035	0.0309485	0.0530899	0.0550234	0.0315863	0.0238382	0.0175415	0.0171993	0.0278448	0.0202202
	MIR-883B-5P_MMU-MIR-883B-5P	TACTGAGAATGGGTAGCAGTCA	0.191575	0.0796883	0.0618971	0.151768	0.155833	0.121774	0.104581	0.0952253	0.106213	0.0986172	0.0707708
	MIR-885-3P_HSA-MIR-885-3P	AGGCAGCGGGGTGTAGTGGATA	1.37363	0.9424	0.510117	2.75086	2.70539	3.1711	2.76023	5.87724	5.88367	6.55804	7.17683
	MIR-885-5P_HSA-MIR-885-5P	TCCATTACACTACCCTGCCTCT	0.367751	0.259853	0.180355	2.49984	2.41541	1.8877	2.06662	2.07825	2.02439	1.79773	1.7295
	MIR-886-3P_HSA-MIR-886-3P	CGCGGGTGCTTACTGACCCTT	0.00815212	0.00207882	0.00213438	0.0080789	0.00843425	0.00706537	0.00326814	0.00083531	0.000603484	0.00406071	0.00134801
	MIR-886-5P_HSA-MIR-886-5P	CGGGTCGGAGTTAGCTCAAGCGG	0.105072	0.03534	0.0458892	0.100986	0.114465	0.0660819	0.0430626	0.147014	0.127939	0.0893355	0.0512246
	MIR-887_HSA-MIR-887	GTGAACGGGCGCCATCCCGAGG	0.099637	0.0436553	0.0512251	0.100409	0.121293	0.10889	0.0840105	0.109426	0.114662	0.146766	0.109863
	MIR-888_HSA-MIR-888	TACTCAAAAAGCTGTCAGTCA	0.407606	0.308359	0.192094	0.221016	0.212061	0.103487	0.0961218	0.125296	0.0862982	0.0661315	0.0714448
	MIR-888*_HSA-MIR-888*	GACTGACACCTCTTTGGGTGAA	0.00362316	0.000692942	0.00106719	0.00346238	0.00682773	0.00374049	0.00173019	0.00167062	0.00271568	0.0011602	0
	MIR-889_HSA-MIR-889	TTAATATCGGACAACCATTGT	1.4864	1.21126	0.929523	1.8743	1.81818	0.941356	1.08791	1.78339	1.72596	1.38992	1.37969
	MIR-890_HSA-MIR-890	TACTTGGAAAGGCATCAGTTG	0.0294382	0.0152447	0.00853752	0.0294303	0.0293191	0.0182868	0.0159562	0.00584717	0.00633658	0.0150826	0.00741408
	MIR-891A_HSA-MIR-891A	TGCAACGAACCTGAGCCACTGA	1.8374	1.23205	1.09707	3.13	3.2259	4.31444	3.79258	2.10164	2.04128	2.70153	2.43452
	MIR-891B_HSA-MIR-891B	TGCAACTTACCTGAGTCATTGA	0.0982783	0.0561283	0.0512251	0.0877138	0.0803262	0.0802127	0.0620947	0.0517892	0.0525031	0.0493086	0.0384184
	MIR-892A_HSA-MIR-892A	CACTGTGTCCTTTCTGCGTAG	0.730068	0.442097	0.377785	0.770958	0.735788	0.662066	0.570771	0.464432	0.402825	0.389828	0.318806
	MIR-892B_HSA-MIR-892B	CACTGGCTCCTTTCTGGGTAGA	0.196104	0.0810742	0.0960472	0.274105	0.270699	0.155022	0.136877	0.157873	0.138801	0.135164	0.126713
	MIR-9_HSA-MIR-9_MMU-MIR-9_RNO-MIR-9	TCTTTGGTTATCTAGCTGTATGA	0.103713	0.0429624	0.0234782	0.1258	0.115268	0.0444702	0.0488299	0.121955	0.122809	0.0777335	0.0700968
	MIR-9*_MMU-MIR-9*_HSA-MIR-9*_RNO-MIR-9*	TAAAGCTAGATAACCGAAAGT	0.173912	0.0796883	0.0715018	0.245252	0.233749	0.0856156	0.0909312	0.17458	0.211219	0.135164	0.111211
	MIR-92A_HSA-MIR-92A_MMU-MIR-92A_RNO-MIR-92A	TATTGCACTTGTCCCGGCCTGT	0.152626	0.100477	0.0960472	0.283339	0.336968	0.215286	0.182055	0.28317	0.312001	0.193754	0.167828
	MIR-92B_HSA-MIR-92B_MMU-MIR-92B_RNO-MIR-92B	TATTGCACTCGTCCCGGCCTCC	1.32834	0.94933	1.12162	3.5299	3.72513	3.75379	3.57996	5.27164	5.33419	4.63733	4.82522
	MIR-93_HSA-MIR-93_MMU-MIR-93_RNO-MIR-93	CAAAGTGCTGTTCGTGCAGGTAG	0.0638583	0.0256388	0.0202766	0.0490505	0.0550234	0.0324176	0.037103	0.0167062	0.0165958	0.0249443	0.0229163
	MIR-95_HSA-MIR-95	TTCAACGGGTATTTATTGAGCA	0.224636	0.137202	0.0939128	0.183506	0.207643	0.100578	0.0917002	0.126967	0.160828	0.0928161	0.0788589
	MIR-96_HSA-MIR-96_MMU-MIR-96_RNO-MIR-96	TTTGGCACTAGCACATTTTTGCT	0.641753	0.385275	0.413003	0.780768	0.728157	0.284693	0.237229	0.778508	0.849102	0.51977	0.370704
	MIR-98_HSA-MIR-98_MMU-MIR-98_RNO-MIR-98	TGAGGTAGTAAGTTGTATTGTT	0.196557	0.110871	0.10245	0.326041	0.322108	0.168322	0.208969	0.6482	0.666246	0.712944	0.609977
	MIR-99A_HSA-MIR-99A_MMU-MIR-99A_RNO-MIR-99A	AACCCGTAGATCCGATCTTGTG	2.197	2.03933	2.00098	1.86911	1.8953	1.68613	1.96165	1.03913	1.0395	1.06739	1.00562
	MIR-99B_HSA-MIR-99B_MMU-MIR-99B_RNO-MIR-99B	CACCCGTAGAACCGACCTTGCG	13.427	18.602	21.2819	8.59018	8.97043	11.5415	13.2229	11.2007	10.6608	12.6798	12.9133
	RLCV-MIR-RL1-1_RLCV-MIR-RL1-1	TAACCTGATCAGCCCCGGGGTT	0.370921	0.567519	0.232648	0.690746	0.615299	0.401479	0.371222	0.937217	1.04795	0.421733	0.413841
	RLCV-MIR-RL1-10_RLCV-MIR-RL1-10	TAGTGCGCCGGTGACCTGATAG	11.8373	12.9525	17.8413	11.8806	11.5011	19.6002	22.1788	16.3996	17.1003	20.0918	27.6242
	RLCV-MIR-RL1-11_RLCV-MIR-RL1-11	TGACACTCGATAGGATACGGGG	1.1816	0.707493	0.496244	1.16798	1.11814	0.897301	0.822803	0.634835	0.712111	0.773275	0.674007
	RLCV-MIR-RL1-12-3P_RLCV-MIR-RL1-12-3P	AACGGTGCATGGACTGGCTAGA	0.24094	0.114335	0.159011	0.111373	0.115268	0.147126	0.100543	0.130308	0.132766	0.218698	0.186026
	RLCV-MIR-RL1-12-5P_RLCV-MIR-RL1-12-5P	AGACCAGACCATGCACAGTGGG	0.0688401	0.0318753	0.0480236	0.0905991	0.0831376	0.0723161	0.0580576	0.0542951	0.0256481	0.0382867	0.0478545
	RLCV-MIR-RL1-13_RLCV-MIR-RL1-13	GATCATAGCCAGTGTCCAGGGA	0.0860501	0.0381118	0.0288141	0.125223	0.111653	0.0972527	0.068631	0.104414	0.112851	0.0957167	0.0808809
	RLCV-MIR-RL1-14-3P_RLCV-MIR-RL1-14-3P	TCGCACATCAGGCTGAACGAC	4.61636	3.82296	4.1375	3.34986	3.448	4.97235	4.58001	1.52193	1.6285	2.42076	2.13728
	RLCV-MIR-RL1-14-5P_RLCV-MIR-RL1-14-5P	TCGGACGGTCTGGTGCGCTTGAT	1.34872	0.905675	0.975412	1.54249	1.54387	1.475	1.23766	0.630659	0.617364	0.650873	0.684792
	RLCV-MIR-RL1-15_RLCV-MIR-RL1-15	TCCTGTAGAGTATGGGTGTGGTTT	0.383602	0.179472	0.1366	0.54648	0.489588	0.304226	0.273755	1.03996	1.11916	1.14628	1.04606
	RLCV-MIR-RL1-16-3P_RLCV-MIR-RL1-16-3P	CATGAAACACATGGCCTGTTCC	1.77263	1.73443	1.33079	1.54192	1.68002	1.59927	1.29399	0.462761	0.533178	0.523831	0.444171
	RLCV-MIR-RL1-2_RLCV-MIR-RL1-2	TATCTTTTGCGGGGGAATTTCCA	0.119112	0.0346471	0.0373517	0.271797	0.251421	0.0261834	0.0198011	0.191286	0.253161	0.0353862	0.0202202
	RLCV-MIR-RL1-3_RLCV-MIR-RL1-3	CGCACCTCGCCGTCTCTACTGCT	4.76038	3.97956	5.26872	6.91092	6.52409	9.27101	9.81846	5.54729	5.75844	5.59043	6.3478
	RLCV-MIR-RL1-4-3P_RLCV-MIR-RL1-4-3P	CACCACACGATCCACTAGGTCT	3.32063	2.59091	2.04047	2.91013	3.00942	3.7887	3.73683	1.93875	1.96525	2.32272	2.26467
	RLCV-MIR-RL1-4-5P_RLCV-MIR-RL1-4-5P	ACCTAGTAATTGTGCGGTGTT	0.128622	0.0644436	0.0298813	0.128685	0.120891	0.0993307	0.0795889	0.0927194	0.0615554	0.0638111	0.0377444
	RLCV-MIR-RL1-5-3P_RLCV-MIR-RL1-5-3P	CGCACCACTTTTCACTAGGTGT	0.000452895	0	0	0.000577064	0.000803262	0.00041561	0.000192244	0	0.00301742	0.000580101	0.00337004
	RLCV-MIR-RL1-5-5P_RLCV-MIR-RL1-5-5P	AACCTAGTGCCGGTGATGTGCT	12.3785	15.9695	14.2587	7.46779	7.81734	10.6579	11.5438	4.68692	4.88068	5.72096	5.64616
	RLCV-MIR-RL1-7_RLCV-MIR-RL1-7	CGAGGTAAACATCGGCTTACTG	0.0855972	0.0318753	0.0437548	0.0767495	0.0779164	0.0652507	0.0492144	0.0367536	0.0377177	0.0429275	0.0262863
	RLCV-MIR-RL1-8_RLCV-MIR-RL1-8_(MIRBASE_VERSION)	TAAGGTGAATATAGCTGCCCATTG	0.00543475	0.00207882	0.00213438	0.00692477	0.0052212	0.00498732	0.00346038	0.00334124	0.00512961	0.0011602	0
	RLCV-MIR-RL1-9_RLCV-MIR-RL1-9	TCGATGCATGGTCCCCCCTTAGT	0.244111	0.111564	0.0736361	0.256216	0.287166	0.19783	0.143606	0.154532	0.15419	0.125882	0.093687
	SV40-MIR-S1-3P_SV40-MIR-S1-3P	GCCTGTTTCATGCCCTGAGT	5.8582	6.10897	4.38722	6.15843	6.14977	6.62025	6.25541	3.66534	3.54456	3.01885	2.85981
	SV40-MIR-S1-5P_SV40-MIR-S1-5P	TGAGGGGCCTGAAATGAGCCTT	0.0670285	0.0221741	0.0320157	0.0773266	0.0775148	0.0490419	0.0347961	0.0551304	0.0464683	0.0452479	0.0310043

## Sheet: ALL BY EC  ORDER
	miRNA:3'-adaptor RATIO		1:0.6	1:0.6	1:0.6	1:6	1:6	1:6	1:6	1:60	1:60	1:60	1:60
	PCR CYCLES		16	24	28	16	20	24	28	16	20	24	28
	RNA IDENTITY	SEQUENCE
	MIR-631_HSA-MIR-631	AGACCTGGCCCAGACCTCAGC	27.9495	55.9197	44.0995	19.2838	19.4691	42.2929	46.7861	18.0427	17.4974	23.2214	29.5822
	MIR-546_MMU-MIR-546	ATGGTGGCACGGAGTC	30.334	45.6219	56.8236	14.7371	15.2274	38.1551	39.7913	17.8063	15.2159	26.5286	35.9617
	MIR-741-3P_MMU-MIR-741	TGAGAGATGCCATTCTATGTAGA	18.2866	18.9845	19.9341	14.4341	14.3085	11.4205	16.0191	22.6469	21.6083	22.6228	23.8612
	MIR-146B-5P_HSA-MIR-146B-5P_MMU-MIR-146B_RNO-MIR-146B	TGAGAACTGAATTCCATAGGCT	15.2513	17.2833	16.3237	14.2015	13.8832	10.0607	12.0531	11.9174	11.6355	8.71196	8.41768
	MIR-409-5P_HSA-MIR-409-5P_MMU-MIR-409-5P_RNO-MIR-409-5P	AGGTTACCCGAGCAACTTTGCAT	16.6131	26.6914	22.2829	12.4421	12.5188	13.4886	12.032	16.9985	16.6625	12.8022	12.0486
	MIR-506_HSA-MIR-506	TAAGGCACCCTTCTGAGTAGA	13.2427	11.7953	14.073	12.011	11.8256	11.7534	13.4876	17.894	17.9886	19.0134	19.3117
	RLCV-MIR-RL1-10_RLCV-MIR-RL1-10	TAGTGCGCCGGTGACCTGATAG	11.8373	12.9525	17.8413	11.8806	11.5011	19.6002	22.1788	16.3996	17.1003	20.0918	27.6242
	MIR-713_MMU-MIR-713	TGCACTGAAGGCACACAGC	16.8391	20.0011	23.2434	11.0542	11.612	21.2077	22.7759	7.62471	7.19353	11.7888	11.8726
	MIR-743B-3P_MMU-MIR-743B-3P	GAAAGACATCATGCTGAATAGA	14.3763	14.6432	15.5468	11.0058	10.877	10.1093	13.633	10.6151	10.9632	12.8417	13.1155
	MIR-300-3P_HSA-MIR-300	TATACAAGGGCAGACTCTCTCT	12.1507	13.0093	12.7209	10.8794	10.7609	8.78308	11.5275	10.2167	10.1497	7.98683	8.5235
	MIR-322*_RNO-MIR-322*_MMU-MIR-322*	AAACATGAAGCGCTGCAACA	11.9003	14.1824	14.9257	10.6815	11.1111	12.5286	13.0493	13.7793	13.4164	13.3684	14.3887
	HCMV-MIR-UL22A*_HCMV-MIR-UL22A*	TCACCAGAATGCTAGTTTGTAG	11.9433	13.6024	12.532	10.6134	10.2143	7.08241	8.18862	9.54759	9.99731	7.94448	6.82163
	MIR-434-5P_MMU-MIR-434-5P_RNO-MIR-434-5P	GCTCGACTCATGGTTTGAACCA	13.4741	12.2457	15.7304	10.0132	10.1243	11.5095	10.6009	7.32734	7.21344	7.38584	6.63358
	MIR-700_MMU-MIR-700	CACGCGGGAACCGAGTCCACC	23.2892	34.6824	43.6118	9.85164	10.1508	17.7544	19.5352	10.9902	10.3682	14.7276	15.5527
	MIR-486-5P_HSA-MIR-486-5P_MMU-MIR-486	TCCTGTACTGAGCTGCCCCGAG	5.22415	5.556	6.50986	9.65832	9.81506	10.5702	10.8814	14.5678	14.1786	12.4478	13.4148
	MIR-371-5P_HSA-MIR-371-5P	ACTCAAACTGTGGGGGCACT	7.74995	10.2223	7.07974	9.56426	9.61223	13.5194	14.162	5.85218	5.85017	5.35897	5.23097
	MIR-501-3P_HSA-MIR-501-3P	AATGCACCCGGGCAAGGATTCT	8.77802	9.47667	12.5128	9.41884	9.07204	8.11727	8.6921	14.9437	15.0168	10.3357	11.1164
	MIR-604_HSA-MIR-604	AGGCTGCGGAATTCAGGAC	14.3341	16.535	18.7164	9.3646	9.63272	14.6382	13.6587	13.7291	13.5591	17.2684	18.4948
	MIR-671-3P_HSA-MIR-671-3P_MMU-MIR-671-3P_RNO-MIR-671	TCCGGTTCTCAGGGCTCCACC	9.60229	13.5054	12.0347	9.19609	9.1106	12.5028	12.5766	6.16375	5.99199	5.68151	5.19997
	MIR-146A_HSA-MIR-146A_MMU-MIR-146A_RNO-MIR-146A	TGAGAACTGAATTCCATGGGTT	9.42158	11.0039	10.0732	9.14127	8.95597	5.89418	6.94711	11.2917	11.2589	7.45778	7.36555
	MIR-673-3P_RNO-MIR-673-3P	TCCGGGACTGAGTTCTGTGCACC	11.052	11.5084	17.0377	9.07145	9.13228	9.17708	9.80731	6.50288	6.18571	5.52198	5.53697
	MIR-711_MMU-MIR-711	GGGACCCGGGGAGAGATGTAAG	5.70739	7.42833	4.39042	8.87063	8.2752	8.35292	8.09096	16.9802	16.7829	11.9333	15.3256
	MIR-183_HSA-MIR-183_MMU-MIR-183_RNO-MIR-183	TATGGCACTGGTAGAATTCACT	8.33871	5.3211	6.40421	8.80254	8.45674	4.62698	5.54258	16.6845	16.8631	13.0099	12.6673
	MIR-99B_HSA-MIR-99B_MMU-MIR-99B_RNO-MIR-99B	CACCCGTAGAACCGACCTTGCG	13.427	18.602	21.2819	8.59018	8.97043	11.5415	13.2229	11.2007	10.6608	12.6798	12.9133
	MIR-620_HSA-MIR-620	ATGGAGATAGATATAGAAAT	6.10277	6.96476	3.88991	8.0939	7.71172	4.06799	5.62486	18.7059	17.8565	15.8948	14.6624
	MIR-191*_HSA-MIR-191*	GCTGCGCTTGGATTTCGTCCCC	7.26173	9.43093	8.95053	8.08178	8.23745	8.1846	7.34697	5.95074	5.93707	4.12916	3.52708
	MIR-362-5P_MMU-MIR-362-5P_RNO-MIR-362-5P	AATCCTTGGAACCTAGGTGTGAAT	8.37404	8.45389	8.10425	7.90693	7.94065	5.01599	6.04914	4.70697	4.97271	3.44174	2.91913
	MIR-712_MMU-MIR-712	CTCCTTCACCCGGGCGGTACC	11.2526	15.8988	15.8008	7.80999	7.68963	11.869	12.696	8.08329	7.75477	8.76474	8.92588
	MIR-191_HSA-MIR-191_MMU-MIR-191_RNO-MIR-191	CAACGGAATCCCAAAAGCAGCTG	6.65711	8.71374	6.88445	7.68246	7.73903	10.8137	9.20309	3.88753	3.97394	3.90002	3.42396
	MIR-151-5P_HSA-MIR-151-5P_MMU-MIR-151-5P_RNO-MIR-151	TCGAGGAGCTCACAGTCTAGT	8.44242	7.0687	8.45642	7.50241	7.7812	9.5665	10.3758	3.85412	3.77751	4.57758	4.69042
	RLCV-MIR-RL1-5-5P_RLCV-MIR-RL1-5-5P	AACCTAGTGCCGGTGATGTGCT	12.3785	15.9695	14.2587	7.46779	7.81734	10.6579	11.5438	4.68692	4.88068	5.72096	5.64616
	MIR-668_HSA-MIR-668_MMU-MIR-668_RNO-MIR-668	TGTCACTCGGCTCGGCCCACTACC	6.92613	9.49884	8.44895	7.4372	7.53219	9.93848	11.0548	5.74776	5.87582	5.58521	6.56888
	MIR-192_HSA-MIR-192_MMU-MIR-192_RNO-MIR-192	CTGACCTATGAATTGACAGCC	10.3437	13.8741	8.78511	7.42335	7.49604	9.49876	8.85935	6.09358	5.95457	6.71003	6.19345
	MIR-501-3P_MMU-MIR-501-3P_RNO-MIR-501-3P	AATGCACCCGGGCAAGGATTTG	6.9293	7.93418	10.4361	7.28197	7.34944	6.45525	7.03381	5.11794	5.40872	3.76427	3.69019
	HCMV-MIR-US25-2-3P_HCMV-MIR-US25-2-3P	ATCCACTTGGAGAGCTCCCGCGG	5.03574	8.27026	6.1182	7.04999	7.16791	6.51385	5.58506	3.66617	3.83574	2.10925	1.67828
	MIR-184_HSA-MIR-184_MMU-MIR-184_RNO-MIR-184	TGGACGGAGAACTGATAAGGGT	6.44516	5.35297	5.41813	7.02864	6.98758	5.86051	6.1591	29.3695	29.6467	30.2221	35.8484
	RLCV-MIR-RL1-3_RLCV-MIR-RL1-3	CGCACCTCGCCGTCTCTACTGCT	4.76038	3.97956	5.26872	6.91092	6.52409	9.27101	9.81846	5.54729	5.75844	5.59043	6.3478
	EBV-MIR-BHRF1-3_EBV-MIR-BHRF1-3	TAACGGGAAGTGTGTAAGCACA	10.9275	11.7308	11.0732	6.76031	6.95263	9.33501	10.8689	5.93989	6.12687	9.06988	9.29659
	MIR-340-3P_RNO-MIR-340-3P_MMU-MIR-340-3P_HSA-MIR-340*	TCCGTCTCAGTTACTTTATAGCC	4.87633	5.64124	4.2805	6.60681	6.27789	3.93499	3.92196	5.86888	5.925	4.396	3.51562
	MIR-575_HSA-MIR-575	GAGCCAGTTGGACAGGAGC	7.57513	8.90153	7.98579	6.48158	6.75704	10.7909	9.6564	3.99612	4.04455	5.33577	5.17907
	MIR-470_MMU-MIR-470	TTCTTGGACTGGCACTGGTGAGT	6.02306	6.03413	6.50346	6.466	6.36826	6.86421	6.86733	8.58113	8.81267	8.85292	9.4388
	MIR-768-5P_HSA-MIR-768-5P_(DELETED_IN_MIRBASE_120)	GTTGGAGGATGAAAGTACGGAGTGAT	3.0181	4.02322	3.42995	6.38233	6.25098	5.85594	4.79379	51.4893	55.8959	66.6693	67.5531
	MIR-370_HSA-MIR-370_MMU-MIR-370_RNO-MIR-370	GCCTGCTGGGGTGGAACCTGGT	6.4207	8.4719	6.50773	6.28942	6.36183	7.51796	6.88655	4.39707	4.15046	3.31818	3.21299
	MIR-323-5P_HSA-MIR-323-5P_MMU-MIR-323-5P_RNO-MIR-323*	AGGTGGTCCGTGGCGCGTTCGC	6.89805	8.60841	12.627	6.25191	6.56586	12.2418	13.3038	5.2399	5.42924	8.18058	9.21638
	MIR-882_MMU-MIR-882	AGGAGAGAGTTAGCGCATTAGT	4.29028	5.46454	4.11295	6.16997	6.09636	7.32928	7.1828	20.8953	21.8174	25.8499	30.2636
	SV40-MIR-S1-3P_SV40-MIR-S1-3P	GCCTGTTTCATGCCCTGAGT	5.8582	6.10897	4.38722	6.15843	6.14977	6.62025	6.25541	3.66534	3.54456	3.01885	2.85981
	MIR-541-5P_MMU-MIR-541_RNO-MIR-541	AAGGGATTCTGATGTTGGTCACACT	8.94106	7.37913	9.76693	6.09726	6.16544	5.70217	5.4801	7.4969	7.8477	7.39977	5.99934
	MIR-346_MMU-MIR-346	TGTCTGCCCGAGTGCCTGCCTCT	6.21191	8.48438	10.8395	5.84451	6.02969	8.47428	9.4655	5.00434	4.94283	4.89489	5.62392
	EBV-MIR-BHRF1-1_EBV-MIR-BHRF1-1	TAACCTGATCAGCCCCGGAGTT	3.92706	6.36467	3.7373	5.73544	5.16297	4.17314	3.92158	6.66911	6.8432	3.4574	3.47586
	MIR-615-3P_RNO-MIR-615-3P_HSA-MIR-615-3P_MMU-MIR-615-3P	TCCGAGCCTGGGTCTCCCTCTT	4.25405	3.99134	3.4673	5.7037	5.60356	5.61115	5.22518	2.44662	2.26367	1.88765	1.65873
	MIR-27B_HSA-MIR-27B_MMU-MIR-27B_RNO-MIR-27B	TTCACAGTGGCTAAGTTCTGC	6.83283	6.72223	5.76176	5.44114	5.39752	5.12779	5.44319	3.33873	3.45193	3.65986	3.41385
	MIR-577_HSA-MIR-577	TAGATAAAATATTGGTACCTG	4.67705	6.6065	3.24212	5.30899	5.14489	3.2721	2.7189	14.6764	13.8056	9.4394	8.05237
	MIR-654-3P_HSA-MIR-654-3P_MMU-MIR-654-3P	TATGTCTGCTGACCATCACCTT	4.88221	5.18182	5.13639	5.21608	5.24128	6.13648	6.80369	2.72311	2.71688	3.23	2.93867
	MIR-202-3P_HSA-MIR-202	AGAGGTATAGGGCATGGGAA	2.18839	1.94439	1.55596	4.86465	4.89267	6.12858	5.87573	16.474	16.3327	21.4179	24.0573
	MIR-484_HSA-MIR-484_MMU-MIR-484_RNO-MIR-484	TCAGGCTCAGTCCCCTCCCGAT	4.50767	4.83119	5.98694	4.79309	4.66615	5.54091	5.79711	2.2261	2.35721	2.37899	2.19726
	MIR-125A-5P_HSA-MIR-125A-5P_MMU-MIR-125A-5P_RNO-MIR-125A-5P	TCCCTGAGACCCTTTAACCTGTGA	2.69382	2.44747	1.87399	4.66556	4.46172	2.56431	2.15159	7.98472	7.76171	4.53349	3.56213
	MIR-714_MMU-MIR-714	CGACGAGGGCCGGTCGGTCGC	6.12903	7.34379	10.0263	4.53803	4.71555	6.52133	7.82893	2.86094	2.77633	3.46726	3.56617
	MIR-409-3P_HSA-MIR-409-3P_RNO-MIR-409-3P_MMU-MIR-409-3P	GAATGTTGCTCGGTGAACCCCT	5.92025	5.86506	6.30816	4.49129	4.53482	4.58293	4.24666	1.43506	1.52289	1.57613	1.13907
	MIR-504_HSA-MIR-504_MMU-MIR-504	AGACCCTGGTCTGCACTCTATC	3.54844	3.03439	3.14608	4.4861	4.67016	3.1312	2.93268	1.56286	1.5063	0.97515	0.834421
	MIR-100_HSA-MIR-100_MMU-MIR-100_RNO-MIR-100	AACCCGTAGATCCGAACTTGTG	4.67388	4.82634	4.71592	4.45897	4.49867	3.92834	4.56136	3.16165	3.14626	2.93531	2.92317
	MIR-582-5P_HSA-MIR-582-5P_MMU-MIR-582-5P_RNO-MIR-582	TTACAGTTGTTCAACCAGTTACT	4.57334	4.26644	3.45876	4.35222	4.3103	2.54395	2.71794	1.78255	1.86839	1.43807	1.34262
	HSV1-MIR-H1_HSV1-MIR-H1	TGGAAGGACGGGAAGTGGAAG	2.21783	1.54041	1.57197	4.22526	4.35328	5.20717	5.35706	6.65575	6.34412	8.05586	8.25187
	MIR-769-5P_HSA-MIR-769-5P	TGAGACCTCTGGGTTCTGAGCT	3.16936	2.23058	2.40331	4.21315	4.18018	2.96247	2.5059	1.6773	1.63665	1.12424	0.92676
	MIR-516A-5P_HSA-MIR-516A-5P	TTCTCGAGGAAAGAAGCACTTTC	3.70106	4.37523	3.37339	4.13582	3.9641	2.68318	2.5182	2.34722	2.48032	1.76873	1.37902
	MIR-509-3-5P_HSA-MIR-509-3-5P	TACTGCAGACGTGGCAATCATG	4.77624	3.52846	4.40109	4.12139	4.19102	5.14483	5.11791	1.98302	2.03796	2.63946	2.39407
	MIR-743B-3P_RNO-MIR-743B	GAAAGACACCATACTGAATAGA	3.18476	2.10377	2.41292	4.10062	4.01671	2.58011	3.55209	4.2818	4.25848	4.37454	4.12358
	MIR-646_HSA-MIR-646	AAGCAGCTGCCTCTGAGGC	3.70469	2.32759	3.07031	4.05965	4.33601	4.63031	4.144	2.9996	2.82129	3.40635	3.10246
	MIR-181A_HSA-MIR-181A_MMU-MIR-181A_RNO-MIR-181A	AACATTCAACGCTGTCGGTGAGT	5.36002	4.98502	4.38082	4.00252	4.01631	4.91459	4.76918	1.72157	1.75433	2.03093	1.73624
	LET-7D*_MMU-LET-7D*_RNO-LET-7D*_HSA-LET-7D*	CTATACGACCTGCTGCCTTTCT	1.1268	0.625726	0.562409	3.99675	4.00265	3.8552	3.89505	1.62301	1.80019	1.55003	1.40531
	MIR-224_MMU-MIR-224	TAAGTCACTAGTGGTTCCGTT	3.23684	3.11477	2.90703	3.97655	3.98016	3.04476	3.80431	2.17431	2.07991	2.02919	1.78814
	MIR-361-5P_HSA-MIR-361-5P_MMU-MIR-361_RNO-MIR-361	TTATCAGAATCTCCAGGGGTAC	2.52353	1.48705	1.56984	3.89807	3.77212	1.73351	1.62407	4.63597	4.66191	2.32969	1.86498
	MIR-28-3P_HSA-MIR-28-3P_RNO-MIR-28*	CACTAGATTGTGAGCTCCTGGA	1.93703	1.03318	1.13656	3.72553	3.74842	2.58052	1.93339	1.88112	1.8883	1.26984	0.944285
	MIR-770-5P_MMU-MIR-770-5P_RNO-MIR-770-5P	AGCACCACGTGTCTGGGCCACG	6.24181	4.84158	6.28148	3.71918	3.99743	5.25539	4.31914	5.22403	4.9196	7.15554	6.48934
	MIR-485-5P_HSA-MIR-485-5P_MMU-MIR-485_RNO-MIR-485	AGAGGCTGGCCGTGATGAATTC	1.35733	0.693634	0.855887	3.69148	3.69661	3.23511	2.78465	3.67954	3.58319	3.15633	3.1092
	MIR-758_HSA-MIR-758_MMU-MIR-758_RNO-MIR-758	TTTGTGACCTGGTCCACTAACC	4.07651	3.88255	3.96034	3.62973	3.63436	3.4986	3.38426	1.42504	1.3687	1.3789	1.15997
	MIR-10B_HSA-MIR-10B_MMU-MIR-10B_RNO-MIR-10B	TACCCTGTAGAACCGAATTTGTG	1.83151	1.12187	1.35	3.57376	3.38213	1.12713	1.35013	2.88182	3.20209	1.87547	1.01506
	MIR-576-3P_HSA-MIR-576-3P	AAGATGTGGAAAAATTGGAATC	3.63856	2.88957	1.94015	3.56453	3.40784	2.52732	2.35768	8.97958	8.54533	9.37849	8.48845
	MIR-466G_MMU-MIR-466G	ATACAGACACATGCACACACA	1.24909	0.787874	0.89644	3.55702	3.51025	4.28036	5.0066	3.35126	3.49477	5.22671	5.51271
	MIR-92B_HSA-MIR-92B_MMU-MIR-92B_RNO-MIR-92B	TATTGCACTCGTCCCGGCCTCC	1.32834	0.94933	1.12162	3.5299	3.72513	3.75379	3.57996	5.27164	5.33419	4.63733	4.82522
	MIR-698_MMU-MIR-698	CATTCTCGTTTCCTTCCCT	1.98459	1.32698	1.18672	3.43988	3.3496	3.41465	3.5269	2.68051	2.71598	3.39301	2.88138
	MIR-351_MMU-MIR-351_(EDITED_VERSION)	TCCCTGAGGAGCCCTTTGAGCCTGT	2.05569	1.90628	2.04901	3.4041	3.50584	2.70271	2.49628	1.76751	1.68463	1.10799	0.871492
	MIR-485-3P_HSA-MIR-485-3P_MMU-MIR-485*_RNO-MIR-485-3P	GTCATACACGGCTCTCCTCTCT	1.4787	0.738676	0.833476	3.3689	3.43796	3.22804	3.14837	1.68064	1.56755	1.79309	1.55157
	RLCV-MIR-RL1-14-3P_RLCV-MIR-RL1-14-3P	TCGCACATCAGGCTGAACGAC	4.61636	3.82296	4.1375	3.34986	3.448	4.97235	4.58001	1.52193	1.6285	2.42076	2.13728
	MIR-673-3P_MMU-MIR-673-3P	TCCGGGGCTGAGTTCTGTGCACC	5.08873	5.63777	7.21314	3.26791	3.25562	3.55679	3.59034	3.3805	3.20359	3.00202	2.89351
	MIR-351_RNO-MIR-351_MMU-MIR-351	TCCCTGAGGAGCCCTTTGAGCCTGA	2.34464	2.02339	2.12798	3.23156	3.09416	2.71144	2.45072	2.18266	2.15776	1.53901	1.20108
	MIR-215_HSA-MIR-215	ATGACCTATGAATTGACAGAC	3.43521	3.89364	2.40865	3.22867	3.32591	3.15656	3.09781	2.53934	2.44713	2.50488	2.49181
	MIR-342-3P_HSA-MIR-342-3P_MMU-MIR-342-3P_RNO-MIR-342-3P	TCTCACACAGAAATCGCACCCGT	1.83921	1.53556	1.52822	3.21482	3.12469	2.43589	1.87611	5.65254	5.76237	4.367	3.8742
	MIR-224_HSA-MIR-224_RNO-MIR-224	CAAGTCACTAGTGGTTCCGTT	2.63721	2.3955	2.39371	3.20905	3.23273	2.68941	3.03553	1.29389	1.36991	1.18399	1.09054
	MIR-541-5P_HSA-MIR-541*	AAAGGATTCTGCTGTCGGTCCCACT	2.61638	2.29572	2.63062	3.18424	3.11706	2.06766	1.8961	1.26884	1.3684	0.857969	0.649743
	MIR-891A_HSA-MIR-891A	TGCAACGAACCTGAGCCACTGA	1.8374	1.23205	1.09707	3.13	3.2259	4.31444	3.79258	2.10164	2.04128	2.70153	2.43452
	HCMV-MIR-UL36_HCMV-MIR-UL36	TCGTTGAAGACACCTGGAAAGA	3.07244	1.78779	2.14719	3.11038	3.14517	2.19691	2.0449	2.26369	2.28751	2.06864	1.79286
	MIR-654-3P_RNO-MIR-654-3P	TATGTCTGCTGACCGTCACCTT	2.70786	2.61031	2.54205	3.0746	3.18052	3.77041	3.90428	1.83434	1.83157	2.08546	1.99911
	MIR-571_HSA-MIR-571	TGAGTTGGCCATCTGAGTGAG	1.29573	0.859247	0.994622	3.02035	3.11666	3.56552	3.38272	2.63122	2.55817	3.11862	2.98383
	MIR-434-3P_MMU-MIR-434-3P_RNO-MIR-434	TTTGAACCATCACTCGACTCCT	0.980066	0.837073	0.544267	2.98804	2.88773	2.27463	2.2356	2.11166	2.18009	1.89809	1.68232
	MIR-323-3P_HSA-MIR-323-3P_MMU-MIR-323-3P_RNO-MIR-323	CACATTACACGGTCGACCTCT	2.10732	1.49052	1.27956	2.91937	2.99938	3.53268	3.12261	1.67145	1.5597	1.71652	1.65873
	MIR-628-3P_HSA-MIR-628-3P	TCTAGTAAGAGTGGCAGTCGA	2.20922	1.85293	1.30091	2.91706	2.8564	2.97327	2.68487	3.91677	4.02403	4.5068	4.23681
	RLCV-MIR-RL1-4-3P_RLCV-MIR-RL1-4-3P	CACCACACGATCCACTAGGTCT	3.32063	2.59091	2.04047	2.91013	3.00942	3.7887	3.73683	1.93875	1.96525	2.32272	2.26467
	EBV-MIR-BART4_EBV-MIR-BART4	GACCTGATGCTGCTGGTGTGCT	3.61456	3.55618	2.7843	2.89571	3.0295	4.34603	4.04692	1.05917	0.979454	1.44445	1.34397
	MIR-654-5P_HSA-MIR-654-5P	TGGTGGGCCGCAGAACATGTGC	2.20334	1.77185	2.80671	2.8807	2.90781	3.47907	3.40617	1.42921	1.58203	1.93348	1.67626
	MIR-329_HSA-MIR-329	AACACACCTGGTTAACCTCTTT	1.01584	0.709572	0.518655	2.87089	2.78531	1.69735	1.81478	1.19366	1.14873	0.898576	0.705686
	MGHV-MIR-M1-4_MGHV-MIR-M1-4	TCGAGGAGCACGTGTTATTCTA	3.87271	2.79879	3.03936	2.85127	2.89375	2.78375	2.7735	2.22192	2.17164	2.71835	2.48844
	MIR-885-3P_HSA-MIR-885-3P	AGGCAGCGGGGTGTAGTGGATA	1.37363	0.9424	0.510117	2.75086	2.70539	3.1711	2.76023	5.87724	5.88367	6.55804	7.17683
	MIR-697_MMU-MIR-697	AACATCCTGGTCCTGTGGAGA	2.98186	2.75652	2.13865	2.67469	2.62225	2.97119	2.74582	1.48769	1.56604	1.98917	1.61155
	MIR-881_RNO-MIR-881	AACTGTGGCATTTCTGAATAGA	1.70243	0.932006	0.98395	2.66892	2.53028	1.49245	1.5243	2.22777	2.11823	1.7287	1.52932
	MIR-647_HSA-MIR-647	GTGGCTGCACTCACTTCCTTC	3.47552	2.94847	3.8803	2.662	2.62908	3.48572	2.93537	1.04664	1.02321	1.22343	1.22737
	EBV-MIR-BART9_EBV-MIR-BART9	TAACACTTCATGGGTCCCGTAGT	1.58468	1.40875	0.866559	2.60025	2.48168	1.55106	1.49931	1.52026	1.78088	1.04708	0.972593
	MIR-679_MMU-MIR-679	GGACTGTGAGGTGACTCTTGGT	1.63088	0.973583	0.981815	2.58929	2.38007	1.86068	1.71154	1.21705	1.45319	1.03664	1.1903
	MIR-201_RNO-MIR-201	CACTCAGTAAGGCATTGTTCTT	2.4633	2.02131	1.55917	2.58756	2.5612	1.83824	1.92224	1.75833	1.68402	1.64169	1.41339
	MIR-382*_RNO-MIR-382*_(MM-MIR-382*)	AATCATTCACGGACAACACTT	1.16621	0.550888	0.606164	2.57717	2.53188	1.62503	1.77479	1.21788	1.27365	1.1399	1.0218
	MIR-885-5P_HSA-MIR-885-5P	TCCATTACACTACCCTGCCTCT	0.367751	0.259853	0.180355	2.49984	2.41541	1.8877	2.06662	2.07825	2.02439	1.79773	1.7295
	MIR-346_HSA-MIR-346	TGTCTGCCCGCATGCCTGCCTCT	2.13359	2.73989	3.50145	2.49465	2.57847	3.26794	3.60745	1.03495	1.03679	1.12134	1.12761
	MIR-656_HSA-MIR-656	AATATTATACAGTCAACCTCT	0.865483	0.632656	0.463161	2.49407	2.43589	0.771787	0.962564	2.59029	2.40217	1.36382	1.19569
	KSHV-MIR-K12-5_KSHV-MIR-K12-5	TAGGATGCCTGGAACTTGCCGG	2.2047	1.29857	1.48553	2.48542	2.50055	2.19899	1.98626	0.998195	1.1783	1.07319	0.913954
	MIR-182*_HSA-MIR-182*	TGGTTCTAGACTTGCCAACTA	2.66076	1.8654	2.00632	2.47849	2.4865	1.48456	1.4376	3.85412	4.13356	3.23174	2.89823
	MIR-298_MMU-MIR-298_RNO-MIR-298	GGCAGAGGAGGGCTGTTCTTCCC	3.06248	2.21672	3.20904	2.47676	2.58891	2.36316	1.95858	1.15941	1.04252	1.0581	0.856664
	EBV-MIR-BART8-3P_EBV-MIR-BART8-3P	GTCACAATCTATGGGGTCGTAGA	2.29029	2.38441	1.59332	2.47099	2.52505	2.34986	1.96742	1.93374	1.94503	1.7374	1.44844
	MIR-492_HSA-MIR-492	AGGACCTGCGGGACAAGATTCTT	1.72463	1.11494	1.13976	2.43348	2.33307	1.48913	1.07407	1.10428	1.16804	0.724546	0.541228
	MIR-423-3P_HSA-MIR-423-3P_MMU-MIR-423-3P_RNO-MIR-423	AGCTCGGTCTGAGGCCCCTCAGT	1.48233	0.956952	1.24541	2.4179	2.59494	1.55022	1.37762	0.825286	0.819531	0.526152	0.427321
	MIR-383_HSA-MIR-383	AGATCAGAAGGTGATTGTGGCT	3.11864	2.56111	2.48762	2.41213	2.59936	2.21769	2.23945	0.864545	0.976135	1.10277	0.877558
	MIR-634_HSA-MIR-634	AACCAGCACCCCAACTTTGGAC	1.30207	0.950023	1.0117	2.41213	2.36561	1.74057	1.65599	4.47976	4.34207	3.4632	3.53045
	KSHV-MIR-K12-4-3P_KSHV-MIR-K12-4-3P	TAGAATACTGAGGCCTAGCTGA	1.63495	1.03318	0.877231	2.38212	2.54594	1.45754	1.46797	1.5921	1.48125	1.34235	1.02921
	KSHV-MIR-K12-4-5P_KSHV-MIR-K12-4-5P	AGCTAAACCGCAGTACTCTAGG	1.66122	1.75661	1.11948	2.36481	2.27564	1.64166	1.33994	1.43673	1.46345	1.00183	0.844531
	MIR-362-5P_HSA-MIR-362-5P	AATCCTTGGAACCTAGGTGTGAGT	2.61094	2.71079	2.46308	2.35211	2.42746	1.75263	1.94935	1.59878	1.70756	1.30059	1.18154
	MIR-30E*_HSA-MIR-30E*_MMU-MIR-30E*_RNO-MIR-30E*	CTTTCAGTCGGATGTTTACAGC	1.42164	0.95418	0.935926	2.35038	2.32866	1.47417	1.30283	2.14006	2.17284	1.52973	1.377
	MIR-702_MMU-MIR-702	TGCCCACCCTTTACCCCGCTC	0.258603	0.193331	0.137668	2.25805	2.15917	1.63293	1.34474	1.5378	1.53315	0.944984	0.775109
	MIR-805_MMU-MIR-805	GAATTGATCAGGACATAGGG	2.41212	2.35046	1.93588	2.20323	2.23467	2.03192	1.77921	1.7625	1.72083	1.79309	1.51112
	EBV-MIR-BART19-3P_EBV-MIR-BART19-3P	TTTTGTTTGCTTGGGAATGCT	1.8383	1.60069	1.36387	2.15591	2.18568	1.47749	1.39338	1.5094	1.51987	1.17702	1.05482
	EBV-MIR-BART11-3P_EBV-MIR-BART11-3P	ACGCACACCAGGCTGACTGCC	3.43023	3.18753	3.41394	2.14726	2.29974	3.58006	3.16375	2.57025	2.46312	4.22488	3.95305
	MIR-290-5P_MMU-MIR-290-5P_RNO-MIR-290	ACTCAAACTATGGGGGCACTTT	0.571554	0.40052	0.213438	2.14149	1.99129	1.2302	1.17499	0.812756	0.964367	0.45886	0.394294
	MIR-741-3P_RNO-MIR-741	TGAAAGATGCCACGCTATGTAGA	1.81973	1.47389	1.43217	2.11956	2.15756	1.76717	1.95742	1.56788	1.63333	1.65213	1.72209
	MIR-425*_MMU-MIR-425*_HSA-MIR-425*	ATCGGGAATGTCGTGTCCGCC	3.68566	3.51391	3.9358	2.11148	2.34914	3.45247	2.84174	1.10511	1.22266	1.96074	1.63245
	MIR-493_RNO-MIR-493_HSA-MIR-493	TGAAGGTCTACTGTGTGCCAGG	2.84962	2.67406	3.13434	2.10513	2.23628	2.56016	2.35248	1.17946	1.21843	1.38818	1.21995
	MIR-148A_HSA-MIR-148A_MMU-MIR-148A	TCAGTGCACTACAGAACTTTGT	1.61638	1.00199	1.01597	2.07916	2.14993	1.18698	1.17096	1.37408	1.30021	0.992553	0.936196
	MIR-719_MMU-MIR-719	ATCTCGGCTACAGAAAAATGTT	1.072	0.83153	0.528259	2.06243	1.95353	0.68825	0.616141	1.15607	1.18796	0.57604	0.438779
	MIR-547_RNO-MIR-547	ATTGGTACTTCTTTAAGTGAGA	2.14265	2.20078	1.42897	2.05839	1.95514	1.34408	1.45375	1.47599	1.58173	1.43459	1.17075
	MIR-220A_HSA-MIR-220A	CCACACCGTATCTGACACTTT	2.13223	1.71849	1.65521	2.04338	2.07041	1.86733	1.87284	0.869557	0.847291	0.80634	0.705686
	MIR-18A_HSA-MIR-18A_MMU-MIR-18A_RNO-MIR-18A	TAAGGTGCATCTAGTGCAGATAG	1.67345	1.42538	1.15363	2.02203	2.10655	1.84946	1.64311	0.537939	0.538911	0.524991	0.425299
	MIR-211_HSA-MIR-211	TTCCCTTTGTCATCCTTCGCCT	0.798455	0.517627	0.472765	2.01569	2.01097	2.01321	2.22195	3.04721	3.22109	3.86231	3.81016
	MIR-375_HSA-MIR-375_MMU-MIR-375_RNO-MIR-375	TTTGTTCGTTCGGCTCGCGTGA	1.84645	1.55496	1.61252	2.01511	2.02342	2.43506	2.08257	1.82515	1.7673	2.05414	1.8515
	MIR-411*_HSA-MIR-411*_MMU-MIR-411*	AACACGGTCCACTAACCCTCAGT	2.75949	2.29779	2.24003	1.99145	2.08205	1.71107	1.79402	1.73744	1.90128	2.04312	1.70591
	MIR-488*_MMU-MIR-488*	CCCAGATAATAGCACTCTCAA	0.976443	0.864791	0.573081	1.99029	1.86477	1.0145	1.02889	1.13352	1.13063	0.715264	0.626827
	MIR-339-3P_MMU-MIR-339-3P	TGAGCGCCTCGGCGACAGAGCCG	1.81475	1.04357	1.65308	1.92682	1.9218	1.81621	1.61215	1.17194	1.19067	1.27738	1.15727
	MIR-10A_HSA-MIR-10A_MMU-MIR-10A_RNO-MIR-10A	TACCCTGTAGATCCGAATTTGTG	0.901715	0.547424	0.615769	1.90489	1.80212	0.681184	0.708418	1.44341	1.56151	1.01692	0.56347
	MIR-889_HSA-MIR-889	TTAATATCGGACAACCATTGT	1.4864	1.21126	0.929523	1.8743	1.81818	0.941356	1.08791	1.78339	1.72596	1.38992	1.37969
	MIR-99A_HSA-MIR-99A_MMU-MIR-99A_RNO-MIR-99A	AACCCGTAGATCCGATCTTGTG	2.197	2.03933	2.00098	1.86911	1.8953	1.68613	1.96165	1.03913	1.0395	1.06739	1.00562
	MIR-327_MMU-MIR-327	ACTTGAGGGGCATGAGGAT	2.38087	2.09615	1.88786	1.82006	1.76718	2.38809	1.95473	6.92973	6.86403	9.01883	9.304
	MIR-676*_MMU-MIR-676*	ACTCTACAACCTTAGGACTTGC	1.23097	1.11771	0.773713	1.81256	1.82059	1.38066	1.24382	0.681613	0.737457	0.639851	0.508202
	HCMV-MIR-US25-1_HCMV-MIR-US25-1	AACCGCTCAGTGGCTCGGACC	1.79392	1.22304	1.45885	1.78948	1.84268	1.67823	1.53372	1.35821	1.32103	1.62544	1.29881
	MIR-450B-5P_HSA-MIR-450B-5P	TTTTGCAATATGTTCCTGAATA	1.2432	0.870335	0.718219	1.78659	1.723	0.883586	0.865096	4.05877	3.79652	2.9939	2.60099
	MIR-502-3P_HSA-MIR-502-3P	AATGCACCTGGGCAAGGATTCA	1.91892	1.63326	2.09916	1.75081	1.7977	1.59428	1.6135	0.801062	0.774873	0.963548	0.721188
	MIR-363*_RNO-MIR-363*_HSA-MIR-363*	CGGGTGGATCACGATGCAATTT	1.18568	0.895973	0.902843	1.7485	1.70171	1.52155	1.09233	0.938888	0.962557	0.759352	0.616717
	MIR-690_MMU-MIR-690	AAAGGCTAGGCTCACAACCAAA	2.03803	1.61455	1.5517	1.74389	1.73786	1.60841	1.51911	0.773497	0.824057	0.819683	0.833747
	MIR-880_MMU-MIR-880	TACTCCATCCTCTCTGAGTAGA	1.63858	0.911218	1.10027	1.73235	1.70894	0.954656	1.1823	1.32229	1.3856	1.28086	1.11885
	MIR-666-5P_MMU-MIR-666-5P	AGCGGGCACAGCTGTGAGAGCC	2.54573	1.8751	2.46521	1.71792	1.83224	2.01197	1.62311	1.28554	1.20908	1.45257	1.408
	MIR-802_MMU-MIR-802_HSA-MIR-802_RNO-MIR-802	TCAGTAACAAAGATTCATCCTT	1.66892	1.44409	1.09174	1.68734	1.62299	0.773865	0.847987	2.99124	2.99901	2.41496	2.15143
	MIR-694_MMU-MIR-694	CTGAAAATGTTGCCTGAAG	1.23233	1.10801	0.67233	1.67349	1.56516	1.19405	1.06176	0.872063	0.850912	0.719325	0.55673
	MIR-211_MMU-MIR-211_RNO-MIR-211	TTCCCTTTGTCATCCTTTGCCT	1.09872	0.862712	0.686204	1.61232	1.68484	1.56893	1.82862	1.27218	1.22718	1.56743	1.40261
	MIR-423-5P_HSA-MIR-423-5P_MMU-MIR-423-5P_RNO-MIR-423-5P	TGAGGGGCAGAGAGCGAGACTTT	1.05887	0.651365	0.728891	1.60828	1.57279	1.41183	1.02408	4.37702	4.33513	3.74919	3.45227
	MIR-181A*_HSA-MIR-181A*_MMU-MIR-181A-1*_RNO-MIR-181A*	ACCATCGACCGTTGATTGTACC	1.69609	1.55912	1.21766	1.60539	1.61616	1.33993	1.18287	0.781014	0.818324	0.781396	0.721188
	MIR-692_MMU-MIR-692	ATCTCTTTGAGCGCCTCACTC	0.860954	0.794804	0.386323	1.59616	1.59407	1.1716	0.843949	0.617294	0.617967	0.465241	0.390924
	MIR-197_HSA-MIR-197_MMU-MIR-197	TTCACCACCTTCTCCACCCAGC	0.277172	0.133045	0.118458	1.58693	1.61938	1.19031	1.11867	2.79411	2.88707	2.64758	2.42306
	MIR-151-3P_MMU-MIR-151-3P_RNO-MIR-151*	CTAGACTGAGGCTCCTTGAGG	1.27082	0.740062	0.704346	1.57654	1.55993	1.25971	1.06253	0.898793	0.954711	0.874212	0.653787
	MIR-522_HSA-MIR-522	AAAATGGTTCCCTTTAGAGTGT	0.85869	0.634734	0.445018	1.55288	1.59447	0.730642	0.688424	0.866216	0.842463	0.539494	0.477871
	RLCV-MIR-RL1-14-5P_RLCV-MIR-RL1-14-5P	TCGGACGGTCTGGTGCGCTTGAT	1.34872	0.905675	0.975412	1.54249	1.54387	1.475	1.23766	0.630659	0.617364	0.650873	0.684792
	RLCV-MIR-RL1-16-3P_RLCV-MIR-RL1-16-3P	CATGAAACACATGGCCTGTTCC	1.77263	1.73443	1.33079	1.54192	1.68002	1.59927	1.29399	0.462761	0.533178	0.523831	0.444171
	MIR-465A-465B-465C-3P_MMU-MIR-465A-3P_MMU-MIR-465B-3P_MMU-MI	GATCAGGGCCTTTCTAAGTAGA	0.908508	0.510698	0.375651	1.53961	1.52379	1.10053	0.967562	1.28387	1.23533	1.18689	0.915976
	MIR-199A-5P_HSA-MIR-199A-5P_MMU-MIR-199A-5P_RNO-MIR-199A-5P	CCCAGTGTTCAGACTACCTGTTC	1.53441	1.22789	0.9498	1.51768	1.55993	0.901458	0.881821	1.06502	1.03377	0.685679	0.552686
	MIR-154_HSA-MIR-154_MMU-MIR-154_RNO-MIR-154	TAGGTTATCCGTGTTGCCTTCG	1.0643	0.663838	0.554939	1.50268	1.44627	0.736876	0.76513	0.517057	0.524427	0.390988	0.378792
	MIR-640_HSA-MIR-640	ATGATCCAGGAACCTGCCTCT	1.31294	0.744912	0.850551	1.49806	1.45149	0.927225	0.800118	0.741755	0.683747	0.482644	0.384184
	MIR-349_RNO-MIR-349	CAGCCCTGCTGTCTTAACCTCT	0.826534	0.559204	0.57735	1.49575	1.52941	0.984164	0.757248	0.48615	0.442957	0.301072	0.210964
	MIR-882B_RNO-MIR-882B	ATGGCAATGTTAGAGCATTAGC	2.46647	2.47727	2.18027	1.47728	1.54025	1.5656	1.46067	0.861204	0.853024	1.04708	0.969223
	MIR-30A*_HSA-MIR-30A*_MMU-MIR-30A*_RNO-MIR-30A*	CTTTCAGTCGGATGTTTGCAGC	0.777622	0.540494	0.479169	1.47613	1.46113	1.03653	0.816459	1.62635	1.66169	1.27448	1.0373
	MIR-346_RNO-MIR-346	TGTCTGCCTGAGTGCCTGCCTCT	2.05388	2.28116	3.14821	1.46574	1.48443	1.8399	1.95166	0.431855	0.44175	0.556317	0.518312
	KSHV-MIR-K12-7_KSHV-MIR-K12-7	TGATCCCATGTTGCTGGCGCT	1.21738	1.11841	0.809998	1.46459	1.41053	1.2701	0.941417	0.82445	0.867508	0.741949	0.607955
	MIR-200A*_HSA-MIR-200A*_MMU-MIR-200A*	CATCTTACCGGACAGTGCTGGA	1.51403	1.15028	0.922053	1.44381	1.5262	1.33702	1.1773	0.912993	0.92152	0.92004	0.811505
	KSHV-MIR-K12-3_KSHV-MIR-K12-3	TCACATTCTGAGGACGGCAGCGA	1.18342	0.629884	0.549603	1.4392	1.49849	1.51282	1.15558	0.856192	0.849705	0.960067	0.820941
	MIR-709_MMU-MIR-709	GGAGGCAGAGGCAGGAGGA	0.980519	0.699871	0.74063	1.43631	1.54588	2.44628	1.98991	4.44218	4.26784	6.91074	7.27928
	MIR-566_HSA-MIR-566	GGGCGCCTGTGATCCCAAC	1.40715	1.1877	1.13656	1.43516	1.4294	1.31333	0.894509	0.912158	0.812893	0.781976	0.651091
	MIR-335_HSA-MIR-335_MMU-MIR-335-5P_RNO-MIR-335	TCAAGAGCAATAACGAAAAATGT	1.33332	1.14266	0.985017	1.41438	1.30691	0.525746	0.611142	2.11333	2.35268	1.88649	1.10537
	MGHV-MIR-M1-1_MGHV-MIR-M1-1	TAGAAATGGCCGTACTTCCTTT	1.27671	0.673539	0.634978	1.41323	1.38161	0.657079	0.654782	0.550469	0.477054	0.372425	0.327568
	MIR-569_HSA-MIR-569	AGTTAATGAATCCTGGAAAGT	0.809777	0.67146	0.395928	1.38669	1.36514	0.645026	0.538859	2.10832	1.9918	1.19675	1.07437
	MIR-875-3P_HSA-MIR-875-3P	CCTGGAAACACTGAGGTTGTG	1.53305	1.09415	1.06719	1.3688	1.31454	1.34117	1.12559	0.698319	0.640296	0.670017	0.539206
	MIR-330-3P_HSA-MIR-330-3P	GCAAAGCACACGGCCTGCAGAGA	1.58966	1.0602	1.20806	1.35899	1.49246	1.50949	1.21575	0.524574	0.598052	0.642752	0.535836
	MIR-878-3P_MMU-MIR-878-3P	GCATGACACCACACTGGGTAGA	1.35642	0.952795	1.19739	1.35322	1.26996	1.52653	1.3211	0.652377	0.595639	0.671177	0.677378
	MIR-302B*_MMU-MIR-302B*	ACTTTAACATGGGAATGCTTTCT	1.17436	1.01377	0.649919	1.34918	1.3539	0.651676	0.628252	1.0433	1.03135	0.645652	0.523704
	MIR-290-5P_RNO-MIR-290	TCTCAAACTATGGGGGCACTTT	0.42391	0.245301	0.172885	1.34802	1.34627	0.823323	0.742445	0.618964	0.588095	0.34748	0.279039
	MIR-454*_HSA-MIR-454*	ACCCTATCAATATTGTCTCTGC	0.609597	0.434474	0.26573	1.33937	1.29606	0.465899	0.558275	1.25046	1.20878	0.779076	0.649069
	MIR-882A_RNO-MIR-882A	ATGGGAATGTTAGAGCATTAGC	1.67752	1.81481	1.46952	1.33417	1.43141	1.33161	1.21517	0.836145	0.921822	0.922941	0.890364
	MIR-448_HSA-MIR-448_MMU-MIR-448_RNO-MIR-448	TTGCATATGTAGGATGTCCCAT	1.42617	1.15998	0.819602	1.31801	1.35751	1.09222	1.15711	0.547963	0.531669	0.617807	0.545946
	MIR-149_HSA-MIR-149_MMU-MIR-149_RNO-MIR-149-5P	TCTGGCTCCGTGTCTTCACTCCC	1.17708	0.80104	0.935926	1.31282	1.31333	1.09264	0.97679	0.853686	0.941435	0.835925	0.806113
	MIR-509-3P_HSA-MIR-509-3P	TGATTGGTACGTCTGTGGGTAG	0.917113	0.705414	0.666994	1.31224	1.33743	1.29255	1.27458	0.963112	1.0386	1.20893	1.04471
	MIR-505_HSA-MIR-505_RNO-MIR-505	CGTCAACACTTGCTGGTTTCCT	1.572	0.950023	1.08853	1.31167	1.26674	1.22023	0.946031	0.450232	0.446578	0.468141	0.355202
	MIR-411*_HSA-MIR-411*_MMU-MIR-411*	TATGTAACACGGTCCACTAACC	1.28532	0.886965	0.745966	1.30994	1.35149	1.06147	0.881821	0.788532	0.742587	0.565598	0.538532
	MIR-493*_HSA-MIR-493*	TTGTACATGGTAGGCTTTCATT	1.91439	1.37549	1.2817	1.29955	1.38402	0.781346	0.814728	1.40332	1.27697	1.1312	1.08043
	MGHV-MIR-M1-9_MGHV-MIR-M1-9	TCACATTTGCCTGGACCTTTTT	0.543927	0.303508	0.219841	1.29262	1.20529	0.689912	0.592495	0.476126	0.447483	0.297012	0.272973
	MGHV-MIR-M1-5_MGHV-MIR-M1-5	AGAGTTGAGATCGGGTCGTCTC	1.13133	0.640971	0.55067	1.29032	1.31092	1.00037	0.684003	0.542116	0.50753	0.368364	0.31611
	MIR-363_HSA-MIR-363_MMU-MIR-363_RNO-MIR-363	AATTGCACGGTATCCATCTGTA	1.41122	0.841231	0.817468	1.28974	1.26996	0.854494	0.849524	0.999865	1.07209	1.04592	1.01438
	HCMV-MIR-UL70-3P_HCMV-MIR-UL70-3P	GGGGATGGGCTGGCGCGCGG	0.432968	0.379732	0.329762	1.28339	1.27197	1.31166	1.29861	3.81068	3.5331	3.86231	4.81578
	MIR-586_HSA-MIR-586	TATGCATTGTATTTTTAGGTCC	0.762676	0.677004	0.424742	1.27993	1.25429	0.738954	0.686117	2.9286	2.73469	2.26703	1.93373
	MIR-767-5P_HSA-MIR-767-5P_MMU-MIR-767	TGCACCATGGTTGTCTGAGCATG	1.69066	1.19255	1.00636	1.27877	1.41454	1.34284	1.21671	0.699154	0.763709	0.932222	0.840487
	MIR-330-3P_MMU-MIR-330*_RNO-MIR-330*	GCAAAGCACAGGGCCTGCAGAGA	1.27354	1.06159	0.848417	1.26262	1.23742	1.20485	0.979866	0.424337	0.47977	0.495406	0.402382
	MIR-383_MMU-MIR-383_RNO-MIR-383	AGATCAGAAGGTGACTGTGGCT	1.69202	1.17939	1.27636	1.25165	1.29566	1.14043	1.06407	0.750943	0.740475	0.8046	0.692206
	MIR-504_RNO-MIR-504	AGACCCTGGTCTGCACTCTGTC	0.94474	0.685319	0.785452	1.24819	1.29245	0.863221	0.808769	0.567175	0.598354	0.398529	0.38014
	MIR-593*_HSA-MIR-593*	AGGCACCAGCCAGGCATTGCTCAGC	1.4076	0.875185	1.1547	1.24588	1.32619	1.02323	0.805308	1.20786	1.26701	1.15846	1.06561
	MIR-339-5P_HSA-MIR-339-5P_MMU-MIR-339-5P_RNO-MIR-339-5P	TCCCTGTCCTCCAGGAGCTCACG	1.28486	0.898052	0.924187	1.23145	1.21895	1.27966	1.00217	0.251428	0.323769	0.369524	0.270277
	MIR-622_HSA-MIR-622	ACAGTCTGCTGAGGTTGGAGC	1.55026	0.855783	1.10988	1.22742	1.22779	1.22563	0.966024	0.821109	0.783322	0.965868	0.841835
	MIR-665_MMU-MIR-665_RNO-MIR-665	ACCAGGAGGCTGAGGTCCCT	2.27806	1.60555	1.63173	1.21183	1.25389	1.75554	1.33321	0.544622	0.509039	0.758772	0.678726
	RLCV-MIR-RL1-11_RLCV-MIR-RL1-11	TGACACTCGATAGGATACGGGG	1.1816	0.707493	0.496244	1.16798	1.11814	0.897301	0.822803	0.634835	0.712111	0.773275	0.674007
	MIR-483-3P_HSA-MIR-483-3P	TCACTCCTCTCCTCCCGTCTT	0.105072	0.0491988	0.0426876	1.15817	1.04826	0.75641	0.727834	0.465267	0.522014	0.470462	0.40036
	MIR-128_HSA-MIR-128_MMU-MIR-128_RNO-MIR-128	TCACAGTGAACCGGTCTCTTT	0.699271	0.343006	0.287074	1.15586	1.1081	0.73937	0.611527	0.51288	0.454725	0.371265	0.256123
	MIR-302A*_HSA-MIR-302A*	TAAACGTGGATGTACTTGCTTT	1.20017	0.7068	0.657389	1.12701	1.11894	0.785918	0.88682	0.698319	0.670169	0.74891	0.666593
	MIR-151-3P_HSA-MIR-151-3P	CTAGACTGAAGCTCCTTGAGG	0.822458	0.393591	0.409801	1.11777	1.19365	0.645442	0.536167	0.470279	0.463174	0.334138	0.246013
	MIR-181C_HSA-MIR-181C_MMU-MIR-181C_RNO-MIR-181C	AACATTCAACCTGTCGGTGAGT	0.833781	0.767086	0.581619	1.11373	1.09766	0.748929	0.619601	0.502021	0.553998	0.450738	0.39025
	MIR-290-3P_RNO-MIR-290-3P	AAAGTGCCGCCAGGTTTTAGGGCC	0.990482	0.77263	0.791855	1.10335	1.13019	0.667054	0.503486	0.74259	0.739268	0.544715	0.405753
	MIR-704_MMU-MIR-704	AGACATGTGCTCTGCTCCTAG	0.883146	0.55366	0.424742	1.09181	1.13943	0.9239	0.776472	0.380901	0.43481	0.497727	0.359246
	EBV-MIR-BART17-5P_EBV-MIR-BART17-5P	TAAGAGGACGCAGGCATACAAG	0.589217	0.297272	0.282806	1.08834	1.07035	1.01991	1.00736	1.27802	1.30684	1.60688	1.57853
	MIR-204_HSA-MIR-204_MMU-MIR-204_RNO-MIR-204	TTCCCTTTGTCATCCTATGCCT	0.727803	0.542573	0.465295	1.08777	1.08842	1.01492	1.16211	0.791038	0.763105	0.980371	0.957765
	MIR-493_MMU-MIR-493	TGAAGGTCCTACTGTGTGCCAGG	1.47055	1.30273	1.61573	1.08661	1.14585	1.15415	1.09598	0.624812	0.662324	0.753551	0.71984
	MIR-644_HSA-MIR-644	AGTGTGGCTTTCTTAGAGC	1.31204	1.11356	0.868693	1.07622	1.035	0.975436	0.902968	0.844498	0.769442	0.901477	0.755562
	MIR-600_HSA-MIR-600	ACTTACAGACAAGAGCCTTGCTC	0.862313	0.869642	0.556006	1.05141	1.02095	0.603465	0.513098	0.584717	0.650857	0.463501	0.343744
	MIR-687_MMU-MIR-687	CTATCCTGGAATGCAGCAATGA	1.13224	0.731053	0.554939	1.04102	1.1081	0.834129	0.780509	0.623141	0.617666	0.566179	0.500114
	MIR-508-5P_HSA-MIR-508-5P	TACTCCAGAGGGCGTCACTCATG	1.05887	0.526636	0.557073	1.03872	0.988012	0.914341	0.725527	0.451067	0.505418	0.525571	0.449563
	MIR-23A_HSA-MIR-23A_MMU-MIR-23A_RNO-MIR-23A	ATCACATTGCCAGGGATTTCC	1.28532	0.952102	0.813199	1.03641	1.01813	0.812933	0.754172	1.50189	1.54009	1.50826	1.33521
	MIR-657_HSA-MIR-657	GGCAGGTTCTCACCCTCTCTAGG	0.76494	0.519013	0.471698	1.03583	1.07637	0.728148	0.518673	0.578869	0.617967	0.476263	0.387554
	MIR-582-5P_HSA-MIR-582-5P_MMU-MIR-582-5P_RNO-MIR-582	TACAGTTGTTCAACCAGTTACT	1.17753	1.0304	0.836677	1.03294	0.975963	0.602634	0.67862	0.441043	0.422439	0.34748	0.299933
	MIR-487B_HSA-MIR-487B_MMU-MIR-487B_RNO-MIR-487B	AATCGTACAGGGTCATCCACTT	1.36095	1.01447	0.904978	1.03179	1.035	0.89273	0.776664	0.6198	0.572404	0.623028	0.500788
	MIR-695_MMU-MIR-695	AGATTGGGCATAGGTGACTGAA	0.957421	0.536337	0.500512	1.02602	1.08119	0.841194	0.768398	0.673259	0.75707	0.676978	0.57358
	MIR-654-5P_RNO-MIR-654-5P	TGGTGAACTGCAGAACATGTGT	0.907603	0.532179	0.643516	1.01217	0.97516	0.809608	0.769551	0.48448	0.483994	0.479163	0.423951
	MIR-667_MMU-MIR-667_RNO-MIR-667	TGACACCTGCCACCCAGCCCAAG	0.488674	0.241837	0.252924	1.01044	0.999659	0.69199	0.573847	1.10595	1.13063	0.895096	0.760954
	MIR-572_HSA-MIR-572	GTCCGCTCGGCGGTGGCCCA	1.13405	0.653444	0.941262	1.00121	1.06231	1.11467	0.899508	0.398443	0.398601	0.533113	0.428669
	MIR-488*_HSA-MIR-488*	CCCAGATAATGGCACTCTCAA	0.798455	0.530793	0.4749	0.990819	1.01773	0.656248	0.615372	0.415984	0.350322	0.252344	0.241969
	MIR-453_HSA-MIR-453	AGGTTGTCCGTGGTGAGTTCGCA	0.894921	0.652058	0.797191	0.989088	1.04665	1.15581	0.882398	0.644859	0.70849	0.824323	0.781175
	MIR-605_HSA-MIR-605	TAAATCCCATGGTGCCTTCTCCT	0.558873	0.33677	0.25826	0.985049	0.933792	0.656663	0.569041	0.817768	0.896777	0.794738	0.635589
	MIR-30C_HSA-MIR-30C_MMU-MIR-30C_RNO-MIR-30C	TGTAAACATCCTACACTCTCAGC	0.498185	0.349243	0.287074	0.974661	0.996446	0.399401	0.41044	0.664071	0.575724	0.368364	0.318132
	MIR-455-3P_MMU-MIR-455_RNO-MIR-455-3P	GCAGTCCACGGGCATATACAC	0.817929	0.455263	0.50158	0.974661	0.993635	0.874443	0.662664	0.315747	0.330407	0.302813	0.265559
	MIR-500-3P_HSA-MIR-500*	ATGCACCTGGGCAAGGATTCTG	0.783056	0.428931	0.581619	0.971199	0.934595	0.682431	0.589611	0.758461	0.765519	0.766313	0.55673
	MIR-17*_MMU-MIR-17*	ACTGCAGTGAGGGCACTTGTA	1.03758	0.544652	0.5432	0.961966	0.961906	0.866962	0.733986	0.458585	0.512358	0.513969	0.575602
	MIR-517*_HSA-MIR-517*	CCTCTAGATGGAAGCACTGTCT	0.97599	0.57722	0.434347	0.956772	0.983193	0.675781	0.618255	0.360854	0.367823	0.317315	0.241295
	MIR-421-3P_HSA-MIR-421-3P_MMU-MIR-421-3P_RNO-MIR-421-3P_(HSA	ATCAACAGACATTAATTGGGCGC	0.688401	0.523171	0.354307	0.955618	0.963111	0.637545	0.505216	0.748437	0.694308	0.564438	0.517638
	MIR-685_MMU-MIR-685_RNO-MIR-685	TCAATGGCTGAGGTGAGGCAC	1.96647	1.29649	1.44071	0.95331	1.0338	1.31291	1.08964	0.614788	0.585983	0.997193	0.93013
	LET-7F_HSA-LET-7F_MMU-LET-7F_RNO-LET-7F	TGAGGTAGTAGATTGTATAGTT	0.403077	0.243915	0.212371	0.941192	0.965521	0.458418	0.570579	1.6063	1.58505	1.42763	1.36352
	MIR-629_HSA-MIR-629	TGGGTTTACGTTGGGAGAACT	1.10869	1.00546	0.780116	0.940615	0.931382	0.689081	0.551547	0.973971	0.905226	0.739629	0.628175
	MIR-155_HSA-MIR-155	TTAATGCTAATCGTGATAGGGGT	0.828799	0.822522	0.525058	0.93369	0.95789	0.618012	0.588073	2.1008	2.23711	1.99323	1.85554
	MIR-550*_HSA-MIR-550*	TGTCTTACTCCCTCAGGCACAT	1.2124	0.790646	0.768377	0.926765	1.01211	0.807114	0.752634	0.347489	0.399808	0.390988	0.324198
	MIR-22_HSA-MIR-22_MMU-MIR-22_RNO-MIR-22	AAGCTGCCAGTTGAAGAACTGT	0.730068	0.363101	0.300948	0.920994	0.932185	0.582269	0.465037	0.282335	0.330106	0.295851	0.233207
	MIR-516B_HSA-MIR-516B	ATCTGGAGGTAAGAAGCACTTT	0.831063	0.662452	0.441817	0.913493	0.92094	0.63713	0.566734	0.547963	0.548567	0.489605	0.398338
	MIR-549_HSA-MIR-549	TGACAACTATGGATGAGCTCT	0.794832	0.558511	0.391659	0.912916	0.924554	0.638792	0.568464	0.78185	0.842765	0.857389	0.735342
	MIR-547_MMU-MIR-547	CTTGGTACATCTTTGAGTGAGT	1.28034	0.999915	0.822804	0.905414	0.902465	0.662898	0.679966	1.27886	1.19761	1.1776	1.08852
	MIR-325-3P_MMU-MIR-325_RNO-MIR-325-3P	TTTATTGAGCACCTCCTATCAA	0.629525	0.379732	0.26573	0.8806	0.779967	0.431403	0.480417	0.797721	0.877465	0.754131	0.651765
	MIR-693-5P_MMU-MIR-693-5P	CAGCCACATCCGAAAGTTTTC	0.302534	0.105327	0.104585	0.878869	0.834991	0.347034	0.277984	0.644859	0.663832	0.373585	0.303303
	MIR-1_RNO-MIR-1	TGGAATGTAAAGAAGTGTGTAT	0.4692	0.298658	0.217707	0.871944	0.852663	0.345372	0.367185	1.23626	1.26762	0.750651	0.69625
	MIR-613_HSA-MIR-613	AGGAATGTTCCTTCTTTGCC	0.995917	0.668689	0.514386	0.858671	0.838204	0.585179	0.548087	0.367536	0.358469	0.329497	0.330264
	MIR-764-5P_MMU-MIR-764-5P_RNO-MIR-764	GGTGCTCACATGTCCTCCT	1.31883	0.846775	0.928456	0.856363	0.866318	1.03944	0.812998	0.320759	0.3292	0.433915	0.37003
	MIR-455-3P_HSA-MIR-455-3P	GCAGTCCATGGGCATATACAC	0.749089	0.426159	0.480236	0.836743	0.852663	0.791321	0.614218	0.284005	0.306872	0.251184	0.275669
	MIR-594_HSA-MIR-594__(DELETED_BETWEEN_MIRBASE_110_AND_111)	CCCATCTGGGGTGGCCTGTGACTTT	0.359599	0.185015	0.141936	0.832704	0.798442	0.292174	0.214352	0.364195	0.364202	0.151406	0.094361
	MIR-641_HSA-MIR-641	AAAGACATAGGATAGAGTCACCTC	0.630883	0.444868	0.289209	0.832704	0.928169	0.336228	0.312588	0.436032	0.46589	0.243062	0.239273
	EBV-MIR-BART12_EBV-MIR-BART12	TCCTGTGGTGTTTGGTGTGGTT	0.34103	0.219662	0.137668	0.832127	0.800852	0.803789	0.647284	0.927194	0.965574	0.957747	0.961135
	MIR-558_HSA-MIR-558	TGAGCTGCTGTACCAAAAT	0.904432	0.613253	0.586955	0.823471	0.811295	0.697809	0.600185	0.269805	0.270361	0.279609	0.246013
	MIR-557_HSA-MIR-557	GTTTGCACGGGTGGGCCTTGTCT	1.06702	0.714423	0.902843	0.821739	0.881982	0.925563	0.636134	0.475291	0.412481	0.548195	0.401708
	MIR-720_MMU-MIR-720_HSA-MIR-720	ATCTCGCTGGGGCCTCCA	0.889487	0.48298	0.473833	0.819431	0.82736	0.732304	0.512137	0.388419	0.391963	0.330658	0.287801
	MIR-491-5P_HSA-MIR-491-5P_MMU-MIR-491	AGTGGGGAACCCTTCCATGAGG	0.749542	0.589	0.491975	0.805005	0.82495	0.622583	0.485607	0.370877	0.402524	0.310934	0.281061
	MIR-432*_HSA-MIR-432*	CTGGATGGCTCCTCCATGTCT	0.939758	0.495453	0.497311	0.796926	0.743419	0.69864	0.587881	0.197133	0.195831	0.201295	0.198832
	MIR-495_HSA-MIR-495_MMU-MIR-495_RNO-MIR-495	AAACAAACATGGTGCACTTCTT	0.306157	0.137202	0.135533	0.783653	0.782779	0.371555	0.337964	0.555481	0.513866	0.369524	0.330938
	MGHV-MIR-M1-8_MGHV-MIR-M1-8	AGCACTCACTGGGGGTTTGGTC	0.55208	0.340234	0.153675	0.780768	0.80527	0.505797	0.356996	1.03829	0.981265	0.547615	0.517638
	MIR-96_HSA-MIR-96_MMU-MIR-96_RNO-MIR-96	TTTGGCACTAGCACATTTTTGCT	0.641753	0.385275	0.413003	0.780768	0.728157	0.284693	0.237229	0.778508	0.849102	0.51977	0.370704
	MIR-336_RNO-MIR-336	TCACCCTTCCATATCTAGTCT	0.468294	0.285492	0.202766	0.777882	0.699239	0.412285	0.451196	1.69234	1.66471	1.55525	1.46125
	MIR-562_HSA-MIR-562	AAAGTAGCTGTACCATTTGC	0.909867	0.437246	0.467429	0.772689	0.708477	0.45343	0.445621	0.284841	0.296009	0.249443	0.247361
	MIR-489_HSA-MIR-489	GTGACATCACATATACGGCAGC	0.575177	0.477437	0.233715	0.770958	0.807278	0.612193	0.480993	0.745096	0.753148	0.724546	0.609977
	MIR-892A_HSA-MIR-892A	CACTGTGTCCTTTCTGCGTAG	0.730068	0.442097	0.377785	0.770958	0.735788	0.662066	0.570771	0.464432	0.402825	0.389828	0.318806
	MIR-198_HSA-MIR-198	GGTCCAGAGGGGAGATAGGTTC	0.38315	0.202339	0.184624	0.769227	0.749443	0.627571	0.451965	1.34819	1.4025	1.17064	1.04202
	MIR-878-3P_RNO-MIR-878-3P	GCATGACACCATACTGGGTAGA	0.75543	0.45942	0.547469	0.758262	0.663896	0.618843	0.588842	0.348324	0.317432	0.371845	0.318806
	MIR-216B_HSA-MIR-216B_MMU-MIR-216B_RNO-MIR-216B	AAATCTCTGCAGGCAAATGTGA	0.291212	0.101862	0.0875096	0.746144	0.732575	0.218195	0.186669	0.439373	0.42606	0.182732	0.145586
	MIR-681_MMU-MIR-681	CAGCCTCGCTGGCAGGCAGCT	0.848273	0.469121	0.57735	0.736334	0.75105	0.711108	0.548087	0.292358	0.283939	0.355022	0.275669
	MGHV-MIR-M1-2_MGHV-MIR-M1-2	CAGACCCCCTCTCCCCCTCTTT	0.101449	0.0443483	0.00960472	0.734026	0.713698	0.30672	0.276446	0.189615	0.204279	0.0620708	0.0667267
	MIR-770-5P_HSA-MIR-770-5P	AGTACCACGTGTCAGGGCCACA	1.09691	0.818364	0.912448	0.732294	0.710084	0.919744	0.746097	0.378395	0.433301	0.693801	0.557404
	MIR-543-3P_HSA-MIR-543_MMU-MIR-543_RNO-MIR-543*	AAACATTCGCGGTGCACTTCTT	0.54121	0.249459	0.200632	0.727678	0.722936	0.379867	0.255684	0.210498	0.271869	0.163588	0.129409
	MIR-676_MMU-MIR-676	CCGTCCTGAGGTTGTTGAGCT	0.504526	0.314595	0.291343	0.727678	0.677551	0.727733	0.530592	0.659895	0.635167	0.678138	0.568862
	MIR-384-3P_MMU-MIR-384-3P_RNO-MIR-384-3P	ATTCCTAGAAATTGTTCACAAT	0.410776	0.297272	0.22411	0.727101	0.652249	0.220273	0.222041	0.882087	0.874448	0.45944	0.413167
	MIR-584_HSA-MIR-584	TTATGGTTTGCCTGGGACTGAG	0.574724	0.354093	0.382054	0.703441	0.703657	0.610115	0.537513	0.403454	0.431491	0.421153	0.382836
	MIR-683_MMU-MIR-683	CCTGCTGTAAGCTGTGTCCTC	0.889034	0.519706	0.48984	0.702864	0.739001	0.655001	0.506946	0.261452	0.205185	0.256405	0.180634
	MIR-581_HSA-MIR-581	TCTTGTGTTCTCTAGATCAGT	0.783962	0.621569	0.537864	0.699402	0.676347	0.430572	0.441199	0.433526	0.501193	0.432755	0.40373
	KSHV-MIR-K12-12_KSHV-MIR-K12-12	ACCAGGCCACCATTCCTCTCCG	0.514942	0.268168	0.271066	0.698825	0.67956	0.589335	0.567888	0.592234	0.693705	0.796479	0.68951
	RLCV-MIR-RL1-1_RLCV-MIR-RL1-1	TAACCTGATCAGCCCCGGGGTT	0.370921	0.567519	0.232648	0.690746	0.615299	0.401479	0.371222	0.937217	1.04795	0.421733	0.413841
	MIR-512-3P_HSA-MIR-512-3P	AAGTGCTGTCATAGCTGAGGTC	0.978254	0.537723	0.594425	0.684975	0.736591	0.590997	0.464076	0.477797	0.438431	0.425794	0.359246
	MIR-143_HSA-MIR-143_MMU-MIR-143	TGAGATGAAGCACTGTAGCTCT	0.763582	0.422001	0.41407	0.680936	0.650241	0.485432	0.430049	0.441879	0.397696	0.482644	0.404404
	MIR-564_HSA-MIR-564	AGGCACGGTGTCAGCAGGC	1.18885	0.877957	0.83561	0.676319	0.683576	1.24517	1.00467	0.797721	0.745001	1.38122	1.36958
	MIR-30D_HSA-MIR-30D_MMU-MIR-30D_RNO-MIR-30D	TGTAAACATCCCCGACTGGAAG	0.416664	0.219662	0.209169	0.668817	0.668716	0.295914	0.245687	0.503692	0.497874	0.295851	0.267581
	MIR-485-3P_HSA-MIR-485-3P_MMU-MIR-485*_RNO-MIR-485-3P	GTCATACACGGCTCTCCTCT	0.370921	0.171849	0.23158	0.665932	0.707272	0.613024	0.571732	0.269805	0.274283	0.344	0.291845
	MIR-768-3P_HSA-MIR-768-3P_(DELETED_IN_MIRBASE_120)	TCACAATGCTGACACTCAAACTGCTGAC	0.512678	0.250845	0.332963	0.665932	0.680764	0.254769	0.217235	0.381736	0.396791	0.282509	0.142216
	MIR-652_HSA-MIR-652_MMU-MIR-652_RNO-MIR-652_(EDITED_VERSION)	AATGGCGCCACTAGGGTTGTGT	0.603257	0.376267	0.380987	0.66247	0.625339	0.522421	0.419668	0.554646	0.565464	0.598084	0.54325
	MIR-384-5P_HSA-MIR-384-5P	TTTAAACAATTCCTAGACAATAT	0.278078	0.199567	0.146205	0.655545	0.585176	0.140892	0.154372	0.811921	0.886518	0.382867	0.298585
	MIR-467C_MMU-MIR-467C	TAAGTGCGTGCATGTATATGTG	0.674814	0.406757	0.367114	0.653237	0.665904	0.53863	0.569618	0.376725	0.394377	0.526152	0.475849
	MIR-23B_HSA-MIR-23B_MMU-MIR-23B_RNO-MIR-23B	ATCACATTGCCAGGGATTACC	1.05887	0.775402	0.707547	0.650928	0.707272	0.704459	0.606913	1.01741	1.0223	1.18399	1.2031
	MIR-181D_HSA-MIR-181D_MMU-MIR-181D_RNO-MIR-181D	AACATTCATTGTTGTCGGTGGGT	0.632695	0.38389	0.346837	0.648043	0.582767	0.363243	0.302784	0.487821	0.462872	0.351541	0.291845
	MIR-331-5P_HSA-MIR-331-5P_MMU-MIR-331-5P_RNO-MIR-331-5P	CTAGGTATGGTCCCAGGGATCC	0.877711	0.575141	0.505848	0.646312	0.664699	0.652923	0.493105	0.486985	0.387437	0.501787	0.384858
	MIR-148B_HSA-MIR-148B_MMU-MIR-148B_RNO-MIR-148B-3P	TCAGTGCATCACAGAACTTTGT	0.499544	0.279255	0.298813	0.640541	0.611282	0.362827	0.323546	0.2957	0.287258	0.268007	0.205572
	MIR-591_HSA-MIR-591	AGACCATGGGTTCTCATTGT	0.62409	0.38874	0.300948	0.634194	0.572726	0.454261	0.371799	0.258946	0.32045	0.256985	0.229163
	MIR-603_HSA-MIR-603	CACACACTGCAATTACTTTTGC	0.493203	0.310438	0.187826	0.624383	0.608471	0.343294	0.280483	0.705837	0.691592	0.447258	0.421929
	MIR-384-5P_MMU-MIR-384-5P_RNO-MIR-384-5P	TGTAAACAATTCCTAGGCAATGT	0.40987	0.252924	0.215572	0.619767	0.621323	0.203233	0.224348	0.508703	0.593225	0.409551	0.335656
	MIR-688_MMU-MIR-688	TCGCAGGCGACTACTTATTC	0.505431	0.192638	0.199565	0.614573	0.604053	0.420181	0.326622	0.179592	0.223591	0.220438	0.181982
	MIR-182_HSA-MIR-182	TTTGGCAATGGTAGAACTCACACT	0.680702	0.281334	0.44822	0.611111	0.622126	0.407713	0.348153	0.292358	0.281223	0.276708	0.21366
	MIR-215_MMU-MIR-215_RNO-MIR-215	ATGACCTATGATTTGACAGAC	0.718745	0.692942	0.45569	0.607072	0.651847	0.543202	0.619024	0.407631	0.340063	0.381126	0.333634
	EBV-MIR-BART14-5P_EBV-MIR-BART14-5P	TACCCTACGCTGCCGATTTACA	0.181158	0.083153	0.089644	0.598416	0.621323	0.507875	0.409287	0.515386	0.553093	0.590543	0.487981
	MIR-15B_HSA-MIR-15B_MMU-MIR-15B_RNO-MIR-15B	TAGCAGCACATCATGGTTTACA	0.62409	0.338155	0.308418	0.589183	0.532161	0.465899	0.492528	1.12433	1.18735	1.481	1.2759
	KSHV-MIR-K12-6-5P_KSHV-MIR-K12-6-5P	CCAGCAGCACCTAATCCATCGG	0.515395	0.295193	0.291343	0.588028	0.620921	0.561904	0.478302	0.998195	1.08476	1.0523	0.969897
	LET-7E_HSA-LET-7E_MMU-LET-7E_RNO-LET-7E	TGAGGTAGGAGGTTGTATAGTT	0.146285	0.103941	0.0992487	0.577064	0.590799	0.381945	0.413708	1.47516	1.55518	1.44097	1.40598
	EBV-MIR-BART18-5P_EBV-MIR-BART18-5P	TCAAGTTCGCACTTCCTATACA	0.45833	0.196795	0.239051	0.570716	0.553849	0.371555	0.385641	0.184603	0.212728	0.247123	0.221074
	MIR-34C-5P_HSA-MIR-34C-5P_MMU-MIR-34C_RNO-MIR-34C	AGGCAGTGTAGTTAGCTGATTGC	0.664851	0.32984	0.310552	0.568985	0.559472	0.449274	0.355843	0.360018	0.361487	0.388668	0.341722
	HCMV-MIR-US33-3P_HCMV-MIR-US33-3P	TCACGGTCCGAGCACATCCA	0.934323	0.559204	0.601895	0.567831	0.610479	0.98167	0.760516	0.299041	0.264929	0.434496	0.469109
	MIR-28-3P_MMU-MIR-28*	CACTAGATTGTGAGCTGCTGGA	0.607786	0.296579	0.309485	0.567831	0.598832	0.417272	0.36334	0.362524	0.331614	0.28773	0.235903
	MIR-105_HSA-MIR-105	TCAAATGCTCAGACTCCTGTGGT	0.314309	0.156605	0.148339	0.56206	0.538989	0.206974	0.186669	0.3383	0.350021	0.203035	0.179286
	MIR-874_HSA-MIR-874_MMU-MIR-874_RNO-MIR-874	CTGCCCTGGCCCGAGGGACCGA	0.869559	0.493374	0.628575	0.560329	0.603651	0.712771	0.534053	0.25644	0.249842	0.293531	0.271625
	MIR-376B*_RNO-MIR-376B-5P_MMU-MIR-376B*	GTGGATATTCCTTCTATGGTT	0.376356	0.193331	0.139802	0.558021	0.50244	0.229001	0.229347	0.312406	0.322562	0.221599	0.14626
	MIR-514_HSA-MIR-514	ATTGACACTTCTGTGAGTAGA	0.52083	0.270247	0.251857	0.556867	0.50244	0.314201	0.327391	0.288182	0.227815	0.268587	0.212312
	MIR-199B-5P_HSA-MIR-199B-5P	CCCAGTGTTTAGACTATCTGTTC	0.384961	0.30628	0.21664	0.554559	0.511276	0.235651	0.218965	0.353336	0.312605	0.209416	0.167828
	MIR-590-3P_RNO-MIR-590-3P	TAATTTTATGTATGAGCTGGT	0.285324	0.250152	0.116324	0.548211	0.511678	0.162088	0.14226	0.973136	0.950185	0.45828	0.365986
	MIR-352_RNO-MIR-352	AGAGTAGTAGGTTGCATAGTA	0.380432	0.201646	0.161146	0.54648	0.579553	0.321682	0.357765	0.901299	0.878069	0.830705	0.70299
	MIR-742*_MMU-MIR-742*_RNO-MIR-742-5P	TACTCACATGGTTGCTAATCA	0.556156	0.27787	0.269999	0.54648	0.515293	0.387348	0.404673	0.471115	0.469812	0.530212	0.437431
	RLCV-MIR-RL1-15_RLCV-MIR-RL1-15	TCCTGTAGAGTATGGGTGTGGTTT	0.383602	0.179472	0.1366	0.54648	0.489588	0.304226	0.273755	1.03996	1.11916	1.14628	1.04606
	MIR-743A_MMU-MIR-743A	GAAAGACACCAAGCTGAGTAGA	0.582424	0.472586	0.505848	0.545903	0.563488	0.444287	0.533092	0.384242	0.351228	0.354442	0.320828
	MIR-582-3P_HSA-MIR-582-3P	TAACTGGTTGAACAACTGAACC	0.446102	0.179472	0.161146	0.544172	0.55907	0.265159	0.241073	0.393431	0.371746	0.254084	0.251405
	MIR-207_MMU-MIR-207	GCTTCTCCTGGCTCTCCTCCCTC	0.077898	0.0207882	0.0309485	0.536093	0.518907	0.336228	0.257414	0.325771	0.40011	0.295271	0.258819
	MIR-206_HSA-MIR-206_MMU-MIR-206_RNO-MIR-206	TGGAATGTAAGGAAGTGTGTGG	0.332425	0.198181	0.147272	0.534361	0.520112	0.371971	0.332389	0.75512	0.786943	0.797639	0.634915
	MIR-369-3P_HSA-MIR-369-3P_MMU-MIR-369-3P_RNO-MIR-369-3P	AATAATACATGGTTGATCTTT	0.318386	0.178779	0.156877	0.532053	0.510875	0.192427	0.202433	0.480303	0.41912	0.319636	0.270277
	MIR-494_HSA-MIR-494_MMU-MIR-494_RNO-MIR-494	TGAAACATACACGGGAAACCTC	0.29257	0.139974	0.10245	0.531476	0.520514	0.226923	0.19282	0.231381	0.276094	0.158368	0.130083
	MIR-345-5P_HSA-MIR-345	GCTGACTCCTAGTCCAGGGCTC	0.420287	0.227285	0.159011	0.529745	0.533768	0.367815	0.233191	0.351665	0.373556	0.251764	0.20355
	MIR-680_MMU-MIR-680	GGGCATCTGCTGACATGGGGG	0.191122	0.0914683	0.0426876	0.525705	0.533768	0.408544	0.269141	1.22289	1.1083	0.954846	0.888342
	MIR-411_HSA-MIR-411_MMU-MIR-411_RNO-MIR-411	TAGTAGACCGTATAGCGTACG	0.619561	0.279255	0.282806	0.523974	0.557865	0.438884	0.389678	0.134485	0.15419	0.17113	0.150978
	MIR-216A_HSA-MIR-216A_MMU-MIR-216A_RNO-MIR-216A	TAATCTCAGCTGGCAACTGTGA	0.529888	0.22382	0.227312	0.522243	0.520514	0.284693	0.24761	0.428514	0.48671	0.361403	0.328242
	MIR-770-3P_MMU-MIR-770-3P_RNO-MIR-770-3P	CGTGGGCCTGACGTGGAGCTGG	1.04528	0.746991	0.978614	0.517627	0.535776	0.790905	0.632481	0.403454	0.32045	0.475683	0.467761
	MIR-127_HSA-MIR-127_MMU-MIR-127_RNO-MIR-127	TCGGATCCGTCTGAGCTTGGCT	0.819741	0.656909	0.132332	0.515318	0.512481	0.75641	0.681504	0.159544	0.19221	0.203035	0.285779
	MIR-369-5P_HSA-MIR-369-5P_MMU-MIR-369-5P_RNO-MIR-369-5P	AGATCGACCGTGTTATATTCGC	0.48641	0.234907	0.236916	0.511279	0.524932	0.300901	0.248186	0.267299	0.226608	0.199555	0.151652
	MIR-606_HSA-MIR-606	AAACTACTGAAAATCAAAGAT	0.264944	0.169771	0.153675	0.511279	0.461876	0.157516	0.167636	0.464432	0.414292	0.279029	0.205572
	MIR-588_HSA-MIR-588	TTGGCCACAATGGGTTAGAAC	0.408965	0.260546	0.263596	0.506662	0.497621	0.437637	0.325276	0.568846	0.572103	0.588802	0.476523
	MIR-662_HSA-MIR-662	TCCCACGTTGTGGCCCAGCAG	0.345559	0.166999	0.162213	0.503777	0.43577	0.377374	0.331236	0.140332	0.160225	0.151986	0.101775
	MIR-200C_HSA-MIR-200C_MMU-MIR-200C_RNO-MIR-200C	TAATACTGCCGGGTAATGATGGA	0.373639	0.161455	0.161146	0.5032	0.505252	0.228585	0.19878	0.314912	0.402524	0.276708	0.221748
	MIR-607_HSA-MIR-607	GTTCAAATCCAGATCTATAAC	0.295288	0.152447	0.144071	0.502046	0.464285	0.142554	0.166483	0.709178	0.751337	0.452479	0.347114
	MIR-433-3P_MMU-MIR-433_(MMU-MIR-433-3P)_HSA-MIR-433_RNO-MIR-	ATCATGATGGGCTCCTCGGTGT	0.609144	0.307666	0.299881	0.500892	0.517301	0.459664	0.353344	0.234722	0.253161	0.239002	0.227815
	MIR-574-3P_MMU-MIR-574-3P_HSA-MIR-574-3P	CACGCTCATGCACACACCCACA	0.115488	0.0533565	0.050158	0.500892	0.46308	0.495407	0.38218	0.3383	0.320752	0.40317	0.358572
	MIR-624_HSA-MIR-624	CACAAGGTATTGGTATTACCT	0.738673	0.413686	0.361778	0.499738	0.4924	0.313785	0.324123	0.467773	0.393471	0.40201	0.324198
	MIR-125B_HSA-MIR-125B_MMU-MIR-125B-5P_RNO-MIR-125B-5P	TCCCTGAGACCCTAACTTGTGA	0.515848	0.27094	0.293477	0.495121	0.499227	0.436806	0.356612	0.490327	0.48671	0.509329	0.404404
	MIR-595_HSA-MIR-595	GAAGTGTGCCGTGGTGTGTCT	1.38495	0.864791	1.00636	0.494544	0.558267	0.682016	0.529631	0.172909	0.189796	0.358502	0.258145
	MIR-450B-3P_MMU-MIR-450B-3P	ATTGGGAACATTTTGCATGCAT	0.577895	0.457341	0.329762	0.492236	0.42613	0.362412	0.334504	0.228039	0.295405	0.272067	0.266907
	MIR-412_HSA-MIR-412_MMU-MIR-412_RNO-MIR-412	TTCACCTGGTCCACTAGCCG	0.52083	0.264704	0.244387	0.487042	0.446614	0.428909	0.335081	0.327441	0.326786	0.395049	0.401708
	MIR-654-5P_MMU-MIR-654-5P	TGGTAAGCTGCAGAACATGTGT	0.567025	0.364487	0.327628	0.470307	0.464285	0.339969	0.302399	0.235557	0.193718	0.194914	0.208942
	MIR-682_MMU-MIR-682	CTGCAGTCACAGTGAAGTCTG	0.500902	0.200953	0.25826	0.467999	0.453843	0.445534	0.351037	0.497844	0.457441	0.512809	0.461695
	MIR-570_HSA-MIR-570	CGAAAACAGCAATTACCTTTGC	0.333331	0.163534	0.167549	0.467422	0.426532	0.144632	0.1165	0.684118	0.655987	0.328337	0.32285
	MIR-422A_HSA-MIR-422A	ACTGGACTTAGGGTCAGAAGGC	0.554344	0.299351	0.294545	0.462805	0.479949	0.425584	0.294325	0.159544	0.148155	0.144445	0.124691
	HCMV-MIR-UL112_HCMV-MIR-UL112	AAGTGACGGTGAGATCCAGGCT	0.72735	0.370724	0.420473	0.461074	0.488383	0.405635	0.340848	0.231381	0.217858	0.276128	0.250731
	MIR-344-5P_MMU-MIR-344-5P_RNO-MIR-344-5P	TCAGGCTCCTGGCTAGATTCCA	0.33469	0.123344	0.150474	0.459343	0.432958	0.265159	0.205124	0.207157	0.222082	0.169389	0.129409
	MIR-483-3P_MMU-MIR-483*_RNO-MIR-483	TCACTCCTCCCCTCCCGTCTT	0.0543475	0.0221741	0.0202766	0.457035	0.420909	0.351606	0.306821	0.191286	0.250144	0.207096	0.208942
	MIR-499-5P_HSA-MIR-499-5P_MMU-MIR-499_RNO-MIR-499	TTAAGACTTGCAGTGATGTTT	0.470106	0.232135	0.214505	0.456458	0.481556	0.28968	0.284905	0.393431	0.359073	0.324857	0.299933
	HCMV-MIR-UL70-5P_HCMV-MIR-UL70-5P	TGCGTCTCGGCCTCGTCCAGA	0.653981	0.382504	0.453556	0.455304	0.464687	0.622999	0.48157	0.213839	0.179536	0.276708	0.237925
	MIR-344-5P_MMU-MIR-344-5P_RNO-MIR-344-5P	TCAGGCTCCTGGCTAGATTCCAGG	0.319291	0.137895	0.147272	0.454727	0.42854	0.253106	0.193013	0.172074	0.171389	0.144445	0.119299
	MIR-465C-5P_MMU-MIR-465C-5P	TATTTAGAATGGCGCTGATCTG	0.224183	0.101862	0.0885768	0.454149	0.396811	0.189102	0.16283	0.289017	0.30657	0.206516	0.157044
	EBV-MIR-BART3-5P_EBV-MIR-BART3-5P	ACCTAGTGTTAGTGTTGTGCT	0.780792	0.570291	0.347904	0.449533	0.458663	0.433065	0.412747	0.223028	0.234453	0.318475	0.314087
	MIR-202-3P_MMU-MIR-202-3P	AGAGGTATAGCGCATGGGAAGA	0.161231	0.083153	0.072569	0.447802	0.436573	0.46382	0.366609	0.694978	0.734138	0.938023	0.823637
	MIR-384-3P_HSA-MIR-384_(HSA-MIR-384-3P)	ATTCCTAGAAATTGTTCATAAT	0.216031	0.200953	0.12913	0.444916	0.413278	0.121774	0.139377	0.649871	0.661418	0.354442	0.320828
	MIR-696_MMU-MIR-696	GCGTGTGCTTGCTGTGGG	0.498638	0.370724	0.358576	0.444339	0.454245	0.558995	0.43274	0.230545	0.187382	0.28947	0.290497
	MIR-190B_RNO-MIR-190B	TGATATGTTTGATATTAGGTT	0.327443	0.261932	0.156877	0.443762	0.41609	0.155438	0.180709	0.263122	0.249842	0.197234	0.153
	MIR-801_HSA-MIR-801_(DELETED_IN_MIRBASE_110)	GATTGCTCTGCGTGCGGAATCGAC	0.386773	0.210654	0.241185	0.440877	0.425729	0.388179	0.240305	0.192121	0.222384	0.182732	0.165132
	MIR-717_MMU-MIR-717	CTCAGACAGAGATACCTTCTCT	0.33786	0.133738	0.16328	0.439146	0.431753	0.182037	0.171097	0.177921	0.15238	0.142125	0.089643
	EBV-MIR-BART1-5P_EBV-MIR-BART1-5P	TCTTAGTGGAAGTGACGTGCTGTG	0.352353	0.196102	0.191027	0.431644	0.42854	0.403973	0.311819	0.444385	0.468907	0.570819	0.497418
	MIR-20A*_RNO-MIR-20A*	ACTGCATTACGAGCACTTACA	0.518565	0.24738	0.278537	0.425873	0.382754	0.329163	0.282214	0.228875	0.206693	0.269747	0.194114
	MIR-181B_HSA-MIR-181B_MMU-MIR-181B_RNO-MIR-181B	AACATTCATTGCTGTCGGTGGGT	0.381791	0.281334	0.22411	0.422411	0.37191	0.263081	0.187822	0.304053	0.327692	0.252924	0.217704
	MIR-450A-5P_RNO-MIR-450A-1	TTTTGCGATGTGTTCCTAATGT	0.458783	0.295193	0.296679	0.421257	0.39882	0.291342	0.278945	0.210498	0.30838	0.241902	0.222422
	MIR-508-3P_HSA-MIR-508-3P	TGATTGTAGCCTTTTGGAGTAGA	0.427533	0.21204	0.179288	0.421257	0.382353	0.22526	0.22281	0.679942	0.515073	0.534853	0.56684
	KSHV-MIR-K12-8_KSHV-MIR-K12-8	TAGGCGCGACTGAGAGAGCACG	1.16258	0.639585	0.736361	0.41664	0.453843	0.609284	0.450811	0.186274	0.216952	0.367784	0.270277
	MIR-743A_RNO-MIR-743A	GAAAGACGCCAAACTGGGTAGA	0.545739	0.249459	0.315888	0.416063	0.442196	0.325838	0.267603	0.301547	0.225401	0.193754	0.168502
	MIR-525-5P_HSA-MIR-525-5P	CTCCAGAGGGATGCACTTTCT	0.556156	0.303508	0.31162	0.414909	0.419303	0.294667	0.214928	0.151191	0.124921	0.11254	0.101101
	MIR-708*_HSA-MIR-708*_RNO-MIR-708*_MMU-MIR-708*	CAACTAGACTGTGAGCTTCTAG	0.274455	0.0997836	0.120593	0.413755	0.390787	0.166244	0.161869	0.223863	0.203978	0.178671	0.138172
	MIR-513A-3P_HSA-MIR-513A-3P	TAAATTTCACCTTTCTGAGAAGG	0.27219	0.0921612	0.089644	0.412601	0.37673	0.101409	0.0926614	0.727555	0.78815	0.384027	0.258819
	MIR-675-5P_MMU-MIR-675-5P_(MMU-MIR-675)_RNO-MIR-675	TGGTGCGGAAAGGGCCCACAGT	0.464671	0.234907	0.338299	0.412024	0.400426	0.235235	0.173788	0.081025	0.101084	0.0800539	0.0505506
	MIR-766_HSA-MIR-766	ACTCCAGCCCCACAGCCTCAGC	0.368657	0.194024	0.324426	0.409138	0.397615	0.300901	0.261067	0.505362	0.445975	0.437976	0.413841
	MIR-483-5P_MMU-MIR-483_RNO-MIR-483-5P	AAGACGGGAGAAGAGAAGGGAG	0.176629	0.0866177	0.0586955	0.405099	0.422114	0.358256	0.299323	0.542116	0.556714	0.608526	0.554034
	MIR-699_MMU-MIR-699_(DELETED_IN_MIRBASE_130)	AGGCAGTGCGACCTGGCTCG	0.706517	0.59593	0.388457	0.401637	0.43577	0.687003	0.518673	0.167062	0.136991	0.301652	0.254101
	MGHV-MIR-M1-7-5P_MGHV-MIR-M1-7-5P	AAAGGTGGAGGTGCGGTAACCT	1.23776	0.75392	0.824938	0.399328	0.380345	0.422259	0.323546	0.163721	0.163544	0.186792	0.15637
	MIR-632_HSA-MIR-632	GTGTCTGCTTCCTGTGGGA	0.555703	0.327761	0.368181	0.39702	0.37432	0.441793	0.307205	0.240569	0.19402	0.292371	0.252753
	MIR-433-5P_MMU-MIR-433*_(MMU-MIR-433-5P)	TACGGTGAGCCTGTCATTATTC	0.568837	0.222434	0.28494	0.394712	0.362673	0.302564	0.243765	0.162885	0.128542	0.179831	0.158392
	MIR-638_HSA-MIR-638	AGGGATCGCGGGCGGGTGGCGGCCT	0.836951	0.819057	1.05332	0.389518	0.411672	0.339553	0.257799	0.172909	0.207297	0.161268	0.130757
	MIR-188-3P_HSA-MIR-188-3P_MMU-MIR-188-3P_RNO-MIR-188-3P	CTCCCACATGCAGGGTTTGCA	0.562949	0.2945	0.355374	0.388941	0.426934	0.392751	0.312011	0.315747	0.275189	0.332978	0.252079
	MIR-22*_RNO-MIR-22*_HSA-MIR-22*_MMU-MIR-22*	AGTTCTTCAGTGGCAAGCTTT	0.339672	0.127501	0.114189	0.388941	0.403639	0.189934	0.153603	0.118614	0.151776	0.0916559	0.0680748
	MIR-341_MMU-MIR-341_RNO-MIR-341	TCGGTCGATCGGTCGGTCGGT	0.345559	0.179472	0.234782	0.388941	0.39641	0.398985	0.304322	0.165391	0.168674	0.182732	0.171872
	EBV-MIR-BART2-3P_EBV-MIR-BART2-3P	AAGGAGCGATTTGGAGAAAATAAA	0.13451	0.0436553	0.0768377	0.385479	0.368296	0.0631727	0.0759362	0.388419	0.480071	0.222759	0.091665
	MIR-511_MMU-MIR-511_RNO-MIR-511	ATGCCTTTTGCTCTGCACTCA	0.328349	0.159377	0.143004	0.384325	0.370304	0.329579	0.266257	0.224698	0.239583	0.339359	0.256123
	MIR-379_HSA-MIR-379_MMU-MIR-379_RNO-MIR-379	TGGTAGACTATGGAACGTAGG	0.439762	0.218277	0.213438	0.383171	0.345403	0.274302	0.260682	0.202145	0.161734	0.241902	0.197484
	HCMV-MIR-US5-1_HCMV-MIR-US5-1	TGACAAGCCTGACGAGAGCGT	0.572913	0.31806	0.289209	0.382594	0.380345	0.443871	0.334888	0.143673	0.165656	0.252924	0.202202
	MIR-582-3P_MMU-MIR-582-3P_RNO-MIR-582-3P	CCTGTTGAACAACTGAACCCAA	0.295288	0.135817	0.12913	0.377977	0.403237	0.22152	0.197819	0.228875	0.231134	0.17055	0.126039
	MIR-616*_HSA-MIR-616*	ACTCAAAACCCTTCAGTGACTT	0.195651	0.0859247	0.089644	0.376823	0.345403	0.16375	0.124574	0.142003	0.14725	0.0928161	0.0808809
	MIR-466A-466B-466C-466E-3P_MMU-MIR-466A-3P_MMU-MIR-466B-3P_M	TATACATACACGCACACATAAGA	0.0892204	0.0374188	0.022411	0.375092	0.365083	0.205727	0.25107	0.439373	0.448388	0.490765	0.436757
	KSHV-MIR-K12-2_KSHV-MIR-K12-2	AACTGTAGTCCGGGTCGATCTG	0.338766	0.138588	0.139802	0.373361	0.385164	0.253522	0.178787	0.150356	0.174105	0.163588	0.144238
	MIR-432_HSA-MIR-432	TCTTGGAGTAGGTCATTGGGTGG	0.260415	0.123344	0.103517	0.372783	0.385566	0.306304	0.237421	0.887099	0.872034	0.856809	0.762302
	MIR-200A_HSA-MIR-200A_MMU-MIR-200A_RNO-MIR-200A	TAACACTGTCTGGTAACGATGT	0.571554	0.354093	0.286007	0.371052	0.38918	0.343294	0.360265	0.218016	0.219668	0.252924	0.242643
	MIR-674*_MMU-MIR-674*_RNO-MIR-674-3P	CACAGCTCCCATCTCAGAACAA	0.142662	0.0339541	0.0341501	0.371052	0.351829	0.244794	0.221657	0.177086	0.166863	0.17461	0.124691
	MIR-201_MMU-MIR-201_RNO-MIR-201	TACTCAGTAAGGCATTGTTCTT	0.413041	0.310438	0.242252	0.368744	0.432557	0.268068	0.287981	0.227204	0.2079	0.210577	0.204898
	HCMV-MIR-UL22A_HCMV-MIR-UL22A	TAACTAGCCTTCCCGTGAGA	0.287136	0.160762	0.1366	0.36759	0.370705	0.272224	0.243188	0.213004	0.208504	0.268587	0.20355
	MIR-464_MMU-MIR-464	TACCAAGTTTATTCTGTGAGATA	0.229165	0.154526	0.0736361	0.366436	0.341788	0.10598	0.105157	0.508703	0.530764	0.319636	0.230511
	HCMV-MIR-US4_HCMV-MIR-US4	CGACATGGACGTGCAGGGGGAT	0.194292	0.118493	0.0650986	0.364127	0.364279	0.519512	0.362379	0.867887	0.922425	1.22053	1.16536
	EBV-MIR-BART17-3P_EBV-MIR-BART17-3P	TGTATGCCTGGTGTCCCCTTAGT	0.370469	0.163534	0.169683	0.361819	0.363476	0.22817	0.199357	0.162885	0.163846	0.17113	0.148956
	MIR-153_HSA-MIR-153_MMU-MIR-153_RNO-MIR-153	TTGCATAGTCACAAAAGTGATC	0.348277	0.196795	0.193161	0.358357	0.33496	0.150035	0.161869	0.197133	0.198848	0.145025	0.142216
	MIR-337-3P_HSA-MIR-337-3P_(RNO-MIR-337)_(MMU-MIR-337-3P)	CTCCTATATGATGCCTTTCTTC	0.128622	0.0623647	0.0522923	0.35374	0.326928	0.137567	0.143029	0.20131	0.204581	0.164749	0.152326
	MIR-877_HSA-MIR-877_MMU-MIR-877_RNO-MIR-877	GTAGAGGAGATGGCGCAGGG	0.129528	0.0589	0.0683002	0.352586	0.360263	0.339553	0.258952	0.67493	0.710904	0.872472	0.700968
	MIR-483-5P_HSA-MIR-483-5P	AAGACGGGAGGAAAGAAGGGAG	0.12047	0.0686012	0.044822	0.349701	0.326928	0.284277	0.240305	0.268134	0.297518	0.415352	0.273647
	MIR-133A*_MMU-MIR-133A*	GCTGGTAAAATGGAACCAAAT	0.293929	0.216198	0.152608	0.34393	0.321706	0.210299	0.154756	0.091884	0.0905226	0.0765733	0.0606607
	MIR-610_HSA-MIR-610	TGAGCTAAATGTGTGCTGGGA	0.591482	0.403292	0.338299	0.34393	0.33978	0.325838	0.255684	0.171238	0.21303	0.218118	0.204898
	MIR-669C_MMU-MIR-669C	ATAGTTGTGTGTGGATGTGTGT	0.118659	0.0776094	0.0565611	0.34393	0.326928	0.295083	0.259913	0.332453	0.3811	0.448998	0.404404
	MIR-471_MMU-MIR-471_RNO-MIR-471	TACGTAGTATAGTGCTTTTCAC	0.374092	0.213426	0.161146	0.342776	0.336567	0.126345	0.136493	0.216345	0.252558	0.189693	0.134127
	MIR-762_MMU-MIR-762	GGGGCTGGGGCCGGGACAGAGC	0.204256	0.135124	0.134466	0.342776	0.324116	0.200324	0.141299	0.244746	0.264326	0.185632	0.137498
	EBV-MIR-BART6-3P_EBV-MIR-BART6-3P	CGGGGATCGGACTAGCCTTAGA	0.216484	0.0665224	0.0928456	0.341045	0.333755	0.136736	0.108233	0.329112	0.272171	0.193174	0.161088
	MIR-429_HSA-MIR-429	TAATACTGTCTGGTAAAACCGT	0.228259	0.103941	0.0885768	0.337005	0.330141	0.0964215	0.110732	0.137826	0.151776	0.0852748	0.0485285
	MIR-373*_HSA-MIR-373*	ACTCAAAATGGGGGCGCTTTCC	0.196557	0.0928542	0.0416204	0.335851	0.288371	0.127592	0.0717069	0.179592	0.156604	0.0719325	0.0350484
	EBV-MIR-BHRF1-2_EBV-MIR-BHRF1-2	TATCTTTTGCGGCAGAAATTGA	0.149003	0.0381118	0.0512251	0.334697	0.316485	0.0390673	0.0411401	0.196298	0.23566	0.0661315	0.0310043
	MIR-518B_HSA-MIR-518B	CAAAGCGCTCCCCTTTAGAGGT	0.210144	0.0886965	0.09498	0.33412	0.340583	0.171231	0.120344	0.152026	0.14031	0.0968769	0.0835769
	MIR-650_HSA-MIR-650	AGGAGGCAGCGCTCTCAGGAC	0.387679	0.194024	0.228379	0.33412	0.392393	0.362827	0.28875	0.0994018	0.133068	0.155467	0.126713
	MIR-195_HSA-MIR-195_MMU-MIR-195_RNO-MIR-195	TAGCAGCACAGAAATATTGGC	0.293476	0.151754	0.117391	0.332389	0.313674	0.157932	0.139184	0.650706	0.671678	0.486125	0.458999
	MIR-510_HSA-MIR-510	TACTCAGGAGAGTGGCAATCAC	0.256339	0.110871	0.0981815	0.330658	0.334157	0.172894	0.190129	0.123626	0.145138	0.107319	0.0808809
	LET-7C_HSA-LET-7C_MMU-LET-7C_RNO-LET-7C	TGAGGTAGTAGGTTGTATGGTT	0.135869	0.0838459	0.0864424	0.327772	0.348214	0.27929	0.291634	0.614788	0.654478	0.737308	0.659179
	MIR-376A*_RNO-MIR-376A*_HSA-MIR-376A*_MMU-MIR-376A*	GGTAGATTCTCCTTCTATGAG	0.234147	0.0817671	0.115257	0.326618	0.289174	0.104318	0.105734	0.136155	0.120093	0.0777335	0.0532466
	MIR-450A-5P_HSA-MIR-450A_MMU-MIR-450A-5P_RNO-MIR-450A-2	TTTTGCGATGTGTTCCTAATAT	0.327443	0.184322	0.199565	0.326041	0.318092	0.168738	0.163984	0.18878	0.222082	0.164749	0.175242
	MIR-98_HSA-MIR-98_MMU-MIR-98_RNO-MIR-98	TGAGGTAGTAAGTTGTATTGTT	0.196557	0.110871	0.10245	0.326041	0.322108	0.168322	0.208969	0.6482	0.666246	0.712944	0.609977
	MIR-105_RNO-MIR-105	TCAAGTGCTCAGATGTCTGTGGT	0.274002	0.109485	0.113122	0.325464	0.324518	0.177465	0.145336	0.268134	0.268852	0.189113	0.1867
	MIR-381_HSA-MIR-381_MMU-MIR-381_RNO-MIR-381	TATACAAGGGCAAGCTCTCTGT	0.245469	0.160762	0.141936	0.324887	0.332149	0.150035	0.160523	0.234722	0.256782	0.167649	0.138846
	MIR-487A_HSA-MIR-487A	AATCATACAGGGACATCCAGTT	0.245922	0.102555	0.0928456	0.316231	0.310461	0.150451	0.159178	0.207992	0.227815	0.214637	0.150978
	MIR-518C*_HSA-MIR-518C*	TCTCTGGAGGGAAGCACTTTCTG	0.184781	0.0810742	0.0640314	0.312769	0.306444	0.119696	0.0895855	0.148685	0.139405	0.0603305	0.0586387
	MIR-601_HSA-MIR-601	TGGTCTAGGATTGTTGGAGGAG	0.240035	0.159377	0.12166	0.312769	0.338977	0.232741	0.178787	0.355007	0.326786	0.259885	0.249383
	MIR-203_HSA-MIR-203_MMU-MIR-203_RNO-MIR-203	GTGAAATGTTTAGGACCACTAG	0.319744	0.236293	0.187826	0.312192	0.352632	0.20448	0.165137	0.236393	0.208504	0.187953	0.129409
	MIR-465-5P_RNO-MIR-465	TATTTAGAACGGTGCTGGTGTGA	0.356429	0.153833	0.1366	0.311038	0.319297	0.18079	0.150719	0.395101	0.461062	0.364883	0.285779
	MIR-801_MMU-MIR-801_(DELETED_IN_MIRBASE_110)	GATTGCTGTGCGTGCGGAATCGAC	0.357787	0.24253	0.26573	0.311038	0.307248	0.322929	0.212237	0.14785	0.139707	0.176931	0.127387
	MIR-302B*_HSA-MIR-302B*	ACTTTAACATGGAAGTGCTTTCT	0.285777	0.198874	0.147272	0.308729	0.292387	0.103071	0.105542	0.0659895	0.0784529	0.0556897	0.0539206
	MIR-27A_HSA-MIR-27A_MMU-MIR-27A_RNO-MIR-27A	TTCACAGTGGCTAAGTTCCGC	0.503167	0.406064	0.396995	0.308152	0.331346	0.275134	0.273755	0.254769	0.28756	0.272067	0.286453
	LET-7G_HSA-LET-7G_MMU-LET-7G	TGAGGTAGTAGTTTGTACAGTT	0.319291	0.226592	0.207035	0.30469	0.29801	0.179543	0.173788	0.207992	0.238074	0.188533	0.15974
	MIR-122_HSA-MIR-122_MMU-MIR-122_RNO-MIR-122	TGGAGTGTGACAATGGTGTTTG	0.115488	0.0388047	0.0544267	0.30469	0.30524	0.253522	0.242419	0.331618	0.288164	0.366624	0.341722
	LET-7B_HSA-LET-7B_MMU-LET-7B_RNO-LET-7B	TGAGGTAGTAGGTTGTGTGGTT	0.0747278	0.0540494	0.0352173	0.304113	0.299617	0.284277	0.245303	0.74092	0.742587	0.880013	0.748822
	MIR-378_HSA-MIR-378_MMU-MIR-378_RNO-MIR-378	ACTGGACTTGGAGTCAGAAGG	0.408965	0.205804	0.199565	0.304113	0.328132	0.273887	0.214928	0.116943	0.101687	0.11486	0.103123
	MIR-202-3P_RNO-MIR-202-3P	AGAGGTATAGCGCATGGGAAAA	0.101449	0.04712	0.0373517	0.299496	0.313674	0.224429	0.178979	0.464432	0.456234	0.477423	0.417211
	MIR-878-5P_MMU-MIR-878-5P	TATCTAGTTGGATGTCAAGACA	0.368657	0.213426	0.148339	0.296611	0.297207	0.181621	0.19282	0.182097	0.161734	0.154887	0.137498
	MIR-509-5P_MMU-MIR-509-5P	TACTCCAGAATGTGGCAATCAT	0.233694	0.0900824	0.103517	0.29488	0.326928	0.1571	0.150527	0.18878	0.148155	0.127622	0.113907
	MIR-664-3P_RNO-MIR-664_MMU-MIR-664	TATTCATTTACTCCCCAGCCTA	0.0629525	0.0346471	0.0266798	0.293726	0.302026	0.103071	0.0797811	0.427678	0.425456	0.215217	0.157044
	MIR-331-3P_HSA-MIR-331-3P_MMU-MIR-331-3P_RNO-MIR-331	GCCCCTGGGCCTATCCTAGAA	0.199274	0.0658294	0.0608299	0.29084	0.259855	0.134658	0.111309	0.0860369	0.135482	0.0713524	0.0694228
	MIR-126-5P_MMU-MIR-126-5P_HSA-MIR-126*_RNO-MIR-126*	CATTATTACTTTTGGTACGCG	0.297552	0.182937	0.110988	0.287378	0.297609	0.242716	0.194166	0.293194	0.272473	0.301652	0.224444
	MIR-185_HSA-MIR-185_MMU-MIR-185_RNO-MIR-185	TGGAGAGAAAGGCAGTTCCTGA	0.417117	0.232135	0.188893	0.286801	0.295199	0.196583	0.151103	0.181262	0.186477	0.165909	0.115929
	LET-7I_HSA-LET-7I_MMU-LET-7I_RNO-LET-7I	TGAGGTAGTAGTTTGTGCTGTT	0.319291	0.209961	0.200632	0.284493	0.308453	0.213623	0.193782	0.255605	0.229022	0.266266	0.212312
	MIR-878-5P_RNO-MIR-878	TATCTAGTTGGCTGTCAGTCA	0.256792	0.139281	0.115257	0.283339	0.243388	0.173309	0.16706	0.117779	0.139103	0.128782	0.105819
	MIR-92A_HSA-MIR-92A_MMU-MIR-92A_RNO-MIR-92A	TATTGCACTTGTCCCGGCCTGT	0.152626	0.100477	0.0960472	0.283339	0.336968	0.215286	0.182055	0.28317	0.312001	0.193754	0.167828
	MIR-658_HSA-MIR-658	GGCGGAGGGAAGTAGGTCCGTTGGT	0.255886	0.139281	0.115257	0.28103	0.30042	0.204064	0.132071	0.161215	0.13337	0.132843	0.0957091
	MIR-365_HSA-MIR-365_MMU-MIR-365_RNO-MIR-365	TAATGCCCCTAAAAATCCTTAT	0.0969196	0.0880036	0.0352173	0.278145	0.262265	0.0494576	0.045754	0.562999	0.547963	0.189693	0.13615
	MIR-205_HSA-MIR-205_MMU-MIR-205_RNO-MIR-205	TCCTTCATTCCACCGGAGTCTG	0.25815	0.101169	0.103517	0.277568	0.311264	0.165413	0.139569	0.158709	0.184968	0.125302	0.115929
	MIR-767-3P_HSA-MIR-767-3P	TCTGCTCATACCCCATGGTTTCT	0.247281	0.115721	0.105652	0.274683	0.264675	0.12302	0.102081	0.105249	0.124318	0.0852748	0.0451585
	MIR-892B_HSA-MIR-892B	CACTGGCTCCTTTCTGGGTAGA	0.196104	0.0810742	0.0960472	0.274105	0.270699	0.155022	0.136877	0.157873	0.138801	0.135164	0.126713
	MIR-202-5P_HSA-MIR-202*_MMU-MIR-202-5P_RNO-MIR-202	TTTCCTATGCATATACTTCTTT	0.0697459	0.036033	0.0320157	0.271797	0.260658	0.0710693	0.0870864	0.142838	0.142422	0.080634	0.0808809
	RLCV-MIR-RL1-2_RLCV-MIR-RL1-2	TATCTTTTGCGGGGGAATTTCCA	0.119112	0.0346471	0.0373517	0.271797	0.251421	0.0261834	0.0198011	0.191286	0.253161	0.0353862	0.0202202
	MIR-124_HSA-MIR-124_MMU-MIR-124_RNO-MIR-124	TAAGGCACGCGGTGAATGCC	0.387679	0.238372	0.276402	0.270643	0.234552	0.370308	0.302591	0.137826	0.149966	0.247703	0.21029
	MIR-378*_HSA-MIR-378*_MMU-MIR-378*_RNO-MIR-378*	CTCCTGACTCCAGGTCCTGTGT	0.285324	0.128887	0.138735	0.270643	0.284756	0.258094	0.180709	0.0860369	0.0721163	0.0527892	0.0775109
	MIR-623_HSA-MIR-623	ATCCCTTGCAGGGGCTGTTGGGT	0.255886	0.151061	0.116324	0.266027	0.251019	0.128423	0.08997	0.287346	0.336744	0.183892	0.151652
	MIR-380-5P_HSA-MIR-380*_MMU-MIR-380-5P_RNO-MIR-380	ATGGTTGACCATAGAACATGCG	0.346918	0.208575	0.211304	0.264872	0.262667	0.25934	0.203201	0.0651541	0.0582362	0.0783136	0.0579646
	MIR-488_MMU-MIR-488_RNO-MIR-488	TTGAAAGGCTGTTTCTTGGTCT	0.221013	0.105327	0.089644	0.260833	0.255839	0.120942	0.111309	0.157038	0.158415	0.127042	0.109863
	MIR-501-5P_HSA-MIR-501-5P	AATCCTTTGTCCCTGGGTGAGA	0.21422	0.106713	0.104585	0.260833	0.251823	0.145048	0.125727	0.119449	0.124318	0.127622	0.0829029
	MIR-469_MMU-MIR-469	TGCCTCTTTCATTGATCTTGGTGTCC	0.233241	0.119879	0.0661658	0.260256	0.2462	0.137151	0.106887	0.197968	0.249239	0.224499	0.13615
	HCMV-MIR-US5-2_HCMV-MIR-US5-2	TTATGATAGGTGTGACGATGTC	0.391302	0.19541	0.149407	0.259102	0.278732	0.261834	0.220888	0.251428	0.274283	0.348061	0.281735
	RLCV-MIR-RL1-9_RLCV-MIR-RL1-9	TCGATGCATGGTCCCCCCTTAGT	0.244111	0.111564	0.0736361	0.256216	0.287166	0.19783	0.143606	0.154532	0.15419	0.125882	0.093687
	MIR-548A-3P_HSA-MIR-548A-3P	CAAAACTGGCAATTACTTTTGC	0.135869	0.0554353	0.0544267	0.255639	0.229733	0.0561073	0.0565196	0.125296	0.177424	0.063231	0.0552686
	MIR-196A_HSA-MIR-196A_MMU-MIR-196A_RNO-MIR-196A	TAGGTAGTTTCATGTTGTTGGG	0.242299	0.162841	0.119525	0.254485	0.273109	0.211961	0.147835	0.605599	0.548567	0.536593	0.454955
	MIR-207_RNO-MIR-207	GCTTCTCCTGGCTCTCCTCCCTT	0.0466482	0.0180165	0.0149407	0.254485	0.261863	0.163335	0.114385	0.171238	0.130654	0.110219	0.0822289
	MIR-410_HSA-MIR-410_MMU-MIR-410_RNO-MIR-410	AATATAACACAGATGGCCTGT	0.177988	0.117107	0.0544267	0.253908	0.240175	0.101824	0.0940071	0.243075	0.230531	0.141545	0.119973
	MIR-140-3P_HSA-MIR-140-3P_MMU-MIR-140*_RNO-MIR-140*	TACCACAGGGTAGAACCACGGACA	0.264491	0.110871	0.0939128	0.252754	0.264675	0.14962	0.128803	0.195462	0.198546	0.209416	0.129409
	MIR-217_MMU-MIR-217_RNO-MIR-217	TACTGCATCAGGAACTGACTGGA	0.249093	0.131659	0.116324	0.247561	0.236159	0.148373	0.143221	0.221357	0.217858	0.2274	0.200854
	MIR-425_HSA-MIR-425_MMU-MIR-425_RNO-MIR-425	AATGACACGATCACTCCCGTTGA	0.207426	0.0886965	0.12166	0.247561	0.216881	0.164166	0.140338	0.13532	0.118585	0.139804	0.136824
	MIR-490-3P_HSA-MIR-490-3P_MMU-MIR-490_RNO-MIR-490	CAACCTGGAGGACTCCATGCTG	0.204709	0.0859247	0.10245	0.246983	0.226118	0.162919	0.11996	0.0618129	0.0603484	0.0423474	0.0465065
	MIR-883A-3P_MMU-MIR-883A-3P	TAACTGCAACAGCTCTCAGTAT	0.299817	0.133045	0.131264	0.246983	0.253028	0.113046	0.121882	0.091884	0.0757372	0.0893355	0.0525726
	MIR-9*_MMU-MIR-9*_HSA-MIR-9*_RNO-MIR-9*	TAAAGCTAGATAACCGAAAGT	0.173912	0.0796883	0.0715018	0.245252	0.233749	0.0856156	0.0909312	0.17458	0.211219	0.135164	0.111211
	MIR-30A_HSA-MIR-30A_MMU-MIR-30A_RNO-MIR-30A	TGTAAACATCCTCGACTGGAAG	0.182064	0.0928542	0.105652	0.243521	0.229733	0.115955	0.102081	0.0985665	0.129146	0.0980371	0.0835769
	MIR-512-5P_HSA-MIR-512-5P	CACTCAGCCTTGAGGGCACTTTC	0.162137	0.0609789	0.050158	0.24179	0.236962	0.149204	0.104965	0.056801	0.0564257	0.0493086	0.0404404
	LET-7D_HSA-LET-7D_MMU-LET-7D_RNO-LET-7D	AGAGGTAGTAGGTTGCATAGTT	0.204256	0.121958	0.0811065	0.237173	0.236159	0.175387	0.147259	0.163721	0.163544	0.134583	0.142216
	MIR-7*_RNO-MIR-7A*_HSA-MIR-7-1*_MMU-MIR-7A*	CAACAAATCACAGTCTGCCATA	0.182517	0.0956259	0.0811065	0.233134	0.251421	0.115955	0.111309	0.140332	0.151474	0.0817942	0.0748148
	MIR-629*_HSA-MIR-629*	GTTCTCCCAACGTAAGCCCAGC	0.180252	0.0990906	0.101383	0.232557	0.245397	0.206558	0.150142	0.106084	0.120697	0.168229	0.0822289
	MIR-879_MMU-MIR-879_RNO-MIR-879	AGAGGCTTATAGCTCTAAGCC	0.149908	0.0505847	0.0416204	0.232557	0.255036	0.106812	0.0874708	0.115273	0.116171	0.0951366	0.0768369
	MIR-292-5P_MMU-MIR-292-5P_RNO-MIR-292-5P	ACTCAAACTGGGGGCTCTTTTG	0.077898	0.0256388	0.0106719	0.231403	0.237766	0.0689912	0.0421013	0.111931	0.136086	0.0464081	0.0222422
	MIR-150_HSA-MIR-150_MMU-MIR-150_RNO-MIR-150	TCTCCCAACCCTTGTACCAGTG	0.109148	0.0443483	0.0437548	0.229094	0.22893	0.139645	0.113616	0.17458	0.165958	0.161268	0.126713
	MIR-196B_HSA-MIR-196B_MMU-MIR-196B_RNO-MIR-196B	TAGGTAGTTTCCTGTTGTTGGG	0.195651	0.127501	0.0843081	0.228517	0.20443	0.123436	0.110348	0.184603	0.193417	0.17113	0.146934
	MIR-544_MMU-MIR-544_RNO-MIR-544	ATTCTGCATTTTTAGCAAGCTC	0.132698	0.0866177	0.0618971	0.226786	0.195996	0.0852	0.0755517	0.0818603	0.0712111	0.0469882	0.0310043
	MIR-196C_RNO-MIR-196C	TAGGTAGTTTCGTGTTGTTGGG	0.174818	0.143439	0.128063	0.225055	0.236561	0.20448	0.168598	0.547128	0.584776	0.636371	0.585039
	MIR-380-3P_MMU-MIR-380-3P_RNO-MIR-380-3P	TATGTAGTATGGTCCACATCTT	0.249545	0.109485	0.114189	0.224478	0.221299	0.150866	0.151872	0.102743	0.0684954	0.0603305	0.085599
	MIR-200B_HSA-MIR-200B_MMU-MIR-200B_RNO-MIR-200B	TAATACTGCCTGGTAATGATGA	0.280795	0.119879	0.12166	0.223901	0.234552	0.121774	0.13111	0.147014	0.122205	0.142125	0.119973
	MIR-659_HSA-MIR-659	CTTGGTTCAGGGAGGGTCCCCA	0.168477	0.0672153	0.0618971	0.223324	0.201619	0.132995	0.105926	0.12279	0.112851	0.0817942	0.0606607
	MIR-875-3P_RNO-MIR-875-3P	CCTGAAAACACTGAGGCTGCG	0.195198	0.126808	0.100316	0.223324	0.23897	0.2423	0.17994	0.180427	0.23898	0.238421	0.227815
	MIR-888_HSA-MIR-888	TACTCAAAAAGCTGTCAGTCA	0.407606	0.308359	0.192094	0.221016	0.212061	0.103487	0.0961218	0.125296	0.0862982	0.0661315	0.0714448
	MIR-296-3P_HSA-MIR-296-3P_MMU-MIR-296-3P_RNO-MIR-296	GAGGGTTGGGTGGAGGCTCTCC	0.278984	0.155219	0.156877	0.219284	0.202824	0.189934	0.111886	0.142003	0.122809	0.11254	0.0963831
	MIR-376B_MMU-MIR-376B_RNO-MIR-376B	ATCATAGAGGAACATCCACTT	0.294382	0.160069	0.151541	0.218707	0.255036	0.150035	0.150334	0.0952253	0.101687	0.11718	0.089643
	MIR-152_HSA-MIR-152_MMU-MIR-152_RNO-MIR-152	TCAGTGCATGACAGAACTTGG	0.360958	0.232828	0.240118	0.21813	0.241782	0.221104	0.177056	0.134485	0.110739	0.119501	0.138846
	MIR-743B-5P_MMU-MIR-743B-5P_RNO-MIR-743B-5P	TGTTCAGACTGGTGTCCATCA	0.290306	0.128194	0.154743	0.21813	0.220094	0.174556	0.135339	0.0743425	0.0805651	0.0829544	0.0748148
	MIR-626_HSA-MIR-626	AGCTGTCTGAAAATGTCTT	0.225995	0.103941	0.0907112	0.217553	0.218086	0.0897717	0.0713224	0.0776838	0.0983679	0.0643912	0.0518986
	MIR-337-5P_MMU-MIR-337-5P_RNO-MIR-337-5P	GAACGGCGTCATGCAGGAGTT	0.33152	0.182937	0.191027	0.216976	0.234151	0.315863	0.206662	0.0785191	0.0914278	0.11312	0.123343
	MIR-134_HSA-MIR-134_MMU-MIR-134_RNO-MIR-134	TGTGACTGGTTGACCAGAGGGG	0.201086	0.0963189	0.103517	0.215822	0.190775	0.12967	0.0872786	0.141167	0.146345	0.0846947	0.121321
	MIR-618_HSA-MIR-618	AAACTCTACTTGTCCTTCTGAGT	0.146285	0.0457341	0.0416204	0.209474	0.243388	0.0619259	0.0722836	0.156203	0.186477	0.109059	0.0768369
	MIR-194_HSA-MIR-194_MMU-MIR-194_RNO-MIR-194	TGTAACAGCAACTCCATGTGGA	0.285324	0.134431	0.123794	0.206012	0.196799	0.143801	0.144567	0.109426	0.0986696	0.104998	0.122669
	MIR-580_HSA-MIR-580	TTGAGAATGATGAATCATTAGG	0.20335	0.0886965	0.0843081	0.204281	0.219692	0.0918498	0.103043	0.117779	0.114964	0.0887554	0.0640307
	MIR-881_MMU-MIR-881	AACTGTGTCTTTTCTGAATAGA	0.176629	0.0789953	0.0715018	0.203704	0.192381	0.0881093	0.0909312	0.210498	0.261912	0.193754	0.16311
	MIR-141_HSA-MIR-141_MMU-MIR-141_RNO-MIR-141	TAACACTGTCTGGTAAAGATGG	0.287136	0.169078	0.123794	0.199087	0.208446	0.118033	0.120537	0.158709	0.203676	0.176351	0.152326
	MIR-129-5P_HSA-MIR-129-5P_MMU-MIR-129-5P_RNO-MIR-129	CTTTTTGCGGTCTGGGCTTGC	0.231882	0.120572	0.123794	0.197933	0.201217	0.151282	0.104773	0.0751779	0.0835825	0.0719325	0.0653787
	MIR-559_HSA-MIR-559	TAAAGTAAATATGCACCAAAA	0.11413	0.0734518	0.0533595	0.197933	0.205233	0.0739785	0.0811268	0.284841	0.297518	0.224499	0.196136
	MIR-555_HSA-MIR-555	AGGGTAAGCTGAACCTCTGAT	0.143115	0.059593	0.0512251	0.196779	0.195193	0.12302	0.082088	0.0693307	0.0600466	0.0406071	0.0485285
	LET-7A_HSA-LET-7A_MMU-LET-7A_RNO-LET-7A	TGAGGTAGTAGGTTGTATAGTT	0.0819741	0.0533565	0.0416204	0.193316	0.179931	0.130917	0.143414	0.288182	0.298423	0.271487	0.254775
	MIR-300-3P_MMU-MIR-300_RNO-MIR-300-3P	TATGCAAGGGCAAGCTCTCTTC	0.208785	0.0977048	0.126996	0.191008	0.191578	0.133826	0.0965063	0.0902134	0.0938417	0.0800539	0.0518986
	MIR-496_3_HSA-MIR-496_MMU-MIR-496_RNO-MIR-496_(EDITED_VERSIO	TGAGTATTACATGGCCAATCTCT	0.254074	0.126115	0.118458	0.185815	0.177119	0.0897717	0.0845872	0.0960606	0.0914278	0.0585902	0.0357224
	MIR-578_HSA-MIR-578	CTTCTTGTGCTCTAGGATTGT	0.188405	0.100477	0.0618971	0.185238	0.188767	0.131333	0.128419	0.119449	0.108325	0.0986172	0.086273
	MIR-509-5P_HSA-MIR-509-5P	TACTGCAGACAGTGGCAATCAA	0.197462	0.0789953	0.133399	0.183506	0.188767	0.14297	0.114	0.0860369	0.0962557	0.125882	0.0808809
	MIR-95_HSA-MIR-95	TTCAACGGGTATTTATTGAGCA	0.224636	0.137202	0.0939128	0.183506	0.207643	0.100578	0.0917002	0.126967	0.160828	0.0928161	0.0788589
	MIR-520A-5P_HSA-MIR-520A-5P	CTCCAGAGGGAAGTACTTTCT	0.28306	0.137202	0.122727	0.182352	0.194389	0.0951746	0.0865096	0.081025	0.0721163	0.0498887	0.0518986
	MIR-333_RNO-MIR-333_(DELETED_IN_MIRBASE_120)	GTGGTGTGCTAGTTACTTTT	0.24864	0.157298	0.16328	0.17889	0.170693	0.129255	0.105157	0.0801897	0.0856947	0.0817942	0.0653787
	MIR-635_HSA-MIR-635	ACTTGGGCACTGAAACAATGTCC	0.232335	0.187787	0.161146	0.17889	0.193586	0.181206	0.167636	0.0994018	0.130051	0.154307	0.119973
	MIR-453_RNO-MIR-453	AGGTTGTCCATAGTGAGTTTGCA	0.173459	0.0762236	0.0875096	0.178313	0.184349	0.113461	0.104388	0.195462	0.187985	0.216378	0.153
	MIR-501-5P_MMU-MIR-501-5P_RNO-MIR-501	AATCCTTTGTCCCTGGGTGAAA	0.133151	0.0720659	0.0469564	0.178313	0.174709	0.077719	0.0792044	0.102743	0.104403	0.0800539	0.0606607
	CALI_7_CALIBRATION_OLIGO_7	GTCCCACTCCGTAGATCTGTTC	0.0914849	0.0270247	0.0288141	0.177159	0.191578	0.108059	0.0897778	0.165391	0.185873	0.152567	0.141542
	MIR-343_RNO-MIR-343	TCTCCCTCCGTGTGCCCAGA	0.141756	0.0783024	0.0693674	0.173119	0.18475	0.177881	0.141876	0.12112	0.135482	0.125302	0.121995
	MIR-455-5P_HSA-MIR-455-5P_MMU-MIR-455*_RNO-MIR-455	TATGTGCCTTTGGACTACATCG	0.20335	0.103941	0.106719	0.173119	0.172701	0.179543	0.152065	0.0342477	0.0359073	0.0284249	0.0438105
	MIR-25_HSA-MIR-25_MMU-MIR-25_RNO-MIR-25	CATTGCACTTGTCTCGGTCTGA	0.209691	0.101862	0.130197	0.170234	0.16989	0.168322	0.136493	0.115273	0.118283	0.151986	0.135476
	MIR-466C-5P_RNO-MIR-466C	TGTGATGTGTGCATGTACATG	0.290306	0.152447	0.194229	0.167926	0.178324	0.194505	0.188399	0.166227	0.149061	0.219278	0.202202
	MIR-630_HSA-MIR-630	AGTATTCTGTACCAGGGAAGGT	0.109601	0.0519706	0.0437548	0.167926	0.166677	0.0619259	0.0488299	0.111931	0.128844	0.0817942	0.0566166
	MIR-302B_HSA-MIR-302B_MMU-MIR-302B	TAAGTGCTTCCATGTTTTAGTAG	0.109601	0.0498918	0.0533595	0.167349	0.183947	0.0685756	0.0713224	0.163721	0.11436	0.0945565	0.0815549
	EBV-MIR-BART19-5P_EBV-MIR-BART19-5P	ACATTCCCCGCAAACATGACATG	0.119564	0.0630577	0.0586955	0.166194	0.174308	0.146295	0.0974675	0.157038	0.134879	0.135164	0.144912
	MIR-576-5P_HSA-MIR-576-5P	ATTCTAATTTCTCCACGTCTTTG	0.0661227	0.0194024	0.0309485	0.164463	0.18475	0.0502888	0.0555584	0.273146	0.24592	0.141545	0.0815549
	MIR-554_HSA-MIR-554	GCTAGTCCTGACTCAGCCAGT	0.161684	0.0817671	0.0715018	0.163886	0.164267	0.136736	0.0947761	0.0509539	0.0606501	0.0487285	0.0404404
	MIR-182_MMU-MIR-182_RNO-MIR-182	TTTGGCAATGGTAGAACTCACACCG	0.158966	0.0609789	0.0640314	0.161578	0.159046	0.0814595	0.0790121	0.0960606	0.0859964	0.0614907	0.0660527
	MIR-583_HSA-MIR-583	CAAAGAGGAAGGTCCCATTAC	0.168477	0.0616718	0.0875096	0.161001	0.163464	0.0719005	0.0661318	0.056801	0.0531066	0.034226	0.0296563
	MIR-574-5P_HSA-MIR-574-5P_MMU-MIR-574-5P	TGAGTGTGTGTGTGTGAGTGTGT	0.0326085	0.0194024	0.0245454	0.160424	0.164669	0.189102	0.142645	0.169568	0.190399	0.296432	0.243317
	MGHV-MIR-M1-3_MGHV-MIR-M1-3	GAGGTGAGCAGGAGTTGCGCTT	0.257245	0.113642	0.146205	0.157539	0.153021	0.192012	0.113616	0.0517892	0.057331	0.069032	0.0815549
	MIR-24_HSA-MIR-24_MMU-MIR-24_RNO-MIR-24	TGGCTCAGTTCAGCAGGAACAG	0.186593	0.103941	0.0757705	0.156961	0.175914	0.12967	0.106887	0.100237	0.114058	0.0962968	0.115255
	MIR-649_HSA-MIR-649	AAACCTGTGTTGTTCAAGAGTC	0.161684	0.0866177	0.0522923	0.156961	0.15021	0.0743941	0.0609412	0.101072	0.0820738	0.0643912	0.0687488
	EBV-MIR-BART18-3P_EBV-MIR-BART18-3P	TATCGGAAGTTTGGGCTTCGTC	0.119112	0.0568212	0.0544267	0.154076	0.127317	0.106812	0.0890088	0.0367536	0.0624606	0.0493086	0.0485285
	MIR-655_HSA-MIR-655	ATAATACATGGTTAACCTCTTT	0.102354	0.0429624	0.0362845	0.152922	0.117678	0.036158	0.053636	0.106084	0.0929365	0.0626509	0.0640307
	MIR-449A_HSA-MIR-449A_MMU-MIR-449A_RNO-MIR-449A	TGGCAGTGTATTGTTAGCTGGT	0.156249	0.0776094	0.050158	0.151768	0.1478	0.0897717	0.0780509	0.0985665	0.0971609	0.0771534	0.0566166
	MIR-883B-5P_MMU-MIR-883B-5P	TACTGAGAATGGGTAGCAGTCA	0.191575	0.0796883	0.0618971	0.151768	0.155833	0.121774	0.104581	0.0952253	0.106213	0.0986172	0.0707708
	MIR-539_HSA-MIR-539_MMU-MIR-539_RNO-MIR-539	GGAGAAATTATCCTTGGTGTGT	0.0439309	0.0166306	0.0106719	0.151191	0.121293	0.0349112	0.0296055	0.0559657	0.0669867	0.0284249	0.0181982
	MIR-513A-5P_HSA-MIR-513A-5P	TTCACAGGGAGGTGTCAT	0.243205	0.124729	0.0917784	0.14946	0.158243	0.172894	0.141876	0.0501186	0.0678919	0.11254	0.0620087
	MIR-329_MMU-MIR-329_RNO-MIR-329	AACACACCCAGCTAACCTTTTT	0.0430251	0.0124729	0.017075	0.148883	0.168283	0.0731473	0.0645939	0.220522	0.200357	0.118921	0.124691
	MIR-103_HSA-MIR-103_MMU-MIR-103_RNO-MIR-103	AGCAGCATTGTACAGGGCTATGA	0.201086	0.112949	0.0853752	0.148305	0.161456	0.10598	0.0817035	0.109426	0.108325	0.109639	0.0957091
	MIR-429_MMU-MIR-429_RNO-MIR-429	TAATACTGTCTGGTAATGCCGT	0.124546	0.0734518	0.0608299	0.147728	0.15021	0.0615102	0.0726681	0.0751779	0.0669867	0.0707723	0.0478545
	MIR-760-3P_HSA-MIR-760_MMU-MIR-760_RNO-MIR-760-3P	CGGCTCTGGGTCTGTGGGGA	0.118659	0.0491988	0.0330829	0.147728	0.154628	0.116786	0.068631	0.194627	0.140612	0.11312	0.110537
	MIR-299-5P_HSA-MIR-299-5P_MMU-MIR-299*_RNO-MIR-299	TGGTTTACCGTCCCACATACAT	0.113224	0.0381118	0.0683002	0.146574	0.149407	0.0893561	0.0853562	0.0275652	0.0328899	0.0382867	0.0249383
	MIR-139-5P_HSA-MIR-139-5P_MMU-MIR-139-5P_RNO-MIR-139-5P	TCTACAGTGCACGTGTCTCCAG	0.133151	0.0533565	0.0480236	0.145997	0.135751	0.149204	0.121113	0.0676601	0.0528048	0.0916559	0.0822289
	MIR-761_MMU-MIR-761_HSA-MIR-761_RNO-MIR-761	GCAGCAGGGTGAAACTGACACA	0.267661	0.102555	0.104585	0.144843	0.122096	0.111383	0.0890088	0.0768485	0.0630641	0.0835345	0.0700968
	MIR-376A_HSA-MIR-376A	ATCATAGAGGAAAATCCACGT	0.10643	0.0741447	0.0480236	0.143689	0.11326	0.0644195	0.0651706	0.0426008	0.0518996	0.0429275	0.0323524
	MIR-602_HSA-MIR-602	GACACGGGCGACAGCTGCGGCCC	0.169836	0.0651365	0.0747033	0.143689	0.15021	0.131748	0.0917002	0.0985665	0.0534083	0.0649713	0.0626827
	MIR-540-3P_MMU-MIR-540-3P_RNO-MIR-540	AGGTCAGAGGTCGATCCTGG	0.267661	0.112257	0.101383	0.143112	0.142177	0.133826	0.0930459	0.0442714	0.0395282	0.0498887	0.0417885
	MIR-663_HSA-MIR-663	AGGCGGGGCGCCGCGGGACCGC	0.117753	0.0720659	0.067233	0.142535	0.184349	0.125514	0.0922769	0.0726719	0.0730215	0.0562698	0.0842509
	MIR-465D_MMU-MIR-465D	TATTTAGAATGGTACTGATGTG	0.112771	0.0443483	0.0352173	0.141958	0.127317	0.0556917	0.0601722	0.162885	0.167769	0.120661	0.102449
	MIR-302C*_HSA-MIR-302C*	TTTAACATGGGGGTACCTGCTG	0.0955609	0.0436553	0.0256126	0.140227	0.112055	0.0623415	0.0428703	0.0793544	0.0633658	0.0464081	0.0276343
	MIR-765_HSA-MIR-765	TGGAGGAGAAGGAAGGTGATG	0.0760864	0.0374188	0.0469564	0.140227	0.12571	0.135904	0.13707	0.306559	0.243807	0.368364	0.330938
	MIR-372_HSA-MIR-372	AAAGTGCTGCGACATTTGAGCGT	0.156249	0.07068	0.0768377	0.139072	0.133341	0.103902	0.067862	0.0542951	0.0793581	0.0858549	0.0599867
	MIR-7_HSA-MIR-7_MMU-MIR-7A_RNO-MIR-7A	TGGAAGACTAGTGATTTTGTTGT	0.139945	0.0602859	0.0661658	0.138495	0.140571	0.0394829	0.0432548	0.0877075	0.110739	0.0522091	0.0498766
	MIR-872_MMU-MIR-872_RNO-MIR-872	AAGGTTACTTGTTAGTTCAGG	0.173459	0.0789953	0.072569	0.138495	0.149407	0.0831219	0.0926614	0.0668248	0.115567	0.0870151	0.0741408
	MIR-612_HSA-MIR-612	GCTGGGCAGGGCTTCTGAGCTCCTT	0.204709	0.0665224	0.100316	0.137918	0.136153	0.0960058	0.0605567	0.0710013	0.0618571	0.0481484	0.0323524
	MIR-217_HSA-MIR-217	TACTGCATCAGGAACTGATTGGA	0.143115	0.0658294	0.0661658	0.137341	0.12812	0.0797971	0.0772819	0.114437	0.11436	0.144445	0.087621
	MIR-293-3P_MMU-MIR-293	AGTGCCGCAGAGTTTGTAGTGT	0.179347	0.0609789	0.0864424	0.136764	0.135751	0.0897717	0.0724758	0.0743425	0.0787546	0.0661315	0.0572906
	MIR-675_HSA-MIR-675	TGGTGCGGAGAGGGCCCACAGTG	0.177535	0.0769165	0.112055	0.136764	0.125309	0.0914341	0.0759362	0.0542951	0.0497874	0.0684519	0.0478545
	EBV-MIR-BART20-5P_2_EBV-MIR-BART20-5P	TAGCAGGCATGTCTTCATTCC	0.202897	0.0866177	0.0939128	0.136187	0.119284	0.109305	0.0961218	0.107755	0.110136	0.136904	0.132779
	MIR-221_HSA-MIR-221_MMU-MIR-221_RNO-MIR-221	AGCTACATTGTCTGCTGGGTTTC	0.117753	0.0692942	0.0320157	0.136187	0.121694	0.0569385	0.0413324	0.0584717	0.0850912	0.0464081	0.0363964
	MIR-871_MMU-MIR-871	TATTCAGATTAGTGCCAGTCATG	0.0973725	0.0505847	0.0362845	0.135033	0.129325	0.05112	0.0446005	0.142838	0.136387	0.103838	0.0687488
	MIR-509-3P_MMU-MIR-509-3P	TGATTGACATTTCTGTAATGG	0.0978254	0.0394977	0.0394861	0.134456	0.135751	0.0494576	0.0578653	0.0409302	0.0404334	0.0394469	0.0397664
	MIR-509-3P_RNO-MIR-509-3P	TGATTGACATGTCTGCAGTGG	0.178894	0.0928542	0.0864424	0.134456	0.127317	0.0930966	0.0803578	0.0384242	0.0458648	0.0411872	0.0444845
	EBV-MIR-BART10_EBV-MIR-BART10	TACATAACCATGGAGTTGGCTGT	0.109148	0.0422694	0.0384189	0.133879	0.134546	0.0573541	0.052867	0.211333	0.171389	0.135164	0.120647
	MIR-7B_MMU-MIR-7B_RNO-MIR-7B	TGGAAGACTTGTGATTTTGTTGT	0.107789	0.0450412	0.0384189	0.133302	0.116473	0.0461327	0.0382565	0.0801897	0.0893156	0.0417673	0.0566166
	EBV-MIR-BART8-5P_EBV-MIR-BART8-5P	TACGGTTTCCTAGATTGTACAG	0.123188	0.0443483	0.0533595	0.132148	0.153021	0.0664976	0.0707456	0.0576364	0.057331	0.0504688	0.0384184
	MIR-548C-3P_HSA-MIR-548C-3P	CAAAAATCTCAATTACTTTTGC	0.0294382	0.0207882	0.0181422	0.132148	0.110449	0.0112215	0.0134571	0.0392595	0.0422439	0.00812141	0.00539206
	MIR-465B-5P_MMU-MIR-465B-5P	TATTTAGAATGGTGCTGATCTG	0.130434	0.059593	0.0640314	0.129839	0.109645	0.0590166	0.0530592	0.0877075	0.106213	0.0817942	0.0613347
	MIR-665_HSA-MIR-665	ACCAGGAGGCTGAGGCCCCT	0.151267	0.0928542	0.0981815	0.129839	0.153825	0.156269	0.110156	0.0384242	0.0522014	0.0603305	0.0404404
	MIR-468_MMU-MIR-468	TATGACTGATGTGCGTGTGTCTG	0.209691	0.112257	0.0618971	0.129262	0.12812	0.152113	0.109579	0.0634835	0.0730215	0.1137	0.0660527
	RLCV-MIR-RL1-4-5P_RLCV-MIR-RL1-4-5P	ACCTAGTAATTGTGCGGTGTT	0.128622	0.0644436	0.0298813	0.128685	0.120891	0.0993307	0.0795889	0.0927194	0.0615554	0.0638111	0.0377444
	HCMV-MIR-US25-2-5P_HCMV-MIR-US25-2-5P	AGCGGTCTGTTCAGGTGGATGA	0.160778	0.0880036	0.0939128	0.127531	0.148603	0.167491	0.115538	0.337465	0.302949	0.350961	0.401034
	MIR-585_HSA-MIR-585	TGGGCGTATCTGTATGCTA	0.144927	0.0547424	0.0693674	0.127531	0.122497	0.10598	0.0926614	0.0952253	0.0926348	0.0823743	0.085599
	MIR-515-5P_HSA-MIR-515-5P	TTCTCCAAAAGAAAGCACTTTCTG	0.0267208	0.00415765	0.00747033	0.126377	0.106432	0.0087278	0.0128803	0.0317418	0.038623	0.011602	0.00808809
	MIR-9_HSA-MIR-9_MMU-MIR-9_RNO-MIR-9	TCTTTGGTTATCTAGCTGTATGA	0.103713	0.0429624	0.0234782	0.1258	0.115268	0.0444702	0.0488299	0.121955	0.122809	0.0777335	0.0700968
	MIR-645_HSA-MIR-645	TCTAGGCTGGTACTGCTGA	0.173006	0.0686012	0.0939128	0.125223	0.124506	0.128008	0.097083	0.0651541	0.0730215	0.0939763	0.0768369
	RLCV-MIR-RL1-13_RLCV-MIR-RL1-13	GATCATAGCCAGTGTCCAGGGA	0.0860501	0.0381118	0.0288141	0.125223	0.111653	0.0972527	0.068631	0.104414	0.112851	0.0957167	0.0808809
	HCMV-MIR-UL148D_HCMV-MIR-UL148D	TCGTCCTCCCCTTCTTCACCG	0.0851444	0.0436553	0.0394861	0.124646	0.143784	0.199493	0.126304	0.100237	0.106817	0.166489	0.100427
	EBV-MIR-BART6-5P_EBV-MIR-BART6-5P	TAAGGTTGGTCCAATCCATAGG	0.139039	0.0561283	0.0554939	0.124069	0.126514	0.0968371	0.0790121	0.0317418	0.0343986	0.0295851	0.0465065
	MIR-452*_HSA-MIR-452*	TCAGTCTCATCTGCAAAGAAG	0.145832	0.0630577	0.0565611	0.124069	0.175111	0.0868624	0.0901622	0.059307	0.0449595	0.0423474	0.0417885
	MIR-463_MMU-MIR-463	TGATAGACACCATATAAGGTAG	0.0919378	0.0277177	0.0394861	0.124069	0.112858	0.0365737	0.0490221	0.0426008	0.0449595	0.0220438	0.0269603
	MIR-101B_MMU-MIR-101B_RNO-MIR-101B	TACAGTACTGTGATAGCTGAA	0.113677	0.0519706	0.0490908	0.122915	0.122497	0.0544449	0.0672853	0.0534598	0.0724181	0.0841146	0.0539206
	MIR-295-3P_MMU-MIR-295	AAAGTGCTACTACTTTTGAGTCT	0.108695	0.0401906	0.0384189	0.122915	0.148202	0.05112	0.0470997	0.0400949	0.0449595	0.0261045	0.0188722
	MIR-199B-5P_MMU-MIR-199B-5P_(MMU-MIR-199B*)	CCCAGTGTTTAGACTACCTGTTC	0.100996	0.101169	0.0683002	0.120029	0.134948	0.0710693	0.0601722	0.0509539	0.0494857	0.0307453	0.0289823
	MIR-542-3P_HSA-MIR-542-3P_MMU-MIR-542-3P_RNO-MIR-542-3P	TGTGACAGATTGATAACTGAAA	0.119564	0.04712	0.050158	0.118875	0.104826	0.0448859	0.0455617	0.104414	0.0793581	0.0545295	0.0539206
	MIR-660_HSA-MIR-660	TACCCATTGCATATCGGAGTTG	0.121829	0.059593	0.0405532	0.116567	0.119284	0.0968371	0.0767052	0.0526245	0.0531066	0.0446678	0.0532466
	MIR-511_HSA-MIR-511	GTGTCTTTTGCTCTGCAGTCA	0.175723	0.0630577	0.0811065	0.11599	0.124104	0.0806283	0.0613257	0.048448	0.0805651	0.0736728	0.0586387
	EBV-MIR-BART14-3P_EBV-MIR-BART14-3P	TAAATGCTGCAGTAGTAGGGAT	0.1173	0.0623647	0.0405532	0.114836	0.13053	0.0694068	0.0649783	0.126132	0.102894	0.0800539	0.093013
	MIR-295-3P_RNO-MIR-295-3P	AAAGTGCTACTACTTTTGGGTGT	0.110959	0.0526636	0.0341501	0.114259	0.114063	0.0448859	0.0405634	0.0509539	0.0452613	0.0377066	0.0303303
	MIR-320A_HSA-MIR-320A_MMU-MIR-320_RNO-MIR-320	AAAAGCTGGGTTGAGAGGGCGA	0.207426	0.110871	0.0800393	0.113105	0.117276	0.0955902	0.0645939	0.0501186	0.073625	0.0510489	0.0748148
	MIR-871_RNO-MIR-871	TATTCAGATTGGTGCCGGTCACA	0.110054	0.036033	0.0490908	0.113105	0.0988012	0.0627571	0.0415246	0.112767	0.0968592	0.0545295	0.0613347
	RLCV-MIR-RL1-12-3P_RLCV-MIR-RL1-12-3P	AACGGTGCATGGACTGGCTAGA	0.24094	0.114335	0.159011	0.111373	0.115268	0.147126	0.100543	0.130308	0.132766	0.218698	0.186026
	MIR-599_HSA-MIR-599_MMU-MIR-599	GTTGTGTCAGTTTATCAAAC	0.0928436	0.0505847	0.0426876	0.110796	0.11808	0.0731473	0.0809346	0.248922	0.22178	0.293531	0.248709
	MIR-21_HSA-MIR-21_MMU-MIR-21_RNO-MIR-21	TAGCTTATCAGACTGATGTTGA	0.105072	0.047813	0.0394861	0.110219	0.0939816	0.06816	0.0649783	0.081025	0.0609519	0.0846947	0.085599
	MIR-142-5P_HSA-MIR-142-5P_MMU-MIR-142-5P_RNO-MIR-142-5P	CATAAAGTAGAAAGCACTACT	0.091032	0.0325683	0.0352173	0.109065	0.0835392	0.0290927	0.0361418	0.0509539	0.0570292	0.0307453	0.0350484
	MIR-145_HSA-MIR-145_MMU-MIR-145_RNO-MIR-145	GTCCAGTTTTCCCAGGAATCCCT	0.0529888	0.0124729	0.0192094	0.109065	0.104826	0.0241054	0.0192244	0.0442714	0.0497874	0.0284249	0.0181982
	MIR-374*_MMU-MIR-374*	GGTTGTATTATCATTGTCCGAG	0.0683872	0.0311824	0.0256126	0.109065	0.104424	0.041561	0.0376797	0.0601423	0.0576327	0.0371265	0.0363964
	MIR-532-5P_HSA-MIR-532-5P_MMU-MIR-532-5P	CATGCCTTGAGTGTAGGACCGT	0.185234	0.0776094	0.0853752	0.109065	0.158243	0.145048	0.112655	0.0559657	0.0712111	0.107899	0.0788589
	MIR-330-5P_HSA-MIR-330-5P_MMU-MIR-330_RNO-MIR-330-5P	TCTCTGGGCCTGTGTCTTAGGC	0.102807	0.036033	0.0256126	0.10618	0.104424	0.0910185	0.0603645	0.0710013	0.0684954	0.0835345	0.0795329
	KSHV-MIR-K12-1_KSHV-MIR-K12-1	ATTACAGGAAACTGGGTGTAAGC	0.0905791	0.0464271	0.0512251	0.104449	0.107235	0.0752254	0.0672853	0.0509539	0.0494857	0.0452479	0.0559426
	MIR-526B_HSA-MIR-526B	CTCTTGAGGGAAGCACTTTCTGT	0.122735	0.0533565	0.0768377	0.104449	0.118883	0.0502888	0.0444083	0.0526245	0.0353038	0.0301652	0.0229163
	CALI_32_CALIBRATION_OLIGO_32	GAGCTCTAGTGGCTTGATCGAT	0.121376	0.0311824	0.044822	0.103872	0.102818	0.0552761	0.0584421	0.0968959	0.12643	0.0997774	0.0754888
	MIR-30E_MMU-MIR-30E_RNO-MIR-30E_HSA-MIR-30E	TGTAAACATCCTTGACTGGAAG	0.115941	0.04712	0.0480236	0.103872	0.123301	0.0494576	0.0597878	0.0584717	0.0621588	0.0464081	0.0262863
	MIR-465-3P_RNO-MIR-465-3P	GATCAGTGCCTTTCTGAGTAGA	0.101449	0.0422694	0.044822	0.103294	0.111252	0.0789659	0.0720914	0.0267299	0.0389247	0.0394469	0.0411145
	MIR-532-5P_RNO-MIR-532-5P	CATGCCTTGAGTGTAGGACTGT	0.120923	0.0457341	0.0629642	0.103294	0.0967931	0.109305	0.097852	0.081025	0.0715128	0.121241	0.0815549
	MIR-325-5P_MMU-MIR-325*_RNO-MIR-325-5P	CCTAGTAGGTGCTCAGTAAGTGT	0.25815	0.121265	0.123794	0.10214	0.100006	0.0723161	0.061518	0.070166	0.0603484	0.0545295	0.0552686
	MIR-376C_MMU-MIR-376C_RNO-MIR-376C_(MMU-MIR-368)_(RNO-MIR-36	AACATAGAGGAAATTTCACGT	0.0679343	0.0575141	0.0181422	0.10214	0.10844	0.043639	0.0411401	0.0710013	0.0869017	0.074833	0.0613347
	MIR-565_HSA-MIR-565_(DELETED_IN_MIRBASE_101)	GGCTGGCTCGCGATGTCTGTTT	0.131793	0.04712	0.0779049	0.10214	0.0967931	0.0831219	0.0538282	0.0384242	0.056124	0.0406071	0.0458325
	MIR-466H_MMU-MIR-466H	TGTGTGCATGTGCTTGTGTGTA	0.156702	0.0810742	0.0981815	0.101563	0.119284	0.130917	0.108233	0.0726719	0.102291	0.11602	0.131431
	MIR-567_HSA-MIR-567	AGTATGTTCTTCCAGGACAGAAC	0.0638583	0.0187094	0.0202766	0.100986	0.0851458	0.0482107	0.0392177	0.0492833	0.0612536	0.0464081	0.0505506
	MIR-886-5P_HSA-MIR-886-5P	CGGGTCGGAGTTAGCTCAAGCGG	0.105072	0.03534	0.0458892	0.100986	0.114465	0.0660819	0.0430626	0.147014	0.127939	0.0893355	0.0512246
	MIR-325-3P_HSA-MIR-325-3P	TTTATTGAGGACCTCCTATCAA	0.0697459	0.03534	0.0266798	0.100409	0.0847441	0.0461327	0.0424858	0.0551304	0.0419421	0.0423474	0.0276343
	MIR-887_HSA-MIR-887	GTGAACGGGCGCCATCCCGAGG	0.099637	0.0436553	0.0512251	0.100409	0.121293	0.10889	0.0840105	0.109426	0.114662	0.146766	0.109863
	MIR-327_RNO-MIR-327	CCTTGAGGGGCATGAGGGT	0.112318	0.0658294	0.0490908	0.0998321	0.0867523	0.0906029	0.0776664	0.136991	0.101385	0.151406	0.123343
	MIR-382_HSA-MIR-382_MMU-MIR-382_RNO-MIR-382	GAAGTTGTTCGTGGTGGATTCG	0.252716	0.124037	0.120593	0.0975238	0.105227	0.0760566	0.0640171	0.0952253	0.0660815	0.0812141	0.093013
	MIR-590-3P_HSA-MIR-590-3P_MMU-MIR-590-3P	TAATTTTATGTATAAGCTAGT	0.0425722	0.0256388	0.0106719	0.0975238	0.0939816	0.0257678	0.0234537	0.163721	0.149061	0.0696121	0.0498766
	MIR-28-5P_HSA-MIR-28-5P_MMU-MIR-28_RNO-MIR-28	AAGGAGCTCACAGTCTATTGAG	0.151267	0.0575141	0.0394861	0.0969468	0.0919735	0.0515356	0.0557506	0.0292358	0.0371143	0.0359663	0.0337004
	MIR-497_HSA-MIR-497_MMU-MIR-497_RNO-MIR-497	CAGCAGCACACTGTGGTTTGT	0.120923	0.0540494	0.0522923	0.0963697	0.0959898	0.0781346	0.061518	0.0325771	0.0500892	0.0609106	0.0579646
	MIR-463*_MMU-MIR-463*	TACCTAATTTGTTGTCCATCA	0.0928436	0.0644436	0.0341501	0.0957927	0.0988012	0.0515356	0.0669008	0.0801897	0.0745303	0.0730927	0.0552686
	MIR-517A-MIR-517B_2_HSA-MIR-517A_HSA-MIR-517B	ATCGTGCATCCCTTTAGAGTGT	0.119112	0.0547424	0.0661658	0.0957927	0.0919735	0.0860312	0.076513	0.0375889	0.0428474	0.0522091	0.0545946
	MIR-708_HSA-MIR-708_MMU-MIR-708_RNO-MIR-708	AAGGAGCTTACAATCTAGCTGGG	0.177988	0.0679083	0.0522923	0.0946385	0.104022	0.0461327	0.036334	0.0392595	0.0368125	0.0475683	0.0283083
	HIV1-MIR-N367_HIV1-MIR-N367	ACTGACCTTTGGATGGTGCTTCAA	0.118659	0.047813	0.0469564	0.0940615	0.103219	0.0739785	0.0569041	0.0492833	0.0389247	0.0353862	0.0262863
	MIR-500-5P_HSA-MIR-500	TAATCCTTGCTACCTGGGTGAGA	0.0788038	0.0291035	0.0288141	0.0940615	0.0975963	0.0544449	0.0421013	0.070166	0.0862982	0.0353862	0.0390924
	EBV-MIR-BART7_EBV-MIR-BART7	CATCATAGTCCAGTGTCCAGGG	0.150361	0.0672153	0.0554939	0.0934844	0.112457	0.0598478	0.0553662	0.0684954	0.0509944	0.0504688	0.0505506
	MIR-542-5P_HSA-MIR-542-5P_MMU-MIR-542-5P_RNO-MIR-542-5P	TCGGGGATCATCATGTCACGAGA	0.102807	0.0575141	0.0490908	0.0934844	0.0907686	0.0847844	0.068631	0.233051	0.182554	0.219858	0.21029
	MIR-24-1*_HSA-MIR-24-1*_MMU-MIR-24-1*_RNO-MIR-24-1*	GTGCCTACTGAGCTGATATCAGT	0.0878617	0.0332612	0.0458892	0.0911761	0.0835392	0.075641	0.0628637	0.0325771	0.0259498	0.0429275	0.0269603
	MIR-764-3P_MMU-MIR-764-3P	AGGAGGCCATAGTGGCAACTGT	0.0923907	0.0221741	0.0416204	0.0911761	0.0947849	0.0623415	0.045754	0.0426008	0.0313812	0.0377066	0.0283083
	MIR-672_MMU-MIR-672_RNO-MIR-672	TGAGGTTGGTGTACTGTGTGTGA	0.0357787	0.0166306	0.0288141	0.0905991	0.0835392	0.092681	0.0711301	0.0860369	0.0929365	0.138644	0.140194
	RLCV-MIR-RL1-12-5P_RLCV-MIR-RL1-12-5P	AGACCAGACCATGCACAGTGGG	0.0688401	0.0318753	0.0480236	0.0905991	0.0831376	0.0723161	0.0580576	0.0542951	0.0256481	0.0382867	0.0478545
	MIR-190_HSA-MIR-190_MMU-MIR-190_RNO-MIR-190	TGATATGTTTGATATATTAGGT	0.0643112	0.0422694	0.0181422	0.0888679	0.0791213	0.0261834	0.0351806	0.0309065	0.0422439	0.0237841	0.0262863
	MIR-505_MMU-MIR-505	CGTCAACACTTGCTGGTTTTCT	0.108695	0.0665224	0.0576283	0.0888679	0.0855474	0.0631727	0.0503678	0.0359183	0.0328899	0.0394469	0.0148282
	MIR-674_MMU-MIR-674_RNO-MIR-674-5P	GCACTGAGATGGGAGTGGTGTA	0.0928436	0.0408835	0.0341501	0.0888679	0.0839409	0.0980839	0.0736293	0.056801	0.0434508	0.0556897	0.0606607
	MIR-597_HSA-MIR-597	TGTGTCACTCGATGACCACTGT	0.10326	0.0429624	0.0480236	0.0882908	0.09358	0.0789659	0.0628637	0.0258946	0.0184063	0.0359663	0.0188722
	MIR-875-3P_MMU-MIR-875-3P	CCTGAAAATACTGAGGCTATG	0.0833328	0.0450412	0.0245454	0.0882908	0.0847441	0.05112	0.0415246	0.0793544	0.0606501	0.0469882	0.0404404
	MIR-587_HSA-MIR-587	TTTCCATAGGTGATGAGTCAC	0.107336	0.0526636	0.0458892	0.0877138	0.0927768	0.0739785	0.0555584	0.0434361	0.0534083	0.0603305	0.0552686
	MIR-891B_HSA-MIR-891B	TGCAACTTACCTGAGTCATTGA	0.0982783	0.0561283	0.0512251	0.0877138	0.0803262	0.0802127	0.0620947	0.0517892	0.0525031	0.0493086	0.0384184
	MIR-589*_HSA-MIR-589*	TCAGAACAAATGCCGGTTCCCAGA	0.0430251	0.0166306	0.0128063	0.0859826	0.0734985	0.0282615	0.0247994	0.0267299	0.0522014	0.0179831	0.0208942
	MIR-208B_HSA-MIR-208B_MMU-MIR-208B_RNO-MIR-208B	ATAAGACGAACAAAAGGTTTGT	0.0593293	0.0207882	0.027747	0.0854055	0.0771131	0.0328332	0.0305667	0.0877075	0.0494857	0.0493086	0.0512246
	MIR-452_HSA-MIR-452_MMU-MIR-452	AACTGTTTGCAGAGGAAACTGA	0.0742749	0.0263318	0.027747	0.0848284	0.0863507	0.0282615	0.0234537	0.0434361	0.0476752	0.0255244	0.0208942
	MIR-155_MMU-MIR-155_RNO-MIR-155	TTAATGCTAATTGTGATAGGGGT	0.0815212	0.08246	0.0597627	0.0842514	0.0755066	0.0428078	0.0367185	0.18878	0.199753	0.177511	0.148956
	MIR-545_HSA-MIR-545	TCAGCAAACATTTATTGTGTGC	0.0901262	0.0367259	0.0458892	0.0842514	0.0883588	0.0440546	0.0407556	0.0768485	0.0567275	0.051629	0.0539206
	KSHV-MIR-K12-10B_KSHV-MIR-K12-10B	TGGTGTTGTCCCCCCGAGTGGC	0.0679343	0.0277177	0.0298813	0.0825202	0.0879572	0.0515356	0.0324892	0.0409302	0.0518996	0.0382867	0.0310043
	MIR-31_HSA-MIR-31_MMU-MIR-31_RNO-MIR-31	AGGCAAGATGCTGGCATAGCT	0.0855972	0.0374188	0.0309485	0.0825202	0.0747034	0.077719	0.0547894	0.0893781	0.0953504	0.127042	0.102449
	MIR-466B-5P-MIR-466K_MMU-MIR-466B-5P_MMU-MIR-466K	GATGTGTGTGTACATGTACATG	0.136322	0.0769165	0.0565611	0.080789	0.0734985	0.053198	0.0603645	0.0501186	0.0651763	0.1166	0.0545946
	MIR-186_HSA-MIR-186_MMU-MIR-186_RNO-MIR-186	CAAAGAATTCTCCTTTTGGGCT	0.0298911	0.00692942	0.00533595	0.0790578	0.0666707	0.0128839	0.00999667	0.124461	0.115869	0.045828	0.0276343
	MIR-450B-5P_MMU-MIR-450B-5P	TTTTGCAGTATGTTCCTGAATA	0.0815212	0.0318753	0.0330829	0.0790578	0.0767115	0.0374049	0.0480609	0.104414	0.105911	0.0823743	0.093013
	MIR-126-3P_HSA-MIR-126_MMU-MIR-126-3P_RNO-MIR-126	TCGTACCGTGAGTAATAATGCG	0.112318	0.0429624	0.0405532	0.0779037	0.078318	0.0602634	0.052098	0.0208827	0.0401317	0.0568499	0.0363964
	SV40-MIR-S1-5P_SV40-MIR-S1-5P	TGAGGGGCCTGAAATGAGCCTT	0.0670285	0.0221741	0.0320157	0.0773266	0.0775148	0.0490419	0.0347961	0.0551304	0.0464683	0.0452479	0.0310043
	RLCV-MIR-RL1-7_RLCV-MIR-RL1-7	CGAGGTAAACATCGGCTTACTG	0.0855972	0.0318753	0.0437548	0.0767495	0.0779164	0.0652507	0.0492144	0.0367536	0.0377177	0.0429275	0.0262863
	HCMV-MIR-US33-5P_HCMV-MIR-US33-5P	GATTGTGCCCGGACCGTGGGCG	0.0511772	0.02356	0.017075	0.0761725	0.0726952	0.0656663	0.0351806	0.0192121	0.0241394	0.0226239	0.0222422
	MIR-26A_HSA-MIR-26A_MMU-MIR-26A_RNO-MIR-26A	TTCAAGTAATCCAGGATAGGCT	0.0416664	0.0187094	0.0149407	0.0750183	0.0646626	0.0307551	0.0305667	0.806909	0.80022	0.605045	0.521682
	MIR-299-3P_MMU-MIR-299_RNO-MIR-299-3P	TATGTGGGACGGTAAACCGCTT	0.0951081	0.0325683	0.0405532	0.0732871	0.0911702	0.0739785	0.0417169	0.0476126	0.0295707	0.0220438	0.0296563
	MIR-490-5P_HSA-MIR-490-5P_MMU-MIR-490-5P_RNO-MIR-490-5P	CCATGGATCTCCAGGTGGGT	0.0756335	0.0325683	0.0352173	0.0732871	0.0883588	0.0602634	0.0482531	0.0208827	0.0265533	0.0237841	0.0208942
	KSHV-MIR-K12-3*_KSHV-MIR-K12-3*	TCGCGGTCACAGAATGTGACA	0.0724633	0.0311824	0.044822	0.072133	0.0759083	0.0802127	0.0601722	0.0250593	0.0214237	0.0469882	0.0465065
	MIR-548B-3P_HSA-MIR-548B-3P	CAAGAACCTCAGTTGCTTTTGT	0.043478	0.0103941	0.0160079	0.072133	0.0538185	0.0307551	0.0180709	0.0167062	0.0135784	0.00580101	0.0094361
	MGHV-MIR-M1-6_MGHV-MIR-M1-6	TGAAACTGTGTGAGGTGGTTTT	0.0747278	0.0270247	0.0192094	0.071556	0.0779164	0.0390673	0.0359496	0.0776838	0.0615554	0.0771534	0.0815549
	MIR-465A-5P_MMU-MIR-465A-5P	TATTTAGAATGGCACTGATGTGA	0.0597822	0.0200953	0.0213438	0.071556	0.0650642	0.0353268	0.0267219	0.0551304	0.0567275	0.034226	0.0330264
	MIR-518E_HSA-MIR-518E	AAAGCGCTTCCCTTCAGAGTG	0.0498185	0.0249459	0.0181422	0.0709789	0.0726952	0.041561	0.0267219	0.0267299	0.0159923	0.0121821	0.0161762
	MIR-135A_HSA-MIR-135A_MMU-MIR-135A_RNO-MIR-135A	TATGGCTTTTTATTCCTATGTGA	0.056159	0.0297965	0.0373517	0.0704018	0.0895637	0.0290927	0.0346038	0.0826956	0.074832	0.045828	0.0262863
	MIR-463_RNO-MIR-463	TGATAGACGCCAATTTGGGTAG	0.0720104	0.0332612	0.0362845	0.0698248	0.0835392	0.0577698	0.0488299	0.0233887	0.0316829	0.029005	0.0148282
	MIR-715_MMU-MIR-715	CTCCGTGCACACCCCCGCGTG	0.0425722	0.0200953	0.022411	0.0698248	0.0747034	0.0315863	0.0330659	0.0442714	0.0546153	0.0510489	0.0276343
	MIR-520D-3P_HSA-MIR-520D-3P	AAAGTGCTTCTCTTTGGTGGGT	0.0443838	0.0145518	0.0192094	0.0680936	0.0779164	0.0332488	0.0309512	0.0451067	0.0552188	0.0295851	0.0296563
	MIR-29A_HSA-MIR-29A_MMU-MIR-29A_RNO-MIR-29A	TAGCACCATCTGAAATCGGTTA	0.0661227	0.02356	0.0181422	0.0675165	0.097998	0.0353268	0.0438315	0.0801897	0.0440543	0.0498887	0.0444845
	MIR-362-3P_MMU-MIR-362-3P_RNO-MIR-362-3P	AACACACCTGTTCAAGGATTCA	0.0819741	0.0394977	0.0458892	0.0675165	0.0618512	0.043639	0.0382565	0.0309065	0.0340968	0.0179831	0.0235903
	MIR-592_HSA-MIR-592_MMU-MIR-592_RNO-MIR-592	TTGTGTCAATATGCGATGATGT	0.10326	0.0485059	0.050158	0.0663624	0.0763099	0.0581854	0.0480609	0.0634835	0.0718146	0.101518	0.0660527
	MIR-639_HSA-MIR-639	ATCGCTGCGGTTGCGAGCGCTGT	0.0570648	0.0221741	0.0362845	0.0657853	0.0734985	0.0710693	0.046523	0.0225534	0.0123714	0.0272647	0.0424625
	MIR-598-3P_HSA-MIR-598	TACGTCATCGTTGTCATCGTCA	0.1173	0.04712	0.0843081	0.0652083	0.0670724	0.0935122	0.0809346	0.0534598	0.0440543	0.0661315	0.0680748
	MIR-678_MMU-MIR-678	GTCTCGGTGCAAGGACTGGAGG	0.0656698	0.0408835	0.0394861	0.0652083	0.0594414	0.0519512	0.0432548	0.035083	0.0491839	0.0411872	0.0202202
	MIR-454_1_HSA-MIR-454	TAGTGCAATATTGCTTATAGGGT	0.0534417	0.0249459	0.0213438	0.0646312	0.0618512	0.0195337	0.0165329	0.0676601	0.0859964	0.0452479	0.0404404
	MIR-524-5P_HSA-MIR-524-5P	CTACAAAGGGAAGCACTTTCTC	0.0461953	0.0152447	0.0192094	0.0646312	0.0457859	0.0249366	0.0205701	0.0334124	0.0380195	0.0220438	0.0249383
	MIR-804_MMU-MIR-804	TGTGAGTTGTTCCTCACCTGGA	0.0624996	0.0214812	0.0234782	0.0623229	0.0614495	0.0357424	0.0309512	0.0267299	0.0223289	0.0208836	0.0262863
	MIR-144_HSA-MIR-144_MMU-MIR-144_RNO-MIR-144	TACAGTATAGATGATGTACT	0.0937494	0.0491988	0.0330829	0.0617459	0.0702854	0.0365737	0.0467152	0.0826956	0.0600466	0.0736728	0.0586387
	MIR-876-5P_MMU-MIR-876-5P	TGGATTTCTCTGTGAATCACTA	0.0384961	0.00970118	0.00853752	0.0617459	0.0554251	0.0132995	0.0159562	0.0375889	0.0295707	0.0133423	0.0181982
	MIR-552_HSA-MIR-552	AACAGGTGACTGGTTAGACAA	0.0919378	0.0422694	0.050158	0.0611688	0.0622528	0.0577698	0.045754	0.0150356	0.0247428	0.0208836	0.0148282
	KSHV-MIR-K12-6-3P_KSHV-MIR-K12-6-3P	TGATGGTTTTCGGGCTGTTGAG	0.0525359	0.0256388	0.027747	0.0605917	0.0702854	0.0448859	0.0294133	0.0158709	0.0253463	0.0208836	0.0148282
	MIR-302C*_MMU-MIR-302C*	TTTAACATGGGGTTACCTGCTG	0.0489127	0.0159377	0.0234782	0.0605917	0.0646626	0.0324176	0.0271063	0.0609776	0.0506926	0.0336459	0.0168502
	MIR-20B*_RNO-MIR-20B-3P	ACTGCAGTGTGAGCACTTCTG	0.0788038	0.0277177	0.0362845	0.0600147	0.0726952	0.0448859	0.0430626	0.0275652	0.0196132	0.0371265	0.0337004
	MIR-302C_RNO-MIR-302C_MMU-MIR-302C	CAAGTGCTTCCATGTTTCAGTGG	0.0230977	0.0110871	0.0106719	0.0600147	0.0409664	0.0320019	0.0244149	0.0150356	0.0211219	0.0208836	0.0134801
	MIR-467B*_MMU-MIR-467B*	ATATACATACACACACCAACAC	0.0167571	0.00623647	0.00853752	0.0600147	0.0574332	0.0178712	0.0311435	0.0618129	0.0440543	0.0423474	0.0276343
	MIR-339-3P_HSA-MIR-339-3P	TGAGCGCCTCGACGACAGAGCCG	0.0946552	0.0983977	0.0832409	0.0594376	0.0614495	0.0527824	0.0563274	0.024224	0.0250446	0.045828	0.0397664
	MIR-380-3P_HSA-MIR-380-3P	TATGTAATATGGTCCACATCTT	0.0480069	0.02356	0.0160079	0.0594376	0.0638593	0.0253522	0.0317202	0.0267299	0.0368125	0.0365464	0.0242643
	MIR-16_HSA-MIR-16_MMU-MIR-16_RNO-MIR-16	TAGCAGCACGTAAATATTGGCG	0.0665756	0.0346471	0.022411	0.0588605	0.052212	0.0419766	0.0405634	0.0375889	0.057331	0.0603305	0.0471805
	EBV-MIR-BART13_EBV-MIR-BART13	TGTAACTTGCCAGGGACGGCTGA	0.0566119	0.0166306	0.0106719	0.0577064	0.0686789	0.0519512	0.0321047	0.0309065	0.0434508	0.0249443	0.0208942
	MIR-29C*_HSA-MIR-29C*_MMU-MIR-29C*_RNO-MIR-29C*	TGACCGATTTCTCCTGGTGTTC	0.0557061	0.024253	0.00747033	0.0577064	0.0698838	0.0419766	0.0301822	0.0317418	0.0334934	0.0255244	0.0276343
	MIR-339-3P_RNO-MIR-339-3P	TGAGCGCCTCGACGACAGAGCCA	0.0901262	0.0394977	0.0768377	0.0577064	0.048999	0.058601	0.0490221	0.0258946	0.026855	0.0324857	0.0310043
	MIR-551A_HSA-MIR-551A	GCGACCCACTCTTGGTTTCCA	0.0543475	0.0194024	0.0181422	0.0571294	0.0606463	0.0565229	0.0357573	0.0334124	0.0419421	0.0522091	0.0222422
	MIR-373_HSA-MIR-373	GAAGTGCTTCGATTTTGGGGTGT	0.0493656	0.0173235	0.0160079	0.0559752	0.0373517	0.0282615	0.0211468	0.0910487	0.0745303	0.0435076	0.0465065
	MIR-876-3P_RNO-MIR-876-3P	TGGTGGTTTGCAAAGTAATTCA	0.0489127	0.0152447	0.0288141	0.0559752	0.0578349	0.0211961	0.0163407	0.0451067	0.0410369	0.0237841	0.0168502
	MIR-290-3P_MMU-MIR-290-3P	AAAGTGCCGCCTAGTTTTAAGCCC	0.0394019	0.0180165	0.0181422	0.0553982	0.0542202	0.014962	0.0132648	0.0250593	0.0383212	0.0127622	0.0101101
	EBV-MIR-BART16_EBV-MIR-BART16	TTAGATAGAGTGGGTGTGTGCTCT	0.0706517	0.0394977	0.0256126	0.054244	0.0554251	0.0407298	0.0297978	0.059307	0.0645728	0.0522091	0.0620087
	MIR-371-3P_HSA-MIR-371-3P	AAGTGCCGCCATCTTTTGAGTGT	0.0371374	0.00970118	0.0160079	0.054244	0.0658675	0.0444702	0.0322969	0.0325771	0.0389247	0.0237841	0.0202202
	MIR-431_HSA-MIR-431_MMU-MIR-431_RNO-MIR-431	TGTCTTGCAGGCCGTCATGCA	0.0747278	0.0665224	0.0469564	0.053667	0.0449827	0.0806283	0.0561351	0.0250593	0.0208202	0.0580101	0.0343744
	MIR-467D_MMU-MIR-467D	TAAGTGCGCGCATGTATATGCG	0.0452895	0.0159377	0.0192094	0.053667	0.0465892	0.0428078	0.0309512	0.0576364	0.0398299	0.0493086	0.0411145
	MIR-579_HSA-MIR-579	TTCATTTGGTATAAACCGCGATT	0.0253621	0.00623647	0.00640314	0.053667	0.0546218	0.0153776	0.0113424	0.0325771	0.0262515	0.0127622	0.0094361
	MIR-880_RNO-MIR-880	TACTCCATTCATTCTGAGTAGA	0.0394019	0.0194024	0.0245454	0.0530899	0.0610479	0.0216117	0.0196088	0.0392595	0.0558223	0.0330658	0.0350484
	MIR-883B-3P_MMU-MIR-883B-3P_RNO-MIR-883	TAACTGCAACATCTCTCAGTAT	0.056159	0.0291035	0.0309485	0.0530899	0.0550234	0.0315863	0.0238382	0.0175415	0.0171993	0.0278448	0.0202202
	MIR-491-3P_HSA-MIR-491-3P_MMU-MIR-491-3P	CTTATGCAAGATTCCCTTCTAC	0.0321556	0.00623647	0.00960472	0.0507816	0.0498022	0.019118	0.0205701	0.0400949	0.0307777	0.0255244	0.0215682
	MIR-292-3P_MMU-MIR-292-3P_RNO-MIR-292-3P	AAAGTGCCGCCAGGTTTTGAGTGT	0.0226448	0.00900824	0.0128063	0.0502046	0.0502039	0.0157932	0.0134571	0.0150356	0.0190097	0.00696121	0.00471805
	MIR-769-3P_HSA-MIR-769-3P	CTGGGATCTCCGGGGTCTTGGTT	0.0240035	0.0124729	0.00853752	0.0502046	0.03695	0.0178712	0.00845872	0.0192121	0.0223289	0.0145025	0.00404404
	MIR-466B-5P_RNO-MIR-466B	TATGTGTGTGTGTATGTCCATG	0.0629525	0.0381118	0.0384189	0.0496275	0.0437778	0.0457171	0.0432548	0.035083	0.0446578	0.0498887	0.0458325
	MIR-671-5P_HSA-MIR-671-5P_MMU-MIR-671-5P_RNO-MIR-671-5P	AGGAAGCCCTGGAGGGGCTGGAG	0.0285324	0.00485059	0.00747033	0.0490505	0.0538185	0.0187024	0.0111501	0.0091884	0.0138801	0.00928161	0.00337004
	MIR-93_HSA-MIR-93_MMU-MIR-93_RNO-MIR-93	CAAAGTGCTGTTCGTGCAGGTAG	0.0638583	0.0256388	0.0202766	0.0490505	0.0550234	0.0324176	0.037103	0.0167062	0.0165958	0.0249443	0.0229163
	MIR-291B-3P_RNO-MIR-291B-3P	AAAGTGCATCCATTTTGTTAGT	0.025815	0.0103941	0.0117391	0.0484734	0.041368	0.0174556	0.0205701	0.0342477	0.0241394	0.0208836	0.0148282
	MIR-721_MMU-MIR-721	CAGTGCAATTAAAAGGGGGAA	0.0158513	0.00485059	0.00533595	0.0484734	0.0397615	0.0141307	0.0176864	0.167062	0.189494	0.160108	0.117277
	MIR-101_HSA-MIR-101_MMU-MIR-101A_RNO-MIR-101A	TACAGTACTGTGATAACTGAA	0.0525359	0.0187094	0.0202766	0.0478963	0.0437778	0.0303395	0.0355651	0.0225534	0.0334934	0.0261045	0.0269603
	MIR-496_1_HSA-MIR-496_MMU-MIR-496_RNO-MIR-496	TGAGTATTACATGGCCAATCTCC	0.0602351	0.0256388	0.027747	0.0478963	0.0570316	0.0332488	0.0286443	0.0651541	0.0582362	0.045828	0.0424625
	MIR-107_HSA-MIR-107_MMU-MIR-107_RNO-MIR-107	AGCAGCATTGTACAGGGCTATCA	0.0480069	0.0270247	0.0234782	0.0473193	0.0425729	0.0336644	0.022877	0.0158709	0.0208202	0.023204	0.0215682
	MIR-140-5P_HSA-MIR-140-5P_MMU-MIR-140_RNO-MIR-140	CAGTGGTTTTACCCTATGGTAG	0.0366845	0.0103941	0.0117391	0.0473193	0.0574332	0.0220273	0.0126881	0.0116943	0.0135784	0.0023204	0.00674007
	MIR-343_MMU-MIR-343	TCTCCCTTCATGTGCCCAGA	0.0285324	0.0214812	0.00747033	0.0473193	0.0477941	0.0349112	0.0305667	0.0300711	0.0277603	0.0371265	0.0303303
	MIR-132_HSA-MIR-132_MMU-MIR-132_RNO-MIR-132	TAACAGTCTACAGCCATGGTCG	0.0493656	0.0166306	0.0234782	0.0467422	0.044581	0.0573541	0.0313357	0.0225534	0.0371143	0.017403	0.0249383
	MIR-135B_HSA-MIR-135B_MMU-MIR-135B_RNO-MIR-135B	TATGGCTTTTCATTCCTATGTGA	0.0416664	0.0145518	0.0160079	0.0467422	0.0562283	0.0174556	0.0198011	0.0284005	0.0226306	0.0156627	0.0215682
	MIR-703_MMU-MIR-703	AAAACCTTCAGAAGGAAAGAA	0.0380432	0.0103941	0.00747033	0.0467422	0.048999	0.0141307	0.0186476	0.00501186	0.0202167	0.0139224	0.0087621
	MIR-106B_HSA-MIR-106B_MMU-MIR-106B_RNO-MIR-106B	TAAAGTGCTGACAGTGCAGAT	0.0674814	0.03534	0.0298813	0.0461651	0.0449827	0.0332488	0.0353728	0.0158709	0.0138801	0.0133423	0.0134801
	MIR-498_HSA-MIR-498	TTTCAAGCCAGGGGGCGTTTTTC	0.0208332	0.0083153	0.00320157	0.0455881	0.0393598	0.00997463	0.0061518	0.0233887	0.0286655	0.00812141	0.00404404
	MIR-199A-3P-199B-3P_HSA-MIR-199A-3P_HSA-MIR-199B-3P_MMU-MIR-199A-3P	ACAGTAGTCTGCACATTGGTTA	0.122735	0.0367259	0.0405532	0.045011	0.0502039	0.0349112	0.0290288	0.0643188	0.0555205	0.040027	0.0431365
	MIR-651_HSA-MIR-651	TTTAGGATAAGCTTGACTTTTG	0.0511772	0.0194024	0.0202766	0.045011	0.0498022	0.0187024	0.0144183	0.0200474	0.0202167	0.0191433	0.0168502
	MIR-302D_HSA-MIR-302D_MMU-MIR-302D	TAAGTGCTTCCATGTTTGAGTGT	0.0502714	0.0173235	0.0266798	0.0444339	0.0494006	0.0232741	0.0267219	0.0250593	0.0262515	0.011602	0.0235903
	MIR-18B_MMU-MIR-18B_RNO-MIR-18B	TAAGGTGCATCTAGTGCTGTTAG	0.0443838	0.0180165	0.0213438	0.0432798	0.0401631	0.0398985	0.0288365	0.0116943	0.0150871	0.0156627	0.0229163
	MIR-337-3P_MMU-MIR-337-3P_RNO-MIR-337_(HSA-MIR-337-3P)	TTCAGCTCCTATATGATGCCT	0.0484598	0.0249459	0.0160079	0.0432798	0.0341386	0.0236898	0.0272986	0.0158709	0.0190097	0.017403	0.0148282
	MIR-291B-5P_RNO-MIR-291B-5P	CATCAAAGTGGAGGCCCTCTCC	0.0480069	0.0194024	0.0181422	0.0427027	0.0433761	0.0241054	0.0136493	0.0250593	0.0217254	0.00986172	0.0121321
	MIR-467A-467B_MMU-MIR-467A_MMU-MIR-467B_RNO-MIR-467A	TAAGTGCCTGCATGTATATGCG	0.0317027	0.0131659	0.0117391	0.0427027	0.0289174	0.0249366	0.0207623	0.0125296	0.0117679	0.0104418	0.00471805
	MIR-220B_HSA-MIR-220B	CCACCACCGTGTCTGACACTT	0.00769922	0.00554353	0.00320157	0.0415486	0.0357452	0.0311707	0.0230692	0.091884	0.102592	0.103838	0.0829029
	MIR-301B_MMU-MIR-301B_RNO-MIR-301B	CAGTGCAATGGTATTGTCAAAGC	0.0443838	0.0180165	0.0234782	0.0415486	0.0357452	0.0249366	0.0265296	0.0225534	0.0208202	0.0226239	0.0262863
	MIR-466C-5P_MMU-MIR-466C-5P	GATGTGTGTGTGCATGTACATA	0.0566119	0.02356	0.0181422	0.0415486	0.0401631	0.036158	0.0365263	0.035083	0.026855	0.0429275	0.0431365
	MIR-518F*_HSA-MIR-518F*	CTCTAGAGGGAAGCACTTTCTG	0.0285324	0.00900824	0.0117391	0.0398174	0.0385566	0.014962	0.0130726	0.00751779	0.0117679	0.00696121	0.00471805
	CALI_27_CALIBRATION_OLIGO_27_(MIRCONTROL_3)	GTAGCTGTCAGTACGTTCGTGC	0.0819741	0.0291035	0.0437548	0.0392404	0.05663	0.0610946	0.0438315	0.0542951	0.0407352	0.0893355	0.0633567
	MIR-322-MIR-424_HSA-MIR-424_(HSA-MIR-322)	CAGCAGCAATTCATGTTTTGAA	0.0253621	0.00346471	0.00853752	0.0392404	0.0281142	0.0124683	0.0132648	0.0300711	0.0241394	0.0237841	0.0242643
	MIR-556-5P_HSA-MIR-556-5P	GATGAGCTCATTGTAATATGAG	0.0339672	0.0159377	0.0160079	0.0392404	0.0377533	0.0224429	0.0192244	0.0116943	0.0114662	0.0208836	0.0168502
	MIR-763_MMU-MIR-763	CCAGCTGGGAAGAACCAGTGGC	0.043478	0.0103941	0.0149407	0.0392404	0.0502039	0.024521	0.023646	0.0250593	0.0356055	0.0179831	0.0188722
	MIR-106A_HSA-MIR-106A	AAAAGTGCTTACAGTGCAGGTAG	0.0384961	0.0166306	0.0266798	0.0386633	0.0325321	0.01704	0.023646	0.0083531	0.00754355	0.00638111	0.00808809
	MIR-376C_HSA-MIR-376C_(HSA-MIR-368)	AACATAGAGGAAATTCCACGT	0.0289853	0.01178	0.0138735	0.0386633	0.0377533	0.0120527	0.015764	0.0183768	0.0196132	0.0156627	0.0141542
	MIR-624*_HSA-MIR-624*	TAGTACCAGTACCTTGTGTTCA	0.038949	0.0159377	0.022411	0.0380862	0.030524	0.0236898	0.0205701	0.0158709	0.0159923	0.0208836	0.0148282
	MIR-633_HSA-MIR-633	CTAATAGTATCTACCACAATAAA	0.0276266	0.00970118	0.0106719	0.0380862	0.048999	0.0137151	0.0144183	0.0375889	0.0325881	0.0348061	0.0242643
	MIR-518D-5P-520C-5P-526A_HSA-MIR-518D-5P_HSA-MIR-520C-5P_HSA	CTCTAGAGGGAAGCACTTTCTG	0.025815	0.0131659	0.0202766	0.0375092	0.0281142	0.0124683	0.0144183	0.0167062	0.0117679	0.0110219	0.0128061
	MIR-642_HSA-MIR-642	GTCCCTCTCCAAATGTGTCTTG	0.0176629	0.00692942	0.00747033	0.0375092	0.0401631	0.0178712	0.0136493	0.0142003	0.0286655	0.0139224	0.0161762
	MIR-550_HSA-MIR-550	AGTGCCTGAGGGAGTAAGAGCCC	0.0371374	0.0228671	0.0394861	0.0369321	0.0365484	0.026599	0.0219158	0.035083	0.0223289	0.0336459	0.0175242
	MIR-296-5P_HSA-MIR-296-5P_MMU-MIR-296-5P_RNO-MIR-296*	AGGGCCCCCCCTCAATCCTGT	0.0194745	0.00623647	0.00747033	0.036355	0.0425729	0.0241054	0.0117269	0.0183768	0.0193115	0.00986172	0.00674007
	MIR-344-3P_MMU-MIR-344_(MMU-MIR-344-3P)	TGATCTAGCCAAAGCCTGACTGT	0.0321556	0.0083153	0.0117391	0.035778	0.0289174	0.0216117	0.0144183	0.0517892	0.0512961	0.023204	0.0289823
	MIR-350_MMU-MIR-350_RNO-MIR-350	TTCACAAAGCCCATACACTTTC	0.0230977	0.00485059	0.00320157	0.035778	0.0345403	0.0137151	0.00903545	0.013365	0.0156906	0.00812141	0.00471805
	MIR-553_HSA-MIR-553	AAAACGGTGAGATTTTGTTTT	0.0190216	0.00485059	0.00213438	0.035778	0.0277125	0.0103902	0.00903545	0.0334124	0.0202167	0.0110219	0.0107841
	MIR-147A_HSA-MIR-147A_(HSA-MIR-147)	GTGTGTGGAAATGCTTCTGCTA	0.0289853	0.00970118	0.0192094	0.0352009	0.0309256	0.0145463	0.014995	0.0300711	0.0316829	0.0156627	0.00674007
	MIR-299-3P_HSA-MIR-299-3P	TATGTGGGATGGTAAACCGCTT	0.0289853	0.0131659	0.00426876	0.0352009	0.0341386	0.0195337	0.0192244	0.00501186	0.00754355	0.00464081	0.00606607
	MIR-497_HSA-MIR-497_MMU-MIR-497_RNO-MIR-497	CAGCAGCACACTGTGGTTTGTA	0.0489127	0.0221741	0.0202766	0.0352009	0.0281142	0.036158	0.030759	0.0208827	0.0120697	0.0168229	0.0128061
	MIR-710_MMU-MIR-710	CCAAGTCTTGGGGAGAGTTGAG	0.025815	0.0173235	0.0234782	0.0352009	0.0393598	0.0207805	0.0224925	0.0626482	0.0751337	0.0423474	0.0518986
	MIR-133A_HSA-MIR-133A_MMU-MIR-133A_RNO-MIR-133A	TTTGGTCCCCTTCAACCAGCTG	0.0249093	0.0110871	0.0128063	0.0340468	0.0277125	0.0166244	0.0146105	0.0175415	0.00965574	0.00754131	0.0101101
	MIR-467E_MMU-MIR-467E	ATAAGTGTGAGCATGTATATGT	0.0489127	0.0200953	0.0181422	0.0340468	0.033737	0.0174556	0.0196088	0.0200474	0.019915	0.0284249	0.0296563
	MIR-518F_HSA-MIR-518F	GAAAGCGCTTCTCTTTAGAGG	0.0185687	0.00762236	0.00213438	0.0340468	0.0277125	0.0199493	0.0074975	0.0400949	0.0325881	0.00986172	0.0128061
	MIR-488_HSA-MIR-488	TTGAAAGGCTATTTCTTGGTCT	0.0194745	0.0103941	0.00853752	0.0328927	0.0321305	0.0112215	0.0124958	0.0116943	0.0162941	0.0104418	0.00808809
	MIR-670_MMU-MIR-670	ATCCCTGAGTGTATGTGGTGAA	0.056159	0.0249459	0.0160079	0.0328927	0.0277125	0.0174556	0.0201856	0.0200474	0.0229324	0.0139224	0.0148282
	MIR-643_HSA-MIR-643	ACTTGTATGCTAGCTCAGGTAG	0.0307969	0.0145518	0.0128063	0.0323156	0.044581	0.0220273	0.0209546	0.00751779	0.0129749	0.00522091	0.00606607
	KSHV-MIR-K12-11_KSHV-MIR-K12-11	TTAATGCTTAGCCTGTGTCCGA	0.0221919	0.0110871	0.0138735	0.0317385	0.0317288	0.0162088	0.0138415	0.0200474	0.0217254	0.0150826	0.0168502
	MIR-653_RNO-MIR-653	GTGTTGAAACATTCTCTACTG	0.0240035	0.00485059	0.00960472	0.0317385	0.0293191	0.0124683	0.00884321	0.0175415	0.0165958	0.0133423	0.0128061
	MIR-220_MMU-MIR-220	CCACCACAGTGTCAGACACTT	0.0226448	0.01178	0.0128063	0.0311615	0.0265076	0.0216117	0.0153795	0.110261	0.0802633	0.092236	0.0660527
	MIR-876-3P_MMU-MIR-876-3P	TAGTGGTTTACAAAGTAATTCA	0.0163042	0.00554353	0.00320157	0.0294303	0.0321305	0.0087278	0.00845872	0.0309065	0.0365108	0.0278448	0.0181982
	MIR-890_HSA-MIR-890	TACTTGGAAAGGCATCAGTTG	0.0294382	0.0152447	0.00853752	0.0294303	0.0293191	0.0182868	0.0159562	0.00584717	0.00633658	0.0150826	0.00741408
	MIR-686_MMU-MIR-686	ATTGCTTCCCAGACGGTGAAGA	0.0321556	0.0166306	0.017075	0.0288532	0.0373517	0.0295083	0.0226847	0.0183768	0.0184063	0.0278448	0.0161762
	MIR-519E*_HSA-MIR-519E*	TTCTCCAAAAGGGAGCACTTTC	0.00951081	0.00485059	0.00533595	0.0282761	0.0285158	0.0087278	0.00807423	0.0158709	0.00633658	0.0017403	0.00337004
	EBV-MIR-BHRF1-2*_EBV-MIR-BHRF1-2*	AAATTCTGTTGCAGCAGATAGC	0.0122282	0.00277177	0.00533595	0.0276991	0.0192783	0.00664976	0.00480609	0.0158709	0.017501	0.0104418	0.0134801
	MIR-223_HSA-MIR-223_MMU-MIR-223_RNO-MIR-223	TGTCAGTTTGTCAAATACCCCA	0.0135869	0.00692942	0.00426876	0.0276991	0.0212864	0.0112215	0.00519058	0.0150356	0.0202167	0.00928161	0.00808809
	MIR-31_HSA-MIR-31_MMU-MIR-31_RNO-MIR-31	AGGCAAGATGCTGGCATAGCTG	0.0212861	0.0131659	0.0160079	0.026545	0.018475	0.0224429	0.0161485	0.0509539	0.0651763	0.0968769	0.0822289
	MIR-374B_HSA-MIR-374B_MMU-MIR-374_RNO-MIR-374	ATATAATACAACCTGCTAAGTG	0.013134	0.00692942	0.00320157	0.026545	0.0273109	0.00581854	0.00480609	0.0284005	0.0271568	0.00696121	0.0148282
	MIR-532-3P_HSA-MIR-532-3P_MMU-MIR-532-3P_RNO-MIR-532-3P	CCTCCCACACCCAAGGCTTGCA	0.0221919	0.0131659	0.00533595	0.026545	0.0200815	0.0232741	0.0148028	0.0183768	0.0153888	0.0145025	0.0107841
	MIR-648_HSA-MIR-648	AAGTGTGCAGGGCACTGGT	0.0321556	0.0166306	0.0192094	0.026545	0.0273109	0.0295083	0.0198011	0.024224	0.00844877	0.0179831	0.0155022
	MIR-701_MMU-MIR-701	TTAGCCGCTGAAATAGATGGA	0.0267208	0.00762236	0.00640314	0.026545	0.0212864	0.00997463	0.0115346	0.00751779	0.0120697	0.0127622	0.0128061
	MIR-876-5P_RNO-MIR-876	TGGATTTCTCTGTGAATCACCA	0.0190216	0.00692942	0.00320157	0.026545	0.0289174	0.00789659	0.00692077	0.0100237	0.00995748	0.00464081	0.00539206
	MIR-210_HSA-MIR-210_MMU-MIR-210_RNO-MIR-210	CTGTGCGTGTGACAGCGGCTGA	0.0430251	0.0194024	0.0256126	0.0259679	0.0212864	0.0307551	0.0151872	0.00417655	0.00784529	0.0208836	0.0114581
	MIR-34A_HSA-MIR-34A_MMU-MIR-34A_RNO-MIR-34A	TGGCAGTGTCTTAGCTGGTTGT	0.0249093	0.0138588	0.00853752	0.0259679	0.0297207	0.0120527	0.0132648	0.0083531	0.00875052	0.0139224	0.0087621
	MIR-449B_HSA-MIR-449B	AGGCAGTGTATTGTTAGCTGGC	0.0371374	0.0194024	0.0138735	0.0259679	0.0289174	0.0182868	0.0155717	0.0284005	0.0147854	0.011602	0.00674007
	MIR-467A*-467D*_MMU-MIR-467A*_MMU-MIR-467D*	ATATACATACACACACCTACAC	0.00226448	0.00138588	0.00106719	0.0259679	0.0232946	0.00457171	0.0074975	0.0275652	0.026855	0.0255244	0.0141542
	MIR-344-3P_RNO-MIR-344-3P	TGATCTAGCCAAAGCCTGACCGT	0.0194745	0.00970118	0.0128063	0.0253908	0.0297207	0.0207805	0.0136493	0.0125296	0.0181045	0.011602	0.00404404
	MIR-759_MMU-MIR-759_HSA-MIR-759_RNO-MIR-759	GCAGAGTGCAAACAATTTTGAC	0.0208332	0.0131659	0.00960472	0.0253908	0.0257044	0.0108059	0.00922769	0.0175415	0.0132766	0.00812141	0.0101101
	MIR-20A_HSA-MIR-20A_MMU-MIR-20A_RNO-MIR-20A	TAAAGTGCTTATAGTGCAGGTAG	0.0330614	0.01178	0.0128063	0.0248138	0.0321305	0.0145463	0.0126881	0.00334124	0.0123714	0.00638111	0.00539206
	MIR-548C-5P_HSA-MIR-548C-5P	AAAAGTAATTGCGGTTTTTGCC	0.0176629	0.00346471	0.00426876	0.0248138	0.0216881	0.00290927	0.0044216	0.0167062	0.0162941	0.0110219	0.00337004
	MIR-615-5P_HSA-MIR-615-5P_MMU-MIR-615-5P_RNO-MIR-615	GGGGGTCCCCGGTGCTCGGATC	0.0715575	0.04712	0.135533	0.0248138	0.018475	0.0120527	0.00711301	0.0192121	0.0168975	0.00754131	0.00741408
	MIR-873_HSA-MIR-873_MMU-MIR-873_RNO-MIR-873	GCAGGAACTTGTGAGTCTCCT	0.0425722	0.0221741	0.0128063	0.0248138	0.0236962	0.03408	0.0253762	0.0142003	0.0159923	0.0104418	0.0128061
	MIR-212_HSA-MIR-212_MMU-MIR-212_RNO-MIR-212	TAACAGTCTCCAGTCACGGCCA	0.0317027	0.0200953	0.00533595	0.0242367	0.0321305	0.0211961	0.0144183	0.013365	0.0171993	0.0179831	0.0316784
	MIR-377_RNO-MIR-377	ATCACACAAAGGCAACTTTTGG	0.0140398	0.00762236	0.0117391	0.0242367	0.0196799	0.00581854	0.00403712	0.0116943	0.0150871	0.00522091	0.00606607
	MIR-517C_HSA-MIR-517C	ATCGTGCATCCTTTTAGAGTGT	0.0321556	0.0110871	0.0160079	0.0242367	0.0224913	0.0207805	0.0176864	0.0158709	0.0108627	0.0185632	0.0134801
	MIR-20B_HSA-MIR-20B_MMU-MIR-20B_RNO-MIR-20B-5P	CAAAGTGCTCATAGTGCAGGTAG	0.0285324	0.0145518	0.0117391	0.0236596	0.0249011	0.0128839	0.0113424	0.0150356	0.00995748	0.00754131	0.00134801
	MIR-503_MMU-MIR-503_RNO-MIR-503	TAGCAGCGGGAACAGTACTGCAG	0.0167571	0.00970118	0.00426876	0.0236596	0.022893	0.0157932	0.0140338	0.0192121	0.00844877	0.0226239	0.0114581
	MIR-598-3P_MMU-MIR-598_RNO-MIR-598-3P	TACGTCATCGTCGTCATCGTTA	0.0443838	0.0145518	0.0320157	0.0236596	0.0313272	0.0357424	0.0311435	0.0183768	0.018708	0.0423474	0.0451585
	MIR-673-5P_MMU-MIR-673-5P	CTCACAGCTCTGGTCCTTGGAG	0.0249093	0.00762236	0.00747033	0.0236596	0.0265076	0.0282615	0.0151872	0.0292358	0.0214237	0.0168229	0.0222422
	MIR-17_HSA-MIR-17_MMU-MIR-17_RNO-MIR-17_(RNO-MIR-17-5P)	CAAAGTGCTTACAGTGCAGGTAG	0.0285324	0.0138588	0.0106719	0.0230826	0.0216881	0.0112215	0.0123036	0.0116943	0.00452613	0.00986172	0.00808809
	MIR-707_MMU-MIR-707	CAGTCATGCCGCTTGCCTACG	0.0339672	0.0124729	0.0245454	0.0225055	0.0208848	0.0270146	0.0199933	0.0083531	0.00422439	0.00928161	0.00269603
	MIR-770-3P_HSA-MIR-770-3P	CGTGGGCCTGATGTGGTGCTGG	0.0624996	0.0256388	0.0533595	0.0225055	0.0349419	0.0353268	0.0284521	0.0125296	0.0150871	0.0168229	0.0188722
	MIR-106A_MMU-MIR-106A	CAAAGTGCTAACAGTGCAGGTAG	0.0421193	0.0131659	0.00960472	0.0219284	0.0257044	0.0199493	0.0151872	0.00584717	0.0108627	0.00638111	0.0087621
	MIR-520A-3P_HSA-MIR-520A-3P	AAAGTGCTTCCCTTTGGACTGT	0.0253621	0.00762236	0.0128063	0.0219284	0.0277125	0.0166244	0.0121113	0.0426008	0.0437526	0.05743	0.0518986
	MIR-561_HSA-MIR-561	CAAAGTTTAAGATCCTTGAAGT	0.0194745	0.00554353	0.00640314	0.0219284	0.0244995	0.00623415	0.00826647	0.021718	0.0171993	0.00464081	0.0101101
	MIR-573_HSA-MIR-573	CTGAAGTGATGTGTAACTGATCAG	0.0208332	0.00692942	0.00640314	0.0219284	0.0160652	0.0157932	0.0111501	0.00334124	0.010561	0.00870151	0.00471805
	MIR-653_HSA-MIR-653_MMU-MIR-653	GTGTTGAAACAATCTCTACTG	0.0144927	0.00692942	0.00426876	0.0213514	0.015262	0.00955902	0.0074975	0.0091884	0.0126732	0.00754131	0.00337004
	MIR-17*_HSA-MIR-17*_RNO-MIR-17-3P	ACTGCAGTGAAGGCACTTGT	0.034873	0.0131659	0.0181422	0.0207743	0.0204832	0.0398985	0.0199933	0.0091884	0.00965574	0.00928161	0.0148282
	MIR-617_HSA-MIR-617	AGACTTCCCATTTGAAGGTGGC	0.0135869	0.00346471	0.0106719	0.0207743	0.0249011	0.0120527	0.0117269	0.0125296	0.00694006	0.0139224	0.00471805
	KSHV-MIR-K12-9_KSHV-MIR-K12-9	CTGGGTATACGCAGCTGCGTAA	0.0144927	0.00485059	0.00960472	0.0201972	0.0273109	0.0145463	0.0109579	0.00501186	0.000905226	0.0121821	0.00269603
	MIR-347_RNO-MIR-347	TGTCCCTCTGGGTCGCCCA	0.0163042	0.0083153	0.0117391	0.0201972	0.022893	0.0087278	0.0101889	0.010859	0.0138801	0.0139224	0.0128061
	MIR-520G_HSA-MIR-520G	ACAAAGTGCTTCCCTTTAGAGTGT	0.0144927	0.00346471	0.00747033	0.0196202	0.0176718	0.00706537	0.00941994	0.00668248	0.00814703	0.00348061	0.00202202
	MIR-625_HSA-MIR-625	AGGGGGAAAGTTCTATAGTCC	0.0280795	0.00900824	0.00640314	0.0196202	0.0212864	0.0211961	0.0140338	0.0150356	0.00995748	0.0139224	0.0114581
	MIR-449B_RNO-MIR-449B	AGGCAGTGTGTTGTTAGCTGGC	0.0230977	0.01178	0.017075	0.0190431	0.0120489	0.0207805	0.0115346	0.0125296	0.00814703	0.0133423	0.0114581
	MIR-503_HSA-MIR-503	TAGCAGCGGGAACAGTTCTGCAG	0.0117753	0.00415765	0.00106719	0.0190431	0.0128522	0.00706537	0.00519058	0.00334124	0.00875052	0.0029005	0.00471805
	MIR-627_HSA-MIR-627	GTGAGTCTCTAAGAAAAGAGGA	0.0199274	0.0110871	0.0106719	0.0190431	0.0156636	0.0087278	0.00672853	0.0083531	0.00905226	0.00754131	0.0107841
	MIR-301A_HSA-MIR-301A_MMU-MIR-301A_RNO-MIR-301A	CAGTGCAATAGTATTGTCAAAGC	0.0144927	0.00485059	0.00426876	0.0184661	0.0196799	0.00540293	0.00711301	0.0150356	0.0123714	0.00754131	0.00202202
	MIR-489_MMU-MIR-489	AATGACACCACATATATGGCAGC	0.0135869	0.00554353	0.00640314	0.0184661	0.00763099	0.00789659	0.00538282	0.0091884	0.00754355	0.0139224	0.0161762
	MIR-608_HSA-MIR-608	AGGGGTGGTGTTGGGACAGCTCCGT	0.0230977	0.00623647	0.00853752	0.0184661	0.0257044	0.0137151	0.00826647	0.0083531	0.00724181	0.00696121	0.00606607
	MIR-677_MMU-MIR-677	TTCAGTGATGATTAGCTTCTGA	0.0203803	0.00762236	0.00320157	0.0184661	0.0240979	0.00457171	0.00884321	0.0150356	0.0262515	0.011602	0.0175242
	MIR-297A_MMU-MIR-297A_HSA-MIR-297	ATGTATGTGTGCATGTGCATGT	0.0312498	0.0124729	0.022411	0.017889	0.0269093	0.0195337	0.0184554	0.0225534	0.0162941	0.0278448	0.0262863
	MIR-322-MIR-424_MMU-MIR-322_RNO-MIR-322_(MMU-MIR-424)_(RNO-M	CAGCAGCAATTCATGTTTTGGA	0.0176629	0.01178	0.0213438	0.017889	0.0188767	0.01704	0.0151872	0.0225534	0.029269	0.0139224	0.00808809
	MIR-669A_MMU-MIR-669A	AGTTGTGTGTGCATGTTCATGT	0.0407606	0.0138588	0.0160079	0.017889	0.0253028	0.0187024	0.0161485	0.00334124	0.0150871	0.0121821	0.0195462
	MIR-706_MMU-MIR-706	AGAGAAACCCTGTCTCAAAAAA	0.00543475	0	0.00213438	0.017889	0.0232946	0.00540293	0.00346038	0.013365	0.00694006	0.000580101	0.00808809
	MIR-519B-3P_HSA-MIR-519B-3P	AAAGTGCATCCTTTTAGAGGTT	0.0117753	0.00692942	0.00320157	0.0173119	0.015262	0.00664976	0.00922769	0.0100237	0.00784529	0.00522091	0.00202202
	MIR-193B_MMU-MIR-193B	AACTGGCCCACAAAGTCCCGCT	0.00543475	0.00554353	0.00533595	0.0167349	0.0120489	0.00374049	0.00230692	0.0150356	0.00482787	0.00638111	0.00606607
	MIR-297C_MMU-MIR-297C	ATGTATGTGTGCATGTACATGT	0.0353258	0.0159377	0.0117391	0.0167349	0.0224913	0.0166244	0.0167252	0.0083531	0.00754355	0.0237841	0.0101101
	MIR-302C_HSA-MIR-302C	TAAGTGCTTCCATGTTTCAGTGG	0.0122282	0.00554353	0.00320157	0.0161578	0.0240979	0.0112215	0.00980442	0.0125296	0.0111645	0.0110219	0.00674007
	MIR-326_HSA-MIR-326_MMU-MIR-326_RNO-MIR-326	CCTCTGGGCCCTTCCTCCAGT	0.0194745	0.00277177	0.00853752	0.0161578	0.0236962	0.0141307	0.0115346	0.00501186	0.00844877	0.011602	0.00404404
	MIR-509-5P_RNO-MIR-509-5P	TACTCCAGAATATGGCAATCAT	0.0144927	0.00485059	0.00213438	0.0161578	0.0120489	0.00498732	0.00653628	0.00668248	0.00784529	0.00812141	0.00269603
	MIR-712*_MMU-MIR-712*	TGCGAGTCACCCCCGGGTGTTG	0.00860501	0.00485059	0.00640314	0.0161578	0.0172701	0.00623415	0.0074975	0.00584717	0.0036209	0.00522091	0.00269603
	MIR-876-3P_HSA-MIR-876-3P	TGGTGGTTTACAAAGTAATTCA	0.013134	0.00485059	0.00213438	0.0161578	0.0192783	0.00581854	0.00461385	0.024224	0.0144836	0.011602	0.00808809
	MIR-19A_HSA-MIR-19A_MMU-MIR-19A_RNO-MIR-19A	TGTGCAAATCTATGCAAAACTGA	0.0108695	0.00207882	0.00426876	0.0155807	0.0232946	0.00041561	0.00192244	0.00501186	0.0132766	0.00696121	0
	MIR-1_HSA-MIR-1_MMU-MIR-1	TGGAATGTAAAGAAGTATGTAT	0.0126811	0.00346471	0.00533595	0.0150037	0.010844	0.0041561	0.00692077	0.070166	0.0458648	0.0417673	0.0330264
	MIR-374A_HSA-MIR-374A	TTATAATACAACCTGATAAGTG	0.00498185	0.00277177	0.00106719	0.0144266	0.0104424	0.00457171	0.00346038	0.00751779	0.00875052	0.00406071	0.0087621
	MIR-500-3P_MMU-MIR-500_RNO-MIR-500	AATGCACCTGGGCAAGGGTTCA	0.0144927	0.0103941	0.0106719	0.0144266	0.0116473	0.019118	0.0119191	0.00584717	0.00271568	0.00406071	0.00539206
	CALI_1_CALIBRATION_OLIGO_1	TCCACGACGTCTCATGTATTTC	0.0135869	0.00207882	0.00426876	0.0132725	0.0192783	0.00748098	0.00807423	0.00501186	0.0057331	0.00464081	0.00674007
	HIV1-MIR-H1_HIV1-MIR-H1	CCAGGGAGGCGTGCCTGGGC	0.0357787	0.0180165	0.022411	0.0132725	0.0285158	0.0224429	0.0178787	0.160379	0.174105	0.17345	0.143564
	KSHV-MIR-K12-10A_KSHV-MIR-K12-10A	TAGTGTTGTCCCCCCGAGTGGC	0.0135869	0.000692942	0.00320157	0.0132725	0.00722936	0.00664976	0.00346038	0.00334124	0.00663832	0.00464081	0.00539206
	MIR-291B-5P_MMU-MIR-291B-5P	GATCAAAGTGGAGGCCCTCTCC	0.0117753	0.00485059	0.00533595	0.0132725	0.0224913	0.00706537	0.00730526	0.00417655	0.00422439	0.00522091	0.00741408
	MIR-30B_HSA-MIR-30B_MMU-MIR-30B_RNO-MIR-30B	TGTAAACATCCTACACTCAGCT	0.0140398	0.00346471	0.00213438	0.0132725	0.00803262	0.00374049	0.00288365	0.0284005	0.0232341	0.017403	0.00808809
	MIR-542-5P_HSA-MIR-542-5P_MMU-MIR-542-5P_RNO-MIR-542-5P	CTCGGGGATCATCATGTCACGA	0.0249093	0.0083153	0.0117391	0.0132725	0.0124506	0.0203649	0.0103812	0.0267299	0.0322864	0.0493086	0.0390924
	MIR-130B_HSA-MIR-130B_MMU-MIR-130B_RNO-MIR-130B	CAGTGCAATGATGAAAGGGCAT	0.0122282	0.00277177	0.00640314	0.0126954	0.00803262	0.00664976	0.00595955	0.0116943	0.00452613	0.0121821	0.0141542
	MIR-338-3P_RNO-MIR-338_MMU-MIR-338-3P_HSA-MIR-338-3P	TCCAGCATCAGTGATTTTGTTG	0.0117753	0.00554353	0.00320157	0.0126954	0.0156636	0.00789659	0.00711301	0.024224	0.0223289	0.0145025	0.0195462
	MIR-340-5P_HSA-MIR-340_MMU-MIR-340-5P_RNO-MIR-340-5P	TTATAAAGCAATGAGACTGATT	0.0099637	0.00277177	0	0.0126954	0.0204832	0.00664976	0.00288365	0.0542951	0.0528048	0.0237841	0.0343744
	MIR-453_MMU-MIR-453	AGGTTGCCTCATAGTGAGCTTGCA	0.0108695	0.00485059	0.00747033	0.0126954	0.0100408	0.0108059	0.00768974	0.00751779	0.00844877	0.00638111	0.00741408
	MIR-502-5P_HSA-MIR-502-5P	ATCCTTGCTATCTGGGTGCTA	0.0126811	0.00762236	0.00320157	0.0126954	0.0112457	0.00955902	0.00999667	0.0116943	0.010561	0.0121821	0.0107841
	MIR-596_HSA-MIR-596	AAGCCTGCCCGGCTCCTCGGG	0.00860501	0.00138588	0.00213438	0.0126954	0.0196799	0.00831219	0.00384487	0.0167062	0.00724181	0.0121821	0.00606607
	MIR-673-5P_RNO-MIR-673	CTCACAGCTCCGGTCCTTGGAG	0.01721	0.00485059	0.00640314	0.0126954	0.0168685	0.0145463	0.0111501	0.0091884	0.00965574	0.0110219	0.00606607
	MIR-129-3P_HSA-MIR-129-3P_MMU-MIR-129-3P_RNO-MIR-129*	AAGCCCTTACCCCAAAAAGCAT	0.00407606	0.00138588	0.00426876	0.0121183	0.0136555	0.00457171	0.00480609	0.00417655	0.00633658	0.000580101	0.00202202
	MIR-328-3P_HSA-MIR-328_MMU-MIR-328_RNO-MIR-328	CTGGCCCTCTCTGCCCTTCCGT	0.0122282	0.00415765	0.00213438	0.0121183	0.0168685	0.0211961	0.00961218	0.0175415	0.00844877	0.0139224	0.00606607
	MIR-345-5P_MMU-MIR-345-5P_RNO-MIR-345-5P	GCTGACCCCTAGTCCAGTGCTT	0.0099637	0.000692942	0.00106719	0.0121183	0.0116473	0.00706537	0.00480609	0.00167062	0.00331916	0.000580101	0.00269603
	MIR-675-3P_MMU-MIR-675-3P_(MMU-MIR-675*)	CTGTATGCCCTAACCGCTCAGT	0.0117753	0.00415765	0	0.0121183	0.010844	0.00540293	0.00692077	0.00501186	0.00331916	0.0023204	0.00202202
	MIR-1*_RNO-MIR-1*	GCACATACTTCTTTATGTACCC	0.0135869	0.00277177	0.00426876	0.0115413	0.00803262	0.00374049	0.00365263	0.00334124	0.00633658	0.00870151	0.00269603
	MIR-18A*_HSA-MIR-18A*_MMU-MIR-18A*	ACTGCCCTAAGTGCTCCTTCT	0.0104166	0.00415765	0.00426876	0.0115413	0.00963914	0.00581854	0.00538282	0.00250593	0.00482787	0.00986172	0.00404404
	MIR-32_HSA-MIR-32_MMU-MIR-32_RNO-MIR-32	TATTGCACATTACTAAGTTGCA	0.0108695	0	0.00106719	0.0115413	0.0112457	0.00124683	0.00461385	0.00417655	0.0129749	0.00580101	0.00674007
	MIR-466D-5P_MMU-MIR-466D-5P	TGTGTGTGCGTACATGTACATG	0.021739	0.0103941	0.0149407	0.0115413	0.0104424	0.0162088	0.0148028	0.013365	0.009354	0	0.0148282
	MIR-609_HSA-MIR-609	AGGGTGTTTCTCTCATCTCT	0.0104166	0.00415765	0.00213438	0.0115413	0.0128522	0.00374049	0.00499833	0.00334124	0.00331916	0.0029005	0.00269603
	MIR-744_HSA-MIR-744_MMU-MIR-744_RNO-MIR-744	TGCGGGGCTAGGGCTAACAGCA	0.0167571	0.00485059	0.00640314	0.0115413	0.00682773	0.00748098	0.00807423	0.00501186	0.00844877	0.00406071	0.00337004
	MIR-19B_HSA-MIR-19B_MMU-MIR-19B_RNO-MIR-19B	TGTGCAAATCCATGCAAAACTGA	0.0117753	0.00138588	0.00213438	0.0109642	0.0156636	0.00041561	0.00269141	0.00751779	0.00995748	0.00580101	0.000674007
	MIR-298_HSA-MIR-298	AGCAGAAGCAGGGAGGTTCTCCCA	0.00905791	0.00415765	0.00320157	0.0109642	0.0192783	0.00789659	0.00499833	0.00083531	0.0138801	0.0023204	0.00269603
	MIR-451_HSA-MIR-451_MMU-MIR-451_RNO-MIR-451	AAACCGTTACCATTACTGAGTT	0.00860501	0.00346471	0.00213438	0.0109642	0.0104424	0.00457171	0.00519058	0.0175415	0.0168975	0.00696121	0.00606607
	MIR-523_HSA-MIR-523	GAACGCGCTTCCCTATAGAGGGT	0.00452895	0.00415765	0	0.0109642	0.0104424	0.00955902	0.00634404	0.035083	0.0334934	0.0179831	0.0357224
	MIR-188-5P_HSA-MIR-188-5P_MMU-MIR-188-5P_RNO-MIR-188	CATCCCTTGCATGGTGGAGGG	0.0153984	0.00762236	0.0128063	0.0103872	0.0136555	0.0195337	0.00922769	0.00417655	0.0120697	0.00696121	0.0121321
	MIR-294-3P_RNO-MIR-294-3P	AAAGTGCTTCCATTTTGTGTGT	0.00588764	0.00346471	0.00533595	0.00923303	0.0116473	0.00581854	0.00230692	0.00668248	0.00301742	0.00464081	0.00471805
	MIR-377_HSA-MIR-377_MMU-MIR-377	ATCACACAAAGGCAACTTTTGT	0.00951081	0.00207882	0.00426876	0.00923303	0.0128522	0.00290927	0.00403712	0.00584717	0.0057331	0.0017403	0.00539206
	MIR-466A-5P_MMU-MIR-466A-5P	TATGTGTGTGTACATGTACATA	0.00905791	0.00692942	0.00533595	0.00923303	0.0120489	0.00581854	0.0074975	0.0116943	0.00543135	0.0110219	0.00808809
	MIR-520C-3P-520F-520B_3_HSA-MIR-520C-3P_HSA-MIR-520F_HSA-MIR	AAAGTGCTTCCTTTTAGAGGGT	0.00769922	0.00138588	0.00106719	0.00923303	0.0140571	0.00374049	0.00480609	0.00751779	0.00814703	0.00464081	0
	MIR-669B_MMU-MIR-669B	AGTTTTGTGTGCATGTGCATGT	0.0135869	0.00346471	0.00640314	0.00923303	0.0192783	0.0087278	0.0061518	0.00501186	0.00392264	0.0023204	0.00337004
	CALI_10_CALIBRATION_OLIGO_10	CCTGGAACTTAGGACGTGAATC	0.0099637	0.000692942	0.00426876	0.00865596	0.0100408	0.00831219	0.0044216	0.00334124	0.00482787	0.0029005	0.00404404
	CALI_36_CALIBRATION_OLIGO_36_(MIRCONTROL_3)	CGCTGCACTTATAGTACGAACG	0.00860501	0.00207882	0.00213438	0.00865596	0.00883588	0.00498732	0.00192244	0.00751779	0.00543135	0.00348061	0.00539206
	MIR-294-3P_MMU-MIR-294	AAAGTGCTTCCCTTTTGTGTGT	0.00679343	0.00623647	0.00533595	0.00865596	0.0100408	0.00457171	0.00422936	0.00250593	0.00271568	0.0011602	0.00202202
	MIR-350_MMU-MIR-350_RNO-MIR-350	TTCACAAAGCCCATACACTTTCAC	0.00815212	0.00207882	0.00106719	0.00865596	0.00923751	0.00374049	0.00346038	0.0083531	0.00512961	0.0029005	0.00337004
	MIR-516A-3P-MIR-516*_HSA-MIR-516A-3P_HSA-MIR-516B*	TGCTTCCTTTCAGAGGGT	0.00543475	0	0.00213438	0.00865596	0.0064261	0.00581854	0.00346038	0.00083531	0.00543135	0.00348061	0.00202202
	MIR-520H_HSA-MIR-520H	AAAGTGCTTCCCTTTAGAGTTA	0.00769922	0.00485059	0.00213438	0.00865596	0.00923751	0.00249366	0.00653628	0.00083531	0.00905226	0.0029005	0.00202202
	CALI_23_CALIBRATION_OLIGO_23	CTCGTCTCCGGCTGTATATACC	0.00769922	0.00138588	0.00213438	0.0080789	0.0132538	0.00332488	0.00346038	0.0083531	0.0138801	0.0127622	0.00674007
	MIR-137_HSA-MIR-137_MMU-MIR-137_RNO-MIR-137	TTATTGCTTAAGAATACGCGTAG	0.00498185	0.00207882	0.00106719	0.0080789	0.00562283	0.00374049	0.00230692	0.00083531	0.00271568	0.0017403	0
	MIR-302A_HSA-MIR-302A_MMU-MIR-302A	TAAGTGCTTCCATGTTTTGGTGA	0.00724633	0.00138588	0	0.0080789	0.00361468	0.0041561	0.00346038	0.00334124	0.00301742	0	0.00269603
	MIR-466F-5P_MMU-MIR-466F-5P_(MMU-MIR-466F)	TACGTGTGTGTGCATGTGCATG	0.0099637	0.00623647	0.00747033	0.0080789	0.0100408	0.0116371	0.0109579	0.00417655	0.00543135	0.0156627	0.0141542
	MIR-520E_HSA-MIR-520E	AAAGTGCTTCCTTTTTGAGGGT	0.00498185	0.00138588	0.00213438	0.0080789	0.00763099	0.00374049	0.00269141	0.00334124	0.00543135	0.0029005	0.000674007
	MIR-886-3P_HSA-MIR-886-3P	CGCGGGTGCTTACTGACCCTT	0.00815212	0.00207882	0.00213438	0.0080789	0.00843425	0.00706537	0.00326814	0.00083531	0.000603484	0.00406071	0.00134801
	MGHV-MIR-M1-7-3P_MGHV-MIR-M1-7-3P	GATATCGCGCCCACCTTTATT	0.00452895	0.000692942	0.00106719	0.00750183	0.00562283	0.00623415	0.00461385	0.0091884	0.00512961	0.0110219	0.0128061
	MIR-136_HSA-MIR-136_RNO-MIR-136_MMU-MIR-136	ACTCCATTTGTTTTGATGATGGA	0.00362316	0.00138588	0.00106719	0.00750183	0.00682773	0.00207805	0.00384487	0.00417655	0.0036209	0.00464081	0.00269603
	MIR-519E_HSA-MIR-519E	AAGTGCCTCCTTTTAGAGTGTT	0.00135869	0.000692942	0.00106719	0.00750183	0.00200815	0.00332488	0.000961218	0	0.000603484	0.0011602	0.00134801
	MIR-521_HSA-MIR-521	AACGCACTTCCCTTTAGAGTGT	0.00407606	0.00277177	0.00320157	0.00750183	0.00481957	0.00664976	0.00422936	0.00334124	0.00211219	0	0.000674007
	MIR-636_HSA-MIR-636	TGTGCTTGCTCGTCCCGCCCGCA	0.00634054	0.00277177	0.00533595	0.00750183	0.00682773	0.0087278	0.00519058	0.010859	0.0036209	0.00464081	0.00202202
	MIR-691_MMU-MIR-691	ATTCCTGAAGAGAGGCAGAAAA	0.00407606	0.00207882	0.00320157	0.00750183	0.00200815	0.00290927	0.00249917	0.00167062	0.00211219	0.0029005	0.00134801
	MIR-705_MMU-MIR-705	GGTGGGAGGTGGGGTGGGCA	0.00498185	0.00207882	0.00320157	0.00750183	0.00883588	0.00955902	0.00326814	0.00584717	0.0108627	0.011602	0.0087621
	MIR-147B_HSA-MIR-147B_MMU-MIR-147_RNO-MIR-147	GTGTGCGGAAATGCTTCTGCTA	0.00362316	0.00138588	0.00426876	0.00692477	0.0064261	0.00332488	0.000384487	0.00167062	0.000905226	0.0017403	0
	MIR-187_HSA-MIR-187_MMU-MIR-187_RNO-MIR-187	TCGTGTCTTGTGTTGCAGCCGG	0.0113224	0.00485059	0.00320157	0.00692477	0.0148603	0.0216117	0.00711301	0.0142003	0.0144836	0.0156627	0.0134801
	MIR-301B_HSA-MIR-301B	CAGTGCAATGATATTGTCAAAGC	0.00679343	0.00485059	0.00213438	0.00692477	0.0120489	0.00457171	0.00519058	0.0091884	0.00875052	0.00522091	0.00269603
	MIR-466E-5P_MMU-MIR-466E-5P	GATGTGTGTGTACATGTACATA	0.00543475	0.00207882	0.00320157	0.00692477	0.00361468	0.00332488	0.00422936	0.00334124	0.00241394	0.0011602	0.000674007
	MIR-519C-3P_HSA-MIR-519C-3P	AAAGTGCATCTTTTTAGAGGAT	0.00634054	0.00138588	0.00106719	0.00692477	0.00763099	0.00207805	0.00288365	0.010859	0.0126732	0.00696121	0.00741408
	RLCV-MIR-RL1-8_RLCV-MIR-RL1-8_(MIRBASE_VERSION)	TAAGGTGAATATAGCTGCCCATTG	0.00543475	0.00207882	0.00213438	0.00692477	0.0052212	0.00498732	0.00346038	0.00334124	0.00512961	0.0011602	0
	MIR-220C_HSA-MIR-220C	ACACAGGGCTGTTGTGAAGACT	0.00362316	0.00138588	0.00106719	0.00634771	0.00361468	0.00290927	0.00269141	0.00584717	0.00120697	0.00580101	0.00269603
	MIR-449B_MMU-MIR-449B	AGGCAGTGTTGTTAGCTGGC	0.00951081	0.00207882	0.00320157	0.00634771	0.00361468	0.00664976	0.00403712	0	0.00271568	0.0017403	0
	MIR-507_HSA-MIR-507	TTTTGCACCTTTTGGAGTGAA	0.00407606	0.00207882	0.00106719	0.00634771	0.00481957	0.00581854	0.0030759	0.00417655	0.00392264	0.0029005	0.00539206
	MIR-138_HSA-MIR-138_MMU-MIR-138_RNO-MIR-138	AGCTGGTGTTGTGAATCAGGCCG	0.00634054	0.000692942	0.00106719	0.00577064	0.00281142	0.00498732	0.00230692	0.00250593	0	0.00580101	0.000674007
	MIR-222_HSA-MIR-222_MMU-MIR-222_RNO-MIR-222	AGCTACATCTGGCTACTGGGT	0.00226448	0.000692942	0.00213438	0.00577064	0.00200815	0.00166244	0.00115346	0.0091884	0.00663832	0.00406071	0.00269603
	MIR-297B_MMU-MIR-297B-5P	ATGTATGTGTGCATGAACATGT	0.00498185	0.00485059	0.00320157	0.00577064	0.00441794	0.00831219	0.0074975	0.00083531	0.00301742	0.00348061	0.00606607
	MIR-338-3P_RNO-MIR-338_MMU-MIR-338-3P_HSA-MIR-338-3P	TCCAGCATCAGTGATTTTGTTGA	0.00271737	0.000692942	0	0.00577064	0.00321305	0.000831219	0.00115346	0.00167062	0.000905226	0	0.00269603
	MIR-518D-3P_HSA-MIR-518D-3P	CAAAGCGCTTCCCTTTGGAGCG	0.000905791	0	0	0.00577064	0.00160652	0.00124683	0.00134571	0.00250593	0.00271568	0.0023204	0.00202202
	MIR-520D-5P_HSA-MIR-520D-5P	CTACAAAGGGAAGCCCTTTC	0.00498185	0.00138588	0.00213438	0.00577064	0.00722936	0.00290927	0.00288365	0	0	0.0023204	0
	MIR-302C_HSA-MIR-302C_RNO-MIR-302C_MMU-MIR-302C	AAGTGCTTCCATGTTTCAGTGG	0.00181158	0.000692942	0	0.00519358	0.00441794	0.00207805	0.00153795	0.00250593	0.00271568	0.00696121	0.00134801
	MIR-540-5P_MMU-MIR-540-5P_RNO-MIR-540-5P	CAAGGGTCACCCTCTGACTCTGT	0.00634054	0.00277177	0.00426876	0.00519358	0.00682773	0.00664976	0.00288365	0.00250593	0.00603484	0.00348061	0.00606607
	MIR-619_HSA-MIR-619	GACCTGGACATGTTTGTGCCCAGT	0.00860501	0.00346471	0.00106719	0.00519358	0.00481957	0.00623415	0.00653628	0.00334124	0	0.0029005	0
	MIR-666-3P_MMU-MIR-666-3P_RNO-MIR-666-3P	GGCTGCAGCGTGATCGCCTGCT	0.000905791	0.00138588	0.00106719	0.00519358	0.00200815	0.00290927	0.000961218	0	0.000603484	0	0.000674007
	HSV1-MIR-LAT_HSV1-MIR-LAT_(DELETED_IN_MIRBASE_110)	TGGCGGCCCGGCCCGGGGCC	0.00407606	0.00207882	0.00106719	0.00461651	0.0052212	0.00374049	0.00249917	0.0083531	0.0129749	0.00348061	0.00337004
	MIR-136_HSA-MIR-136_RNO-MIR-136_MMU-MIR-136	ACTCCATTTGTTTTGATGATGG	0.00362316	0.000692942	0	0.00461651	0.00682773	0.00374049	0.00269141	0.0116943	0.00241394	0.0029005	0.00606607
	MIR-26B_HSA-MIR-26B_MMU-MIR-26B_RNO-MIR-26B	TTCAAGTAATTCAGGATAGGT	0.00769922	0.00207882	0.00106719	0.00461651	0.0112457	0.00249366	0.00249917	0.0175415	0.0271568	0.00406071	0.0181982
	MIR-337-5P_HSA-MIR-337-5P	GAACGGCTTCATACAGGAGTT	0	0.000692942	0.00106719	0.00461651	0.000803262	0.000831219	0.000961218	0	0	0.000580101	0.00134801
	MIR-362-3P_HSA-MIR-362-3P	AACACACCTATTCAAGGATTCA	0.00724633	0.00346471	0.00533595	0.00461651	0.00843425	0.00166244	0.00269141	0.00083531	0.00543135	0.0017403	0.00404404
	MIR-452*_HSA-MIR-452*	CTCATCTGCAAAGAAGTAAGTG	0.00362316	0.00138588	0.00106719	0.00461651	0.0052212	0.0041561	0.00153795	0	0.000905226	0	0.000674007
	MIR-519A_HSA-MIR-519A	AAAGTGCATCCTTTTAGAGTGT	0.00407606	0.000692942	0.00106719	0.00461651	0.00200815	0.00207805	0.00134571	0	0.00120697	0	0.000674007
	MIR-105_MMU-MIR-105	CCAAGTGCTCAGATGCTTGTGGT	0.00407606	0.00138588	0.00213438	0.00403945	0.00401631	0.00249366	0.000768974	0.00083531	0.00181045	0	0
	MIR-142-3P_HSA-MIR-142-3P_MMU-MIR-142-3P_RNO-MIR-142-3P	TGTAGTGTTTCCTACTTTATGGA	0.00135869	0	0.00320157	0.00403945	0.00562283	0.00124683	0.00230692	0.00250593	0.00482787	0.0029005	0.00337004
	MIR-291A-3P_MMU-MIR-291A-3P_RNO-MIR-291A-3P	AAAGTGCTTCCACTTTGTGTGC	0.00407606	0.000692942	0.00213438	0.00403945	0.0052212	0.00207805	0.00134571	0.00751779	0.00120697	0.000580101	0.00337004
	MIR-34B-5P_HSA-MIR-34B*	AGGCAGTGTCATTAGCTGATTGT	0.00724633	0.00277177	0.00213438	0.00403945	0.0052212	0.00706537	0.00230692	0	0.000603484	0	0.000674007
	MIR-367_HSA-MIR-367_MMU-MIR-367	AATTGCACTTTAGCAATGGTGA	0.00181158	0.00138588	0	0.00403945	0.00401631	0.0041561	0.00365263	0.00334124	0.000301742	0.0029005	0
	MIR-560_HSA-MIR-560_(DELETED_IN_MIRBASE_101)	GCGTGCGCCGGCCGGCCGCC	0.00317027	0	0.00106719	0.00403945	0.00160652	0.000831219	0.00115346	0	0.00120697	0.0029005	0.00337004
	MIR-684_MMU-MIR-684	AGTTTTCCCTTCAAGTCAA	0.00362316	0	0.00106719	0.00403945	0.00803262	0.00166244	0.00211468	0	0.00422439	0.0023204	0.00539206
	MIR-718_MMU-MIR-718	CTTCCGCCCGGCCGGGTGTCG	0.00407606	0.00485059	0.00106719	0.00403945	0.0052212	0.00332488	0.00326814	0	0.000905226	0.000580101	0
	CALI_16_CALIBRATION_OLIGO_16	TCTTAACCCGGACCAGAAACTA	0.00226448	0	0	0.00346238	0.00281142	0.00207805	0.00115346	0.00250593	0.0036209	0.00522091	0.000674007
	CALI_22_CALIBRATION_OLIGO_22	CATTCTCCTATCGCTTCAGCTT	0.000452895	0	0	0.00346238	0.00200815	0.00166244	0.00115346	0	0.00120697	0.00406071	0.000674007
	CALI_4_CALIBRATION_OLIGO_4_(MIRCONTROL_3)	GGGTACCATACCGGTTGTCTTA	0.00271737	0.000692942	0	0.00346238	0.00441794	0.00166244	0.000768974	0	0.00211219	0.000580101	0
	MIR-15A_HSA-MIR-15A_MMU-MIR-15A_RNO-MIR-15A	TAGCAGCACATAATGGTTTGTG	0.00135869	0.00277177	0.00106719	0.00346238	0.00441794	0.00207805	0.00134571	0.00250593	0.00241394	0.0029005	0.00337004
	MIR-18B_HSA-MIR-18B	TAAGGTGCATCTAGTGCAGTTAG	0.00362316	0	0.00213438	0.00346238	0.00763099	0.0041561	0.00557506	0	0.000905226	0.00522091	0.00269603
	MIR-214_HSA-MIR-214_MMU-MIR-214_RNO-MIR-214	ACAGCAGGCACAGACAGGCAGT	0.000905791	0.00138588	0.00213438	0.00346238	0	0.00124683	0.00134571	0.00083531	0.000905226	0	0
	MIR-218_HSA-MIR-218_MMU-MIR-218_RNO-MIR-218	TTGTGCTTGATCTAACCATGT	0.00452895	0.00207882	0.00213438	0.00346238	0.00240979	0.00166244	0.00173019	0.00167062	0.0036209	0.0011602	0.00269603
	MIR-219-5P_HSA-MIR-219-5P_MMU-MIR-219_RNO-MIR-219-5P	TGATTGTCCAAACGCAATTCT	0.000452895	0.000692942	0	0.00346238	0.00441794	0.00207805	0.000384487	0.00167062	0.0036209	0.00522091	0.00202202
	MIR-34B-5P_MMU-MIR-34B-5P_RNO-MIR-34B	AGGCAGTGTAATTAGCTGATTGT	0.00226448	0.00138588	0	0.00346238	0.00240979	0.00124683	0.00288365	0	0.00422439	0.00348061	0.00404404
	MIR-888*_HSA-MIR-888*	GACTGACACCTCTTTGGGTGAA	0.00362316	0.000692942	0.00106719	0.00346238	0.00682773	0.00374049	0.00173019	0.00167062	0.00271568	0.0011602	0
	CALI_41_CALIBRATION_OLIGO_41_(MIRCONTROL_3)	TGCTAGTCCACGGGAGAAATAT	0	0	0	0.00288532	0.00160652	0.000831219	0.000768974	0	0.00120697	0.0011602	0
	MIR-154*_HSA-MIR-154*_MMU-MIR-154*	AATCATACACGGTTGACCTATT	0.00362316	0.00415765	0.00213438	0.00288532	0.00200815	0.00249366	0.0030759	0.00083531	0.000301742	0	0
	MIR-29C_HSA-MIR-29C_MMU-MIR-29C_RNO-MIR-29C	TAGCACCATTTGAAATCGGTTA	0.000905791	0	0	0.00288532	0.00401631	0.000831219	0.00134571	0.00167062	0	0.000580101	0
	MIR-376A_MMU-MIR-376A_RNO-MIR-376A	ATCGTAGAGGAAAATCCACGT	0.00181158	0.000692942	0	0.00288532	0	0.00207805	0.000961218	0	0	0.000580101	0
	MIR-449C_MMU-MIR-449C	AGGCAGTGCATTGCTAGCTGG	0.00407606	0.00207882	0.00213438	0.00288532	0	0.00457171	0.000768974	0.00083531	0.00181045	0	0.00134801
	MIR-518A-3P_HSA-MIR-518A-3P	GAAAGCGCTTCCCTTTGCTGGA	0.00543475	0.00207882	0.00213438	0.00288532	0.00803262	0.00332488	0.00211468	0	0.000905226	0.00406071	0.00269603
	MIR-518C_HSA-MIR-518C	CAAAGCGCTTCTCTTTAGAGTGT	0.00271737	0.000692942	0.00106719	0.00288532	0.000401631	0	0.000576731	0.00167062	0.000301742	0.0023204	0.00134801
	MIR-876-5P_HSA-MIR-876-5P	TGGATTTCTTTGTGAATCACCA	0.00181158	0.00138588	0	0.00288532	0.00562283	0.00249366	0.00230692	0.00417655	0.000603484	0.000580101	0
	CALI_24_CALIBRATION_OLIGO_24	TGCTACTCCGATCTTTAGCCTC	0.000905791	0	0	0.00230826	0.000803262	0.00166244	0.000768974	0.00083531	0	0.0011602	0.000674007
	CALI_34_CALIBRATION_OLIGO_34	CAATCCTCCCGGACTAGTACTG	0.000452895	0.00138588	0.00106719	0.00230826	0.00240979	0.00041561	0.000768974	0.00334124	0	0.0017403	0.000674007
	EBV-MIR-BART3-3P_EBV-MIR-BART3-3P	CGCACCACTAGTCACCAGGTGT	0.00135869	0.00138588	0.00106719	0.00230826	0.000401631	0.00207805	0.00153795	0	0.000905226	0	0.00134801
	MIR-297_RNO-MIR-297	ATGTATGTGTGCATGTATGCATG	0.00135869	0	0.00106719	0.00230826	0	0.000831219	0.000192244	0	0.000301742	0	0
	MIR-325-5P_HSA-MIR-325	CCTAGTAGGTGTCCAGTAAGTGT	0.00271737	0.00138588	0.00106719	0.00230826	0.00361468	0.00207805	0.00192244	0.00167062	0.0057331	0.00406071	0.0087621
	MIR-421-5P_HSA-MIR-421-5P_MMU-MIR-421-5P_RNO-MIR-421-5P_(RNO	GGCCTCATTAAATGTTTGTTG	0.00135869	0.000692942	0.00106719	0.00230826	0.00441794	0.00290927	0.000576731	0.00334124	0.00392264	0.000580101	0.000674007
	MIR-450B-5P_RNO-MIR-450B-5P	TTTTGCAGTATGTTCCTGTATA	0.00498185	0.00415765	0.00213438	0.00230826	0.00481957	0.00207805	0.00403712	0.0083531	0.00784529	0.00464081	0.0101101
	MIR-489_RNO-MIR-489	AATGACATCACATATATGGCAGC	0.00271737	0.00207882	0	0.00230826	0.00441794	0.00249366	0.00269141	0.00250593	0.00271568	0.0023204	0
	MIR-518E*-519A*-1-519B-5P-519C-5P-522*-523*-526C_HSA-MIR-518	CTCTAGAGGGAAGCGCTTTCTG	0.000905791	0	0.00106719	0.00230826	0.00240979	0.00124683	0.000961218	0.00250593	0.00150871	0.000580101	0.00269603
	MIR-526B*_HSA-MIR-526B*	GAAAGTGCTTCCTTTTAGAGGC	0.00181158	0	0.00106719	0.00230826	0.00200815	0	0.000961218	0.00083531	0	0.00348061	0
	MIR-637_HSA-MIR-637	ACTGGGGGCTTTCGGGCTCTGCGT	0.00362316	0	0	0.00230826	0.00321305	0.000831219	0.00269141	0	0.00663832	0.000580101	0.00337004
	MIR-661_HSA-MIR-661	TGCCTGGGTCTCTGGCCTGCGCGT	0.00407606	0.000692942	0.00320157	0.00230826	0.00883588	0.00914341	0.00269141	0.00083531	0.000905226	0.0011602	0.00202202
	CALI_12_CALIBRATION_OLIGO_12	TAGCATATCGAGCCTGAGAACA	0.00135869	0	0	0.00173119	0.000401631	0.00041561	0.000961218	0.00250593	0.00181045	0.000580101	0.00134801
	CALI_26_CALIBRATION_OLIGO_26	AGGTTCCGGATAAGTAAGAGCC	0.000905791	0.000692942	0.00213438	0.00173119	0.00120489	0.00041561	0.000768974	0.00250593	0	0.000580101	0
	CALI_35_CALIBRATION_OLIGO_35_(MIRCONTROL_3)	TGATACGGATGTTATACGCAGC	0.00135869	0	0	0.00173119	0.000803262	0.00041561	0.000768974	0	0	0	0
	CALI_43_CALIBRATION_OLIGO_43_(MIRCONTROL_3)	TCTAGTTGCGTGATGGAGAGAA	0.00135869	0	0	0.00173119	0	0.00041561	0.000961218	0.00083531	0	0.0017403	0
	EBV-MIR-BART2-5P_EBV-MIR-BART2-5P	TATTTTCTGCATTCGCCCTTGC	0.000905791	0	0	0.00173119	0.00321305	0.00124683	0.000961218	0.00083531	0.000603484	0.0017403	0.000674007
	MIR-376B_HSA-MIR-376B	ATCATAGAGGAAAATCCATGTT	0	0	0.00106719	0.00173119	0	0.000831219	0.000576731	0	0.000603484	0.000580101	0
	MIR-515-3P_HSA-MIR-515-3P	GAGTGCCTTCTTTTGGAGCGTT	0.00271737	0.00138588	0.00213438	0.00173119	0.00321305	0.0041561	0.00134571	0	0.000905226	0.000580101	0.00269603
	MIR-518A-5P-527_1_HSA-MIR-518A-5P_HSA-MIR-527	CTGCAAAGGGAAGCCCTTTCA	0.000905791	0	0	0.00173119	0.000401631	0	0.000576731	0	0	0	0.000674007
	MIR-519D_HSA-MIR-519D	CAAAGTGCCTCCCTTTAGAGTG	0.00181158	0	0.00320157	0.00173119	0.00160652	0.00207805	0.00230692	0.00334124	0.00392264	0	0
	CALI_19_CALIBRATION_OLIGO_19_(MIRCONTROL_3)	ATGATTCTCTAACGTCGGCATT	0.000905791	0.000692942	0	0.00115413	0.00120489	0	0.000384487	0.00668248	0.00512961	0.0017403	0.00337004
	EBV-MIR-BART1-3P_EBV-MIR-BART1-3P	TAGCACCGCTATCCACTATGTC	0.00181158	0.000692942	0	0.00115413	0.00160652	0.00374049	0.00173019	0.00083531	0.00754355	0	0.00269603
	EBV-MIR-BART15_EBV-MIR-BART15	GTCAGTGGTTTTGTTTCCTTGA	0.00135869	0.000692942	0	0.00115413	0.000401631	0.00041561	0.000384487	0.00250593	0.000905226	0.0023204	0.00134801
	EBV-MIR-BART5_EBV-MIR-BART5	CAAGGTGAATATAGCTGCCCATCG	0.00135869	0	0	0.00115413	0.00120489	0.000831219	0.000192244	0	0	0	0
	MIR-133B_HSA-MIR-133B_MMU-MIR-133B_RNO-MIR-133B	TTTGGTCCCCTTCAACCAGCTA	0.00181158	0.000692942	0	0.00115413	0.00562283	0.00207805	0.00115346	0	0.000301742	0.000580101	0
	MIR-293-3P_RNO-MIR-293-3P	AGTGCCGCAAAGTTTGCAGTGT	0.000452895	0	0	0.00115413	0.00120489	0.00124683	0	0	0	0	0
	MIR-297C_RNO-MIR-297C	ATGTATGTGTGTATGTACATGT	0.00135869	0	0	0.00115413	0.00240979	0.00041561	0.00115346	0	0	0	0
	MIR-33B_HSA-MIR-33B	GTGCATTGCTGTTGCATTGC	0.000905791	0	0.00106719	0.00115413	0.000803262	0.00041561	0.000384487	0	0	0	0
	MIR-524-3P_HSA-MIR-524-3P	GAAGGCGCTTCCCTTTGGAGT	0	0	0	0.00115413	0.000803262	0.00124683	0.00134571	0	0	0.0011602	0
	MIR-544_HSA-MIR-544	ATTCTGCATTTTTAGCAAGTTC	0.00317027	0.00207882	0.00106719	0.00115413	0.00281142	0.000831219	0.00173019	0.00417655	0.000905226	0.000580101	0.000674007
	MIR-551B_HSA-MIR-551B_MMU-MIR-551B_RNO-MIR-551B	GCGACCCATACTTGGTTTCAG	0.000452895	0	0	0.00115413	0.00200815	0.00166244	0.000384487	0.00417655	0.00331916	0	0.00134801
	MIR-611_HSA-MIR-611	GCGAGGACCCCTCGGGGTCTGAC	0.00362316	0.00138588	0	0.00115413	0.00120489	0.00290927	0.00422936	0.00334124	0	0.00406071	0.00134801
	MIR-614_HSA-MIR-614	GAACGCCTGTTCTTGCCAGGTGG	0.000905791	0	0.00213438	0.00115413	0.000803262	0.00124683	0.000576731	0	0.000905226	0.0017403	0
	MIR-742_MMU-MIR-742	GAAAGCCACCATGCTGGGTAAA	0.000452895	0.000692942	0	0.00115413	0.000401631	0	0.000192244	0	0	0	0
	MIR-742_RNO-MIR-742	GAAAGCCACCATGTTGGGTAAA	0.000452895	0	0.00106719	0.00115413	0	0	0	0	0	0	0
	CALI_21_CALIBRATION_OLIGO_21	ATGCGTTCAATCGGAACTAGAT	0.000452895	0	0	0.000577064	0	0.00041561	0.000576731	0	0	0	0
	CALI_28_CALIBRATION_OLIGO_28_(MIRCONTROL_3)	TAACTCCTTAAGCGAATCTCGC	0.000905791	0	0.00320157	0.000577064	0.00160652	0.00041561	0.000576731	0	0.00120697	0.0029005	0
	CALI_44_CALIBRATION_OLIGO_44_(MIRCONTROL_3)	AGCCGCATTTCGTAGTGATATT	0.000452895	0	0	0.000577064	0	0.00124683	0.000576731	0	0	0	0
	CALI_45_CALIBRATION_OLIGO_45_(MIRCONTROL_3)	AATACGCTTCGGCAGATGTAAT	0.00181158	0	0	0.000577064	0.00120489	0	0.000768974	0	0	0	0
	EBV-MIR-BART20-3P_EBV-MIR-BART20-3P	CATGAAGGCACAGCCTGTTACC	0.00452895	0.00207882	0.00213438	0.000577064	0.00281142	0.00457171	0.0030759	0.00334124	0	0.0017403	0
	MIR-130A_HSA-MIR-130A_MMU-MIR-130A_RNO-MIR-130A	CAGTGCAATGTTAAAAGGGCAT	0.00271737	0	0.00106719	0.000577064	0.00401631	0.00124683	0.00230692	0.00167062	0	0.0011602	0
	MIR-190B_HSA-MIR-190B_MMU-MIR-190B	TGATATGTTTGATATTGGGTT	0.000905791	0.000692942	0	0.000577064	0	0.000831219	0.000576731	0.00584717	0.00543135	0.0029005	0.00606607
	MIR-291A-5P_MMU-MIR-291A-5P_RNO-MIR-291A-5P	CATCAAAGTGGAGGCCCTCTCT	0.00724633	0.00207882	0.00426876	0.000577064	0.00200815	0.00166244	0.00173019	0.00083531	0.000603484	0.000580101	0.00134801
	MIR-291B-3P_MMU-MIR-291B-3P	AAAGTGCATCCATTTTGTTTGT	0.000905791	0.000692942	0	0.000577064	0.000803262	0	0.000576731	0	0.00150871	0	0
	MIR-29B_HSA-MIR-29B_MMU-MIR-29B_RNO-MIR-29B	TAGCACCATTTGAAATCAGTGTT	0.00181158	0	0	0.000577064	0.00200815	0.00124683	0.000768974	0.00668248	0.00120697	0.00464081	0.00337004
	MIR-324-3P_HSA-MIR-324-3P_MMU-MIR-324-3P_RNO-MIR-324-3P	ACTGCCCCAGGTGCTGCTGGT	0.000452895	0.000692942	0	0.000577064	0.000803262	0.000831219	0.00134571	0.00167062	0	0	0.000674007
	MIR-33A_MMU-MIR-33_RNO-MIR-33_HSA-MIR-33A	GTGCATTGTAGTTGCATTGCA	0.000452895	0	0.00106719	0.000577064	0.00200815	0.00207805	0.00288365	0	0.000301742	0	0.000674007
	MIR-525-3P_HSA-MIR-525-3P	GAAGGCGCTTCCCTTTAGAGCG	0.000452895	0	0	0.000577064	0	0.00124683	0.000961218	0	0	0	0
	MIR-563_HSA-MIR-563	AGGTTGACATACGTTTCCC	0.00407606	0.00138588	0.00106719	0.000577064	0.00120489	0.00290927	0.000768974	0	0.00211219	0.0023204	0.00202202
	MIR-568_HSA-MIR-568_MMU-MIR-568_RNO-MIR-568	ATGTATAAATGTATACACAC	0.00135869	0.00138588	0.00213438	0.000577064	0.00160652	0.000831219	0.000961218	0.00167062	0.00422439	0.0017403	0.00134801
	MIR-621_HSA-MIR-621	GGCTAGCAACAGCGCTTACCT	0.000905791	0	0	0.000577064	0.00160652	0.00124683	0.000768974	0	0	0	0
	MIR-875-5P_HSA-MIR-875-5P_MMU-MIR-875-5P_RNO-MIR-875	TATACCTCAGTTTTATCAGGTG	0	0	0	0.000577064	0	0	0.000192244	0	0	0	0
	RLCV-MIR-RL1-5-3P_RLCV-MIR-RL1-5-3P	CGCACCACTTTTCACTAGGTGT	0.000452895	0	0	0.000577064	0.000803262	0.00041561	0.000192244	0	0.00301742	0.000580101	0.00337004
	CALI_11_CALIBRATION_OLIGO_11	GATGTAACGAGTTGGAATGCAA	0	0	0	0	0	0.000831219	0	0	0.000301742	0.0017403	0
	CALI_13_CALIBRATION_OLIGO_13	GGATGAGATCTCACACGGTGTA	0.000452895	0.00207882	0	0	0.00120489	0.00041561	0.00153795	0.00334124	0.00150871	0.00464081	0.00134801
	CALI_14_CALIBRATION_OLIGO_14	CATCGGTCGAACTTATGTGAAA	0	0	0	0	0	0	0.000768974	0	0	0	0
	CALI_15_CALIBRATION_OLIGO_15	GAAGCACATTCGCACATCATAT	0	0	0	0	0	0	0	0	0	0	0
	CALI_17_CALIBRATION_OLIGO_17	TCATGAGTCCGTACCTTGATTG	0	0	0	0	0	0	0	0	0	0	0
	CALI_18_CALIBRATION_OLIGO_18_(MIRCONTROL_3)	ATCATTTACGATTCGGAGCTGT	0.000452895	0	0	0	0.000401631	0	0.000384487	0	0.000301742	0	0
	CALI_20_CALIBRATION_OLIGO_20_(MIRCONTROL_3)	GATAGTTCGGGATCGCTGTAAC	0.000905791	0	0	0	0.00200815	0	0.000961218	0	0	0	0
	CALI_25_CALIBRATION_OLIGO_25	AGGGCCCTTTAGGCACTAATAG	0	0	0	0	0	0	0	0	0	0	0
	CALI_29_CALIBRATION_OLIGO_29	CGTCGATTTAGACCGTATAGCC	0.00135869	0	0.00106719	0	0.000803262	0.00207805	0.000768974	0	0	0.0011602	0
	CALI_30_CALIBRATION_OLIGO_30	ATGATACCCTAAACGAAAGCGA	0	0	0	0	0	0	0	0	0	0	0
	CALI_31_CALIBRATION_OLIGO_31	AAAGTAGCATCCGAAATACGGA	0.000452895	0	0	0	0	0	0.000192244	0	0	0	0
	CALI_33_CALIBRATION_OLIGO_33	CAGATATGTCGATTCGCAATGT	0.000452895	0	0	0	0	0	0	0	0	0	0
	CALI_37_CALIBRATION_OLIGO_37_(MIRCONTROL_3)	TTCCGCTTTACGGGTTAATAGA	0	0	0	0	0	0	0	0	0	0	0
	CALI_38_CALIBRATION_OLIGO_38_(MIRCONTROL_3)	GGAGGATACTTAATCCGCTGTG	0	0	0	0	0	0	0.000192244	0	0	0	0
	CALI_39_CALIBRATION_OLIGO_39_(MIRCONTROL_3)	GGTAATCCAACGTTGATGGTTT	0	0	0	0	0	0	0.000192244	0	0	0	0
	CALI_3_CALIBRATION_OLIGO_3	GGGCTACCTATATAGCAGGCCT	0	0	0	0	0.000401631	0	0	0	0	0	0
	CALI_42_CALIBRATION_OLIGO_42_(MIRCONTROL_3)	CTGTAAACGAACCGGATAGAGG	0.000452895	0	0	0	0.000401631	0.00041561	0.000192244	0	0	0	0
	CALI_5_CALIBRATION_OLIGO_5_(MIRCONTROL_3)	CATGGTTGTAAGTCCCGGTAAT	0	0	0	0	0.000401631	0	0	0	0	0	0
	CALI_6_CALIBRATION_OLIGO_6_(MIRCONTROL_3)	TCTCTAAGTCGAATCGGCTAGG	0	0	0	0	0	0	0	0	0	0	0
	CALI_8_CALIBRATION_OLIGO_8	GGATTACTCGGGTTTGAGACAG	0	0	0	0	0	0	0	0	0	0	0
	CALI_9_CALIBRATION_OLIGO_9	TGGATTTCGGTAGACTTGTCCT	0.000905791	0	0	0	0	0	0	0	0	0	0.000674007
	EBV-MIR-BART11-5P_EBV-MIR-BART11-5P	TCAGACAGTTTGGTGCGCTAGTTG	0.00226448	0.00138588	0.00106719	0	0.00361468	0	0.00192244	0	0	0.0023204	0
	KSHV-MIR-K12-9*_KSHV-MIR-K12-9*	ACCCAGCTGCGTAAACCCCGCT	0	0.000692942	0	0	0	0.00041561	0	0	0	0.000580101	0
	MIR-193A-3P_HSA-MIR-193A-3P_MMU-MIR-193_RNO-MIR-193	AACTGGCCTACAAAGTCCCAGT	0.000452895	0	0	0	0	0	0.000384487	0	0	0	0.000674007
	MIR-193B_HSA-MIR-193B	AACTGGCCCTCAAAGTCCCGCT	0.00181158	0.000692942	0	0	0.00120489	0	0	0	0.00181045	0	0.000674007
	MIR-208A_HSA-MIR-208A_MMU-MIR-208A_RNO-MIR-208	ATAAGACGAGCAAAAAGCTTGT	0	0.000692942	0	0	0	0	0	0	0	0	0.00134801
	MIR-324-5P_HSA-MIR-324-5P_MMU-MIR-324-5P_RNO-MIR-324-5P	CGCATCCCCTAGGGCATTGGTGT	0	0	0	0	0	0.00124683	0.000768974	0.00083531	0	0.0023204	0.00202202
	MIR-548D-3P_HSA-MIR-548D-3P	CAAAAACCACAGTTTCTTTTGC	0.000905791	0	0	0	0.000803262	0	0	0	0.000603484	0.000580101	0
	MIR-590-5P_HSA-MIR-590-5P_MMU-MIR-590-5P	GAGCTTATTCATAAAAGTGCAG	0.000905791	0	0	0	0.000401631	0	0.000576731	0	0.000603484	0	0
	MIR-590-5P_RNO-MIR-590-5P	GAACTTGCTCATAAAAGTACAG	0.000905791	0	0	0	0.000401631	0	0	0	0	0	0
	MIR-689_MMU-MIR-689	CGTCCCCGCTCGGCGGGGTCC	0.00271737	0.00138588	0.00426876	0	0.00120489	0.00041561	0.000384487	0	0.000603484	0.00348061	0
	MIR-693-3P_MMU-MIR-693-3P	GCAGCTTTCAGATGTGGCTGTAA	0.000905791	0.00138588	0	0	0.00200815	0.00290927	0.000384487	0.00083531	0.000603484	0	0.00134801

## Sheet: HSA
	miRNA:3'-adaptor RATIO		1:0.6	1:0.6	1:0.6	1:6	1:6	1:6	1:6	1:60	1:60	1:60	1:60
	PCR CYCLES		16	24	28	16	20	24	28	16	20	24	28
	miRNA
	HSA-LET-7A	TGAGGTAGTAGGTTGTATAGTT	0.0819741	0.0533565	0.0416204	0.193316	0.179931	0.130917	0.143414	0.288182	0.298423	0.271487	0.254775
	HSA-LET-7B	TGAGGTAGTAGGTTGTGTGGTT	0.0747278	0.0540494	0.0352173	0.304113	0.299617	0.284277	0.245303	0.74092	0.742587	0.880013	0.748822
	HSA-LET-7C	TGAGGTAGTAGGTTGTATGGTT	0.135869	0.0838459	0.0864424	0.327772	0.348214	0.27929	0.291634	0.614788	0.654478	0.737308	0.659179
	HSA-LET-7D	AGAGGTAGTAGGTTGCATAGTT	0.204256	0.121958	0.0811065	0.237173	0.236159	0.175387	0.147259	0.163721	0.163544	0.134583	0.142216
	HSA-LET-7D*	CTATACGACCTGCTGCCTTTCT	1.1268	0.625726	0.562409	3.99675	4.00265	3.8552	3.89505	1.62301	1.80019	1.55003	1.40531
	HSA-LET-7E	TGAGGTAGGAGGTTGTATAGTT	0.146285	0.103941	0.0992487	0.577064	0.590799	0.381945	0.413708	1.47516	1.55518	1.44097	1.40598
	HSA-LET-7F	TGAGGTAGTAGATTGTATAGTT	0.403077	0.243915	0.212371	0.941192	0.965521	0.458418	0.570579	1.6063	1.58505	1.42763	1.36352
	HSA-LET-7G	TGAGGTAGTAGTTTGTACAGTT	0.319291	0.226592	0.207035	0.30469	0.29801	0.179543	0.173788	0.207992	0.238074	0.188533	0.15974
	HSA-LET-7I	TGAGGTAGTAGTTTGTGCTGTT	0.319291	0.209961	0.200632	0.284493	0.308453	0.213623	0.193782	0.255605	0.229022	0.266266	0.212312
	HSA-MIR-1	TGGAATGTAAAGAAGTATGTAT	0.0126811	0.00346471	0.00533595	0.0150037	0.010844	0.0041561	0.00692077	0.070166	0.0458648	0.0417673	0.0330264
	HSA-MIR-100	AACCCGTAGATCCGAACTTGTG	4.67388	4.82634	4.71592	4.45897	4.49867	3.92834	4.56136	3.16165	3.14626	2.93531	2.92317
	HSA-MIR-101	TACAGTACTGTGATAACTGAA	0.0525359	0.0187094	0.0202766	0.0478963	0.0437778	0.0303395	0.0355651	0.0225534	0.0334934	0.0261045	0.0269603
	HSA-MIR-103	AGCAGCATTGTACAGGGCTATGA	0.201086	0.112949	0.0853752	0.148305	0.161456	0.10598	0.0817035	0.109426	0.108325	0.109639	0.0957091
	HSA-MIR-105	TCAAATGCTCAGACTCCTGTGGT	0.314309	0.156605	0.148339	0.56206	0.538989	0.206974	0.186669	0.3383	0.350021	0.203035	0.179286
	HSA-MIR-106A	AAAAGTGCTTACAGTGCAGGTAG	0.0384961	0.0166306	0.0266798	0.0386633	0.0325321	0.01704	0.023646	0.0083531	0.00754355	0.00638111	0.00808809
	HSA-MIR-106B	TAAAGTGCTGACAGTGCAGAT	0.0674814	0.03534	0.0298813	0.0461651	0.0449827	0.0332488	0.0353728	0.0158709	0.0138801	0.0133423	0.0134801
	HSA-MIR-107	AGCAGCATTGTACAGGGCTATCA	0.0480069	0.0270247	0.0234782	0.0473193	0.0425729	0.0336644	0.022877	0.0158709	0.0208202	0.023204	0.0215682
	HSA-MIR-10A	TACCCTGTAGATCCGAATTTGTG	0.901715	0.547424	0.615769	1.90489	1.80212	0.681184	0.708418	1.44341	1.56151	1.01692	0.56347
	HSA-MIR-10B	TACCCTGTAGAACCGAATTTGTG	1.83151	1.12187	1.35	3.57376	3.38213	1.12713	1.35013	2.88182	3.20209	1.87547	1.01506
	HSA-MIR-122	TGGAGTGTGACAATGGTGTTTG	0.115488	0.0388047	0.0544267	0.30469	0.30524	0.253522	0.242419	0.331618	0.288164	0.366624	0.341722
	HSA-MIR-124	TAAGGCACGCGGTGAATGCC	0.387679	0.238372	0.276402	0.270643	0.234552	0.370308	0.302591	0.137826	0.149966	0.247703	0.21029
	HSA-MIR-125A-5P	TCCCTGAGACCCTTTAACCTGTGA	2.69382	2.44747	1.87399	4.66556	4.46172	2.56431	2.15159	7.98472	7.76171	4.53349	3.56213
	HSA-MIR-125B	TCCCTGAGACCCTAACTTGTGA	0.515848	0.27094	0.293477	0.495121	0.499227	0.436806	0.356612	0.490327	0.48671	0.509329	0.404404
	HSA-MIR-126	TCGTACCGTGAGTAATAATGCG	0.112318	0.0429624	0.0405532	0.0779037	0.078318	0.0602634	0.052098	0.0208827	0.0401317	0.0568499	0.0363964
	HSA-MIR-126*	CATTATTACTTTTGGTACGCG	0.297552	0.182937	0.110988	0.287378	0.297609	0.242716	0.194166	0.293194	0.272473	0.301652	0.224444
	HSA-MIR-127	TCGGATCCGTCTGAGCTTGGCT	0.819741	0.656909	0.132332	0.515318	0.512481	0.75641	0.681504	0.159544	0.19221	0.203035	0.285779
	HSA-MIR-128	TCACAGTGAACCGGTCTCTTT	0.699271	0.343006	0.287074	1.15586	1.1081	0.73937	0.611527	0.51288	0.454725	0.371265	0.256123
	HSA-MIR-129-3P	AAGCCCTTACCCCAAAAAGCAT	0.00407606	0.00138588	0.00426876	0.0121183	0.0136555	0.00457171	0.00480609	0.00417655	0.00633658	0.000580101	0.00202202
	HSA-MIR-129-5P	CTTTTTGCGGTCTGGGCTTGC	0.231882	0.120572	0.123794	0.197933	0.201217	0.151282	0.104773	0.0751779	0.0835825	0.0719325	0.0653787
	HSA-MIR-130A	CAGTGCAATGTTAAAAGGGCAT	0.00271737	0	0.00106719	0.000577064	0.00401631	0.00124683	0.00230692	0.00167062	0	0.0011602	0
	HSA-MIR-130B	CAGTGCAATGATGAAAGGGCAT	0.0122282	0.00277177	0.00640314	0.0126954	0.00803262	0.00664976	0.00595955	0.0116943	0.00452613	0.0121821	0.0141542
	HSA-MIR-132	TAACAGTCTACAGCCATGGTCG	0.0493656	0.0166306	0.0234782	0.0467422	0.044581	0.0573541	0.0313357	0.0225534	0.0371143	0.017403	0.0249383
	HSA-MIR-133A	TTTGGTCCCCTTCAACCAGCTG	0.0249093	0.0110871	0.0128063	0.0340468	0.0277125	0.0166244	0.0146105	0.0175415	0.00965574	0.00754131	0.0101101
	HSA-MIR-133B	TTTGGTCCCCTTCAACCAGCTA	0.00181158	0.000692942	0	0.00115413	0.00562283	0.00207805	0.00115346	0	0.000301742	0.000580101	0
	HSA-MIR-134	TGTGACTGGTTGACCAGAGGGG	0.201086	0.0963189	0.103517	0.215822	0.190775	0.12967	0.0872786	0.141167	0.146345	0.0846947	0.121321
	HSA-MIR-135A	TATGGCTTTTTATTCCTATGTGA	0.056159	0.0297965	0.0373517	0.0704018	0.0895637	0.0290927	0.0346038	0.0826956	0.074832	0.045828	0.0262863
	HSA-MIR-135B	TATGGCTTTTCATTCCTATGTGA	0.0416664	0.0145518	0.0160079	0.0467422	0.0562283	0.0174556	0.0198011	0.0284005	0.0226306	0.0156627	0.0215682
	HSA-MIR-136	ACTCCATTTGTTTTGATGATGG	0.00362316	0.000692942	0	0.00461651	0.00682773	0.00374049	0.00269141	0.0116943	0.00241394	0.0029005	0.00606607
	HSA-MIR-136	ACTCCATTTGTTTTGATGATGGA	0.00362316	0.00138588	0.00106719	0.00750183	0.00682773	0.00207805	0.00384487	0.00417655	0.0036209	0.00464081	0.00269603
	HSA-MIR-137	TTATTGCTTAAGAATACGCGTAG	0.00498185	0.00207882	0.00106719	0.0080789	0.00562283	0.00374049	0.00230692	0.00083531	0.00271568	0.0017403	0
	HSA-MIR-138	AGCTGGTGTTGTGAATCAGGCCG	0.00634054	0.000692942	0.00106719	0.00577064	0.00281142	0.00498732	0.00230692	0.00250593	0	0.00580101	0.000674007
	HSA-MIR-139-5P	TCTACAGTGCACGTGTCTCCAG	0.133151	0.0533565	0.0480236	0.145997	0.135751	0.149204	0.121113	0.0676601	0.0528048	0.0916559	0.0822289
	HSA-MIR-140-3P	TACCACAGGGTAGAACCACGGACA	0.264491	0.110871	0.0939128	0.252754	0.264675	0.14962	0.128803	0.195462	0.198546	0.209416	0.129409
	HSA-MIR-140-5P	CAGTGGTTTTACCCTATGGTAG	0.0366845	0.0103941	0.0117391	0.0473193	0.0574332	0.0220273	0.0126881	0.0116943	0.0135784	0.0023204	0.00674007
	HSA-MIR-141	TAACACTGTCTGGTAAAGATGG	0.287136	0.169078	0.123794	0.199087	0.208446	0.118033	0.120537	0.158709	0.203676	0.176351	0.152326
	HSA-MIR-142-3P	TGTAGTGTTTCCTACTTTATGGA	0.00135869	0	0.00320157	0.00403945	0.00562283	0.00124683	0.00230692	0.00250593	0.00482787	0.0029005	0.00337004
	HSA-MIR-142-5P	CATAAAGTAGAAAGCACTACT	0.091032	0.0325683	0.0352173	0.109065	0.0835392	0.0290927	0.0361418	0.0509539	0.0570292	0.0307453	0.0350484
	HSA-MIR-143	TGAGATGAAGCACTGTAGCTCT	0.763582	0.422001	0.41407	0.680936	0.650241	0.485432	0.430049	0.441879	0.397696	0.482644	0.404404
	HSA-MIR-144	TACAGTATAGATGATGTACT	0.0937494	0.0491988	0.0330829	0.0617459	0.0702854	0.0365737	0.0467152	0.0826956	0.0600466	0.0736728	0.0586387
	HSA-MIR-145	GTCCAGTTTTCCCAGGAATCCCT	0.0529888	0.0124729	0.0192094	0.109065	0.104826	0.0241054	0.0192244	0.0442714	0.0497874	0.0284249	0.0181982
	HSA-MIR-146A	TGAGAACTGAATTCCATGGGTT	9.42158	11.0039	10.0732	9.14127	8.95597	5.89418	6.94711	11.2917	11.2589	7.45778	7.36555
	HSA-MIR-146B-5P	TGAGAACTGAATTCCATAGGCT	15.2513	17.2833	16.3237	14.2015	13.8832	10.0607	12.0531	11.9174	11.6355	8.71196	8.41768
	HSA-MIR-147A	GTGTGTGGAAATGCTTCTGCTA	0.0289853	0.00970118	0.0192094	0.0352009	0.0309256	0.0145463	0.014995	0.0300711	0.0316829	0.0156627	0.00674007
	HSA-MIR-147B	GTGTGCGGAAATGCTTCTGCTA	0.00362316	0.00138588	0.00426876	0.00692477	0.0064261	0.00332488	0.000384487	0.00167062	0.000905226	0.0017403	0
	HSA-MIR-148A	TCAGTGCACTACAGAACTTTGT	1.61638	1.00199	1.01597	2.07916	2.14993	1.18698	1.17096	1.37408	1.30021	0.992553	0.936196
	HSA-MIR-148B	TCAGTGCATCACAGAACTTTGT	0.499544	0.279255	0.298813	0.640541	0.611282	0.362827	0.323546	0.2957	0.287258	0.268007	0.205572
	HSA-MIR-149	TCTGGCTCCGTGTCTTCACTCCC	1.17708	0.80104	0.935926	1.31282	1.31333	1.09264	0.97679	0.853686	0.941435	0.835925	0.806113
	HSA-MIR-150	TCTCCCAACCCTTGTACCAGTG	0.109148	0.0443483	0.0437548	0.229094	0.22893	0.139645	0.113616	0.17458	0.165958	0.161268	0.126713
	HSA-MIR-151-3P	CTAGACTGAAGCTCCTTGAGG	0.822458	0.393591	0.409801	1.11777	1.19365	0.645442	0.536167	0.470279	0.463174	0.334138	0.246013
	HSA-MIR-151-5P	TCGAGGAGCTCACAGTCTAGT	8.44242	7.0687	8.45642	7.50241	7.7812	9.5665	10.3758	3.85412	3.77751	4.57758	4.69042
	HSA-MIR-152	TCAGTGCATGACAGAACTTGG	0.360958	0.232828	0.240118	0.21813	0.241782	0.221104	0.177056	0.134485	0.110739	0.119501	0.138846
	HSA-MIR-153	TTGCATAGTCACAAAAGTGATC	0.348277	0.196795	0.193161	0.358357	0.33496	0.150035	0.161869	0.197133	0.198848	0.145025	0.142216
	HSA-MIR-154	TAGGTTATCCGTGTTGCCTTCG	1.0643	0.663838	0.554939	1.50268	1.44627	0.736876	0.76513	0.517057	0.524427	0.390988	0.378792
	HSA-MIR-154*	AATCATACACGGTTGACCTATT	0.00362316	0.00415765	0.00213438	0.00288532	0.00200815	0.00249366	0.0030759	0.00083531	0.000301742	0	0
	HSA-MIR-155	TTAATGCTAATCGTGATAGGGGT	0.828799	0.822522	0.525058	0.93369	0.95789	0.618012	0.588073	2.1008	2.23711	1.99323	1.85554
	HSA-MIR-15A	TAGCAGCACATAATGGTTTGTG	0.00135869	0.00277177	0.00106719	0.00346238	0.00441794	0.00207805	0.00134571	0.00250593	0.00241394	0.0029005	0.00337004
	HSA-MIR-15B	TAGCAGCACATCATGGTTTACA	0.62409	0.338155	0.308418	0.589183	0.532161	0.465899	0.492528	1.12433	1.18735	1.481	1.2759
	HSA-MIR-16	TAGCAGCACGTAAATATTGGCG	0.0665756	0.0346471	0.022411	0.0588605	0.052212	0.0419766	0.0405634	0.0375889	0.057331	0.0603305	0.0471805
	HSA-MIR-17	CAAAGTGCTTACAGTGCAGGTAG	0.0285324	0.0138588	0.0106719	0.0230826	0.0216881	0.0112215	0.0123036	0.0116943	0.00452613	0.00986172	0.00808809
	HSA-MIR-17*	ACTGCAGTGAAGGCACTTGT	0.034873	0.0131659	0.0181422	0.0207743	0.0204832	0.0398985	0.0199933	0.0091884	0.00965574	0.00928161	0.0148282
	HSA-MIR-181A	AACATTCAACGCTGTCGGTGAGT	5.36002	4.98502	4.38082	4.00252	4.01631	4.91459	4.76918	1.72157	1.75433	2.03093	1.73624
	HSA-MIR-181A*	ACCATCGACCGTTGATTGTACC	1.69609	1.55912	1.21766	1.60539	1.61616	1.33993	1.18287	0.781014	0.818324	0.781396	0.721188
	HSA-MIR-181B	AACATTCATTGCTGTCGGTGGGT	0.381791	0.281334	0.22411	0.422411	0.37191	0.263081	0.187822	0.304053	0.327692	0.252924	0.217704
	HSA-MIR-181C	AACATTCAACCTGTCGGTGAGT	0.833781	0.767086	0.581619	1.11373	1.09766	0.748929	0.619601	0.502021	0.553998	0.450738	0.39025
	HSA-MIR-181D	AACATTCATTGTTGTCGGTGGGT	0.632695	0.38389	0.346837	0.648043	0.582767	0.363243	0.302784	0.487821	0.462872	0.351541	0.291845
	HSA-MIR-182	TTTGGCAATGGTAGAACTCACACT	0.680702	0.281334	0.44822	0.611111	0.622126	0.407713	0.348153	0.292358	0.281223	0.276708	0.21366
	HSA-MIR-182*	TGGTTCTAGACTTGCCAACTA	2.66076	1.8654	2.00632	2.47849	2.4865	1.48456	1.4376	3.85412	4.13356	3.23174	2.89823
	HSA-MIR-183	TATGGCACTGGTAGAATTCACT	8.33871	5.3211	6.40421	8.80254	8.45674	4.62698	5.54258	16.6845	16.8631	13.0099	12.6673
	HSA-MIR-184	TGGACGGAGAACTGATAAGGGT	6.44516	5.35297	5.41813	7.02864	6.98758	5.86051	6.1591	29.3695	29.6467	30.2221	35.8484
	HSA-MIR-185	TGGAGAGAAAGGCAGTTCCTGA	0.417117	0.232135	0.188893	0.286801	0.295199	0.196583	0.151103	0.181262	0.186477	0.165909	0.115929
	HSA-MIR-186	CAAAGAATTCTCCTTTTGGGCT	0.0298911	0.00692942	0.00533595	0.0790578	0.0666707	0.0128839	0.00999667	0.124461	0.115869	0.045828	0.0276343
	HSA-MIR-187	TCGTGTCTTGTGTTGCAGCCGG	0.0113224	0.00485059	0.00320157	0.00692477	0.0148603	0.0216117	0.00711301	0.0142003	0.0144836	0.0156627	0.0134801
	HSA-MIR-188-3P	CTCCCACATGCAGGGTTTGCA	0.562949	0.2945	0.355374	0.388941	0.426934	0.392751	0.312011	0.315747	0.275189	0.332978	0.252079
	HSA-MIR-188-5P	CATCCCTTGCATGGTGGAGGG	0.0153984	0.00762236	0.0128063	0.0103872	0.0136555	0.0195337	0.00922769	0.00417655	0.0120697	0.00696121	0.0121321
	HSA-MIR-18A	TAAGGTGCATCTAGTGCAGATAG	1.67345	1.42538	1.15363	2.02203	2.10655	1.84946	1.64311	0.537939	0.538911	0.524991	0.425299
	HSA-MIR-18A*	ACTGCCCTAAGTGCTCCTTCT	0.0104166	0.00415765	0.00426876	0.0115413	0.00963914	0.00581854	0.00538282	0.00250593	0.00482787	0.00986172	0.00404404
	HSA-MIR-18B	TAAGGTGCATCTAGTGCAGTTAG	0.00362316	0	0.00213438	0.00346238	0.00763099	0.0041561	0.00557506	0	0.000905226	0.00522091	0.00269603
	HSA-MIR-190	TGATATGTTTGATATATTAGGT	0.0643112	0.0422694	0.0181422	0.0888679	0.0791213	0.0261834	0.0351806	0.0309065	0.0422439	0.0237841	0.0262863
	HSA-MIR-190B	TGATATGTTTGATATTGGGTT	0.000905791	0.000692942	0	0.000577064	0	0.000831219	0.000576731	0.00584717	0.00543135	0.0029005	0.00606607
	HSA-MIR-191	CAACGGAATCCCAAAAGCAGCTG	6.65711	8.71374	6.88445	7.68246	7.73903	10.8137	9.20309	3.88753	3.97394	3.90002	3.42396
	HSA-MIR-191*	GCTGCGCTTGGATTTCGTCCCC	7.26173	9.43093	8.95053	8.08178	8.23745	8.1846	7.34697	5.95074	5.93707	4.12916	3.52708
	HSA-MIR-192	CTGACCTATGAATTGACAGCC	10.3437	13.8741	8.78511	7.42335	7.49604	9.49876	8.85935	6.09358	5.95457	6.71003	6.19345
	HSA-MIR-193A-3P	AACTGGCCTACAAAGTCCCAGT	0.000452895	0	0	0	0	0	0.000384487	0	0	0	0.000674007
	HSA-MIR-193B	AACTGGCCCTCAAAGTCCCGCT	0.00181158	0.000692942	0	0	0.00120489	0	0	0	0.00181045	0	0.000674007
	HSA-MIR-194	TGTAACAGCAACTCCATGTGGA	0.285324	0.134431	0.123794	0.206012	0.196799	0.143801	0.144567	0.109426	0.0986696	0.104998	0.122669
	HSA-MIR-195	TAGCAGCACAGAAATATTGGC	0.293476	0.151754	0.117391	0.332389	0.313674	0.157932	0.139184	0.650706	0.671678	0.486125	0.458999
	HSA-MIR-196A	TAGGTAGTTTCATGTTGTTGGG	0.242299	0.162841	0.119525	0.254485	0.273109	0.211961	0.147835	0.605599	0.548567	0.536593	0.454955
	HSA-MIR-196B	TAGGTAGTTTCCTGTTGTTGGG	0.195651	0.127501	0.0843081	0.228517	0.20443	0.123436	0.110348	0.184603	0.193417	0.17113	0.146934
	HSA-MIR-197	TTCACCACCTTCTCCACCCAGC	0.277172	0.133045	0.118458	1.58693	1.61938	1.19031	1.11867	2.79411	2.88707	2.64758	2.42306
	HSA-MIR-198	GGTCCAGAGGGGAGATAGGTTC	0.38315	0.202339	0.184624	0.769227	0.749443	0.627571	0.451965	1.34819	1.4025	1.17064	1.04202
	HSA-MIR-199-3P	ACAGTAGTCTGCACATTGGTTA	0.122735	0.0367259	0.0405532	0.045011	0.0502039	0.0349112	0.0290288	0.0643188	0.0555205	0.040027	0.0431365
	HSA-MIR-199A-5P	CCCAGTGTTCAGACTACCTGTTC	1.53441	1.22789	0.9498	1.51768	1.55993	0.901458	0.881821	1.06502	1.03377	0.685679	0.552686
	HSA-MIR-199B-5P	CCCAGTGTTTAGACTATCTGTTC	0.384961	0.30628	0.21664	0.554559	0.511276	0.235651	0.218965	0.353336	0.312605	0.209416	0.167828
	HSA-MIR-19A	TGTGCAAATCTATGCAAAACTGA	0.0108695	0.00207882	0.00426876	0.0155807	0.0232946	0.00041561	0.00192244	0.00501186	0.0132766	0.00696121	0
	HSA-MIR-19B	TGTGCAAATCCATGCAAAACTGA	0.0117753	0.00138588	0.00213438	0.0109642	0.0156636	0.00041561	0.00269141	0.00751779	0.00995748	0.00580101	0.000674007
	HSA-MIR-200A	TAACACTGTCTGGTAACGATGT	0.571554	0.354093	0.286007	0.371052	0.38918	0.343294	0.360265	0.218016	0.219668	0.252924	0.242643
	HSA-MIR-200A*	CATCTTACCGGACAGTGCTGGA	1.51403	1.15028	0.922053	1.44381	1.5262	1.33702	1.1773	0.912993	0.92152	0.92004	0.811505
	HSA-MIR-200B	TAATACTGCCTGGTAATGATGA	0.280795	0.119879	0.12166	0.223901	0.234552	0.121774	0.13111	0.147014	0.122205	0.142125	0.119973
	HSA-MIR-200C	TAATACTGCCGGGTAATGATGGA	0.373639	0.161455	0.161146	0.5032	0.505252	0.228585	0.19878	0.314912	0.402524	0.276708	0.221748
	HSA-MIR-202	AGAGGTATAGGGCATGGGAA	2.18839	1.94439	1.55596	4.86465	4.89267	6.12858	5.87573	16.474	16.3327	21.4179	24.0573
	HSA-MIR-202*	TTTCCTATGCATATACTTCTTT	0.0697459	0.036033	0.0320157	0.271797	0.260658	0.0710693	0.0870864	0.142838	0.142422	0.080634	0.0808809
	HSA-MIR-203	GTGAAATGTTTAGGACCACTAG	0.319744	0.236293	0.187826	0.312192	0.352632	0.20448	0.165137	0.236393	0.208504	0.187953	0.129409
	HSA-MIR-204	TTCCCTTTGTCATCCTATGCCT	0.727803	0.542573	0.465295	1.08777	1.08842	1.01492	1.16211	0.791038	0.763105	0.980371	0.957765
	HSA-MIR-205	TCCTTCATTCCACCGGAGTCTG	0.25815	0.101169	0.103517	0.277568	0.311264	0.165413	0.139569	0.158709	0.184968	0.125302	0.115929
	HSA-MIR-206	TGGAATGTAAGGAAGTGTGTGG	0.332425	0.198181	0.147272	0.534361	0.520112	0.371971	0.332389	0.75512	0.786943	0.797639	0.634915
	HSA-MIR-208A	ATAAGACGAGCAAAAAGCTTGT	0	0.000692942	0	0	0	0	0	0	0	0	0.00134801
	HSA-MIR-208B	ATAAGACGAACAAAAGGTTTGT	0.0593293	0.0207882	0.027747	0.0854055	0.0771131	0.0328332	0.0305667	0.0877075	0.0494857	0.0493086	0.0512246
	HSA-MIR-20A	TAAAGTGCTTATAGTGCAGGTAG	0.0330614	0.01178	0.0128063	0.0248138	0.0321305	0.0145463	0.0126881	0.00334124	0.0123714	0.00638111	0.00539206
	HSA-MIR-20B	CAAAGTGCTCATAGTGCAGGTAG	0.0285324	0.0145518	0.0117391	0.0236596	0.0249011	0.0128839	0.0113424	0.0150356	0.00995748	0.00754131	0.00134801
	HSA-MIR-21	TAGCTTATCAGACTGATGTTGA	0.105072	0.047813	0.0394861	0.110219	0.0939816	0.06816	0.0649783	0.081025	0.0609519	0.0846947	0.085599
	HSA-MIR-210	CTGTGCGTGTGACAGCGGCTGA	0.0430251	0.0194024	0.0256126	0.0259679	0.0212864	0.0307551	0.0151872	0.00417655	0.00784529	0.0208836	0.0114581
	HSA-MIR-211	TTCCCTTTGTCATCCTTCGCCT	0.798455	0.517627	0.472765	2.01569	2.01097	2.01321	2.22195	3.04721	3.22109	3.86231	3.81016
	HSA-MIR-212	TAACAGTCTCCAGTCACGGCCA	0.0317027	0.0200953	0.00533595	0.0242367	0.0321305	0.0211961	0.0144183	0.013365	0.0171993	0.0179831	0.0316784
	HSA-MIR-214	ACAGCAGGCACAGACAGGCAGT	0.000905791	0.00138588	0.00213438	0.00346238	0	0.00124683	0.00134571	0.00083531	0.000905226	0	0
	HSA-MIR-215	ATGACCTATGAATTGACAGAC	3.43521	3.89364	2.40865	3.22867	3.32591	3.15656	3.09781	2.53934	2.44713	2.50488	2.49181
	HSA-MIR-216A	TAATCTCAGCTGGCAACTGTGA	0.529888	0.22382	0.227312	0.522243	0.520514	0.284693	0.24761	0.428514	0.48671	0.361403	0.328242
	HSA-MIR-216B	AAATCTCTGCAGGCAAATGTGA	0.291212	0.101862	0.0875096	0.746144	0.732575	0.218195	0.186669	0.439373	0.42606	0.182732	0.145586
	HSA-MIR-217	TACTGCATCAGGAACTGATTGGA	0.143115	0.0658294	0.0661658	0.137341	0.12812	0.0797971	0.0772819	0.114437	0.11436	0.144445	0.087621
	HSA-MIR-218	TTGTGCTTGATCTAACCATGT	0.00452895	0.00207882	0.00213438	0.00346238	0.00240979	0.00166244	0.00173019	0.00167062	0.0036209	0.0011602	0.00269603
	HSA-MIR-219-5P	TGATTGTCCAAACGCAATTCT	0.000452895	0.000692942	0	0.00346238	0.00441794	0.00207805	0.000384487	0.00167062	0.0036209	0.00522091	0.00202202
	HSA-MIR-22	AAGCTGCCAGTTGAAGAACTGT	0.730068	0.363101	0.300948	0.920994	0.932185	0.582269	0.465037	0.282335	0.330106	0.295851	0.233207
	HSA-MIR-22*	AGTTCTTCAGTGGCAAGCTTT	0.339672	0.127501	0.114189	0.388941	0.403639	0.189934	0.153603	0.118614	0.151776	0.0916559	0.0680748
	HSA-MIR-220A	CCACACCGTATCTGACACTTT	2.13223	1.71849	1.65521	2.04338	2.07041	1.86733	1.87284	0.869557	0.847291	0.80634	0.705686
	HSA-MIR-220B	CCACCACCGTGTCTGACACTT	0.00769922	0.00554353	0.00320157	0.0415486	0.0357452	0.0311707	0.0230692	0.091884	0.102592	0.103838	0.0829029
	HSA-MIR-220C	ACACAGGGCTGTTGTGAAGACT	0.00362316	0.00138588	0.00106719	0.00634771	0.00361468	0.00290927	0.00269141	0.00584717	0.00120697	0.00580101	0.00269603
	HSA-MIR-221	AGCTACATTGTCTGCTGGGTTTC	0.117753	0.0692942	0.0320157	0.136187	0.121694	0.0569385	0.0413324	0.0584717	0.0850912	0.0464081	0.0363964
	HSA-MIR-222	AGCTACATCTGGCTACTGGGT	0.00226448	0.000692942	0.00213438	0.00577064	0.00200815	0.00166244	0.00115346	0.0091884	0.00663832	0.00406071	0.00269603
	HSA-MIR-223	TGTCAGTTTGTCAAATACCCCA	0.0135869	0.00692942	0.00426876	0.0276991	0.0212864	0.0112215	0.00519058	0.0150356	0.0202167	0.00928161	0.00808809
	HSA-MIR-224	CAAGTCACTAGTGGTTCCGTT	2.63721	2.3955	2.39371	3.20905	3.23273	2.68941	3.03553	1.29389	1.36991	1.18399	1.09054
	HSA-MIR-23A	ATCACATTGCCAGGGATTTCC	1.28532	0.952102	0.813199	1.03641	1.01813	0.812933	0.754172	1.50189	1.54009	1.50826	1.33521
	HSA-MIR-23B	ATCACATTGCCAGGGATTACC	1.05887	0.775402	0.707547	0.650928	0.707272	0.704459	0.606913	1.01741	1.0223	1.18399	1.2031
	HSA-MIR-24	TGGCTCAGTTCAGCAGGAACAG	0.186593	0.103941	0.0757705	0.156961	0.175914	0.12967	0.106887	0.100237	0.114058	0.0962968	0.115255
	HSA-MIR-24-1*	GTGCCTACTGAGCTGATATCAGT	0.0878617	0.0332612	0.0458892	0.0911761	0.0835392	0.075641	0.0628637	0.0325771	0.0259498	0.0429275	0.0269603
	HSA-MIR-25	CATTGCACTTGTCTCGGTCTGA	0.209691	0.101862	0.130197	0.170234	0.16989	0.168322	0.136493	0.115273	0.118283	0.151986	0.135476
	HSA-MIR-26A	TTCAAGTAATCCAGGATAGGCT	0.0416664	0.0187094	0.0149407	0.0750183	0.0646626	0.0307551	0.0305667	0.806909	0.80022	0.605045	0.521682
	HSA-MIR-26B	TTCAAGTAATTCAGGATAGGT	0.00769922	0.00207882	0.00106719	0.00461651	0.0112457	0.00249366	0.00249917	0.0175415	0.0271568	0.00406071	0.0181982
	HSA-MIR-27A	TTCACAGTGGCTAAGTTCCGC	0.503167	0.406064	0.396995	0.308152	0.331346	0.275134	0.273755	0.254769	0.28756	0.272067	0.286453
	HSA-MIR-27B	TTCACAGTGGCTAAGTTCTGC	6.83283	6.72223	5.76176	5.44114	5.39752	5.12779	5.44319	3.33873	3.45193	3.65986	3.41385
	HSA-MIR-28-3P	CACTAGATTGTGAGCTCCTGGA	1.93703	1.03318	1.13656	3.72553	3.74842	2.58052	1.93339	1.88112	1.8883	1.26984	0.944285
	HSA-MIR-28-5P	AAGGAGCTCACAGTCTATTGAG	0.151267	0.0575141	0.0394861	0.0969468	0.0919735	0.0515356	0.0557506	0.0292358	0.0371143	0.0359663	0.0337004
	HSA-MIR-296-3P	GAGGGTTGGGTGGAGGCTCTCC	0.278984	0.155219	0.156877	0.219284	0.202824	0.189934	0.111886	0.142003	0.122809	0.11254	0.0963831
	HSA-MIR-296-5P	AGGGCCCCCCCTCAATCCTGT	0.0194745	0.00623647	0.00747033	0.036355	0.0425729	0.0241054	0.0117269	0.0183768	0.0193115	0.00986172	0.00674007
	HSA-MIR-297	ATGTATGTGTGCATGTGCATGT	0.0312498	0.0124729	0.022411	0.017889	0.0269093	0.0195337	0.0184554	0.0225534	0.0162941	0.0278448	0.0262863
	HSA-MIR-298	AGCAGAAGCAGGGAGGTTCTCCCA	0.00905791	0.00415765	0.00320157	0.0109642	0.0192783	0.00789659	0.00499833	0.00083531	0.0138801	0.0023204	0.00269603
	HSA-MIR-299-3P	TATGTGGGATGGTAAACCGCTT	0.0289853	0.0131659	0.00426876	0.0352009	0.0341386	0.0195337	0.0192244	0.00501186	0.00754355	0.00464081	0.00606607
	HSA-MIR-299-5P	TGGTTTACCGTCCCACATACAT	0.113224	0.0381118	0.0683002	0.146574	0.149407	0.0893561	0.0853562	0.0275652	0.0328899	0.0382867	0.0249383
	HSA-MIR-29A	TAGCACCATCTGAAATCGGTTA	0.0661227	0.02356	0.0181422	0.0675165	0.097998	0.0353268	0.0438315	0.0801897	0.0440543	0.0498887	0.0444845
	HSA-MIR-29B	TAGCACCATTTGAAATCAGTGTT	0.00181158	0	0	0.000577064	0.00200815	0.00124683	0.000768974	0.00668248	0.00120697	0.00464081	0.00337004
	HSA-MIR-29C	TAGCACCATTTGAAATCGGTTA	0.000905791	0	0	0.00288532	0.00401631	0.000831219	0.00134571	0.00167062	0	0.000580101	0
	HSA-MIR-29C*	TGACCGATTTCTCCTGGTGTTC	0.0557061	0.024253	0.00747033	0.0577064	0.0698838	0.0419766	0.0301822	0.0317418	0.0334934	0.0255244	0.0276343
	HSA-MIR-300	TATACAAGGGCAGACTCTCTCT	12.1507	13.0093	12.7209	10.8794	10.7609	8.78308	11.5275	10.2167	10.1497	7.98683	8.5235
	HSA-MIR-301A	CAGTGCAATAGTATTGTCAAAGC	0.0144927	0.00485059	0.00426876	0.0184661	0.0196799	0.00540293	0.00711301	0.0150356	0.0123714	0.00754131	0.00202202
	HSA-MIR-301B	CAGTGCAATGATATTGTCAAAGC	0.00679343	0.00485059	0.00213438	0.00692477	0.0120489	0.00457171	0.00519058	0.0091884	0.00875052	0.00522091	0.00269603
	HSA-MIR-302A	TAAGTGCTTCCATGTTTTGGTGA	0.00724633	0.00138588	0	0.0080789	0.00361468	0.0041561	0.00346038	0.00334124	0.00301742	0	0.00269603
	HSA-MIR-302A*	TAAACGTGGATGTACTTGCTTT	1.20017	0.7068	0.657389	1.12701	1.11894	0.785918	0.88682	0.698319	0.670169	0.74891	0.666593
	HSA-MIR-302B	TAAGTGCTTCCATGTTTTAGTAG	0.109601	0.0498918	0.0533595	0.167349	0.183947	0.0685756	0.0713224	0.163721	0.11436	0.0945565	0.0815549
	HSA-MIR-302B*	ACTTTAACATGGAAGTGCTTTCT	0.285777	0.198874	0.147272	0.308729	0.292387	0.103071	0.105542	0.0659895	0.0784529	0.0556897	0.0539206
	HSA-MIR-302C	TAAGTGCTTCCATGTTTCAGTGG	0.0122282	0.00554353	0.00320157	0.0161578	0.0240979	0.0112215	0.00980442	0.0125296	0.0111645	0.0110219	0.00674007
	HSA-MIR-302C	AAGTGCTTCCATGTTTCAGTGG	0.00181158	0.000692942	0	0.00519358	0.00441794	0.00207805	0.00153795	0.00250593	0.00271568	0.00696121	0.00134801
	HSA-MIR-302C*	TTTAACATGGGGGTACCTGCTG	0.0955609	0.0436553	0.0256126	0.140227	0.112055	0.0623415	0.0428703	0.0793544	0.0633658	0.0464081	0.0276343
	HSA-MIR-302D	TAAGTGCTTCCATGTTTGAGTGT	0.0502714	0.0173235	0.0266798	0.0444339	0.0494006	0.0232741	0.0267219	0.0250593	0.0262515	0.011602	0.0235903
	HSA-MIR-30A	TGTAAACATCCTCGACTGGAAG	0.182064	0.0928542	0.105652	0.243521	0.229733	0.115955	0.102081	0.0985665	0.129146	0.0980371	0.0835769
	HSA-MIR-30A*	CTTTCAGTCGGATGTTTGCAGC	0.777622	0.540494	0.479169	1.47613	1.46113	1.03653	0.816459	1.62635	1.66169	1.27448	1.0373
	HSA-MIR-30B	TGTAAACATCCTACACTCAGCT	0.0140398	0.00346471	0.00213438	0.0132725	0.00803262	0.00374049	0.00288365	0.0284005	0.0232341	0.017403	0.00808809
	HSA-MIR-30C	TGTAAACATCCTACACTCTCAGC	0.498185	0.349243	0.287074	0.974661	0.996446	0.399401	0.41044	0.664071	0.575724	0.368364	0.318132
	HSA-MIR-30D	TGTAAACATCCCCGACTGGAAG	0.416664	0.219662	0.209169	0.668817	0.668716	0.295914	0.245687	0.503692	0.497874	0.295851	0.267581
	HSA-MIR-30E	TGTAAACATCCTTGACTGGAAG	0.115941	0.04712	0.0480236	0.103872	0.123301	0.0494576	0.0597878	0.0584717	0.0621588	0.0464081	0.0262863
	HSA-MIR-30E*	CTTTCAGTCGGATGTTTACAGC	1.42164	0.95418	0.935926	2.35038	2.32866	1.47417	1.30283	2.14006	2.17284	1.52973	1.377
	HSA-MIR-31	AGGCAAGATGCTGGCATAGCT	0.0855972	0.0374188	0.0309485	0.0825202	0.0747034	0.077719	0.0547894	0.0893781	0.0953504	0.127042	0.102449
	HSA-MIR-31	AGGCAAGATGCTGGCATAGCTG	0.0212861	0.0131659	0.0160079	0.026545	0.018475	0.0224429	0.0161485	0.0509539	0.0651763	0.0968769	0.0822289
	HSA-MIR-32	TATTGCACATTACTAAGTTGCA	0.0108695	0	0.00106719	0.0115413	0.0112457	0.00124683	0.00461385	0.00417655	0.0129749	0.00580101	0.00674007
	HSA-MIR-320A	AAAAGCTGGGTTGAGAGGGCGA	0.207426	0.110871	0.0800393	0.113105	0.117276	0.0955902	0.0645939	0.0501186	0.073625	0.0510489	0.0748148
	HSA-MIR-323-3P	CACATTACACGGTCGACCTCT	2.10732	1.49052	1.27956	2.91937	2.99938	3.53268	3.12261	1.67145	1.5597	1.71652	1.65873
	HSA-MIR-323-5P	AGGTGGTCCGTGGCGCGTTCGC	6.89805	8.60841	12.627	6.25191	6.56586	12.2418	13.3038	5.2399	5.42924	8.18058	9.21638
	HSA-MIR-324-3P	ACTGCCCCAGGTGCTGCTGGT	0.000452895	0.000692942	0	0.000577064	0.000803262	0.000831219	0.00134571	0.00167062	0	0	0.000674007
	HSA-MIR-324-5P	CGCATCCCCTAGGGCATTGGTGT	0	0	0	0	0	0.00124683	0.000768974	0.00083531	0	0.0023204	0.00202202
	HSA-MIR-325	CCTAGTAGGTGTCCAGTAAGTGT	0.00271737	0.00138588	0.00106719	0.00230826	0.00361468	0.00207805	0.00192244	0.00167062	0.0057331	0.00406071	0.0087621
	HSA-MIR-325-3P	TTTATTGAGGACCTCCTATCAA	0.0697459	0.03534	0.0266798	0.100409	0.0847441	0.0461327	0.0424858	0.0551304	0.0419421	0.0423474	0.0276343
	HSA-MIR-326	CCTCTGGGCCCTTCCTCCAGT	0.0194745	0.00277177	0.00853752	0.0161578	0.0236962	0.0141307	0.0115346	0.00501186	0.00844877	0.011602	0.00404404
	HSA-MIR-328	CTGGCCCTCTCTGCCCTTCCGT	0.0122282	0.00415765	0.00213438	0.0121183	0.0168685	0.0211961	0.00961218	0.0175415	0.00844877	0.0139224	0.00606607
	HSA-MIR-329	AACACACCTGGTTAACCTCTTT	1.01584	0.709572	0.518655	2.87089	2.78531	1.69735	1.81478	1.19366	1.14873	0.898576	0.705686
	HSA-MIR-330-3P	GCAAAGCACACGGCCTGCAGAGA	1.58966	1.0602	1.20806	1.35899	1.49246	1.50949	1.21575	0.524574	0.598052	0.642752	0.535836
	HSA-MIR-330-5P	TCTCTGGGCCTGTGTCTTAGGC	0.102807	0.036033	0.0256126	0.10618	0.104424	0.0910185	0.0603645	0.0710013	0.0684954	0.0835345	0.0795329
	HSA-MIR-331-3P	GCCCCTGGGCCTATCCTAGAA	0.199274	0.0658294	0.0608299	0.29084	0.259855	0.134658	0.111309	0.0860369	0.135482	0.0713524	0.0694228
	HSA-MIR-331-5P	CTAGGTATGGTCCCAGGGATCC	0.877711	0.575141	0.505848	0.646312	0.664699	0.652923	0.493105	0.486985	0.387437	0.501787	0.384858
	HSA-MIR-335	TCAAGAGCAATAACGAAAAATGT	1.33332	1.14266	0.985017	1.41438	1.30691	0.525746	0.611142	2.11333	2.35268	1.88649	1.10537
	HSA-MIR-337-3P	CTCCTATATGATGCCTTTCTTC	0.128622	0.0623647	0.0522923	0.35374	0.326928	0.137567	0.143029	0.20131	0.204581	0.164749	0.152326
	HSA-MIR-337-5P	GAACGGCTTCATACAGGAGTT	0	0.000692942	0.00106719	0.00461651	0.000803262	0.000831219	0.000961218	0	0	0.000580101	0.00134801
	HSA-MIR-338-3P	TCCAGCATCAGTGATTTTGTTG	0.0117753	0.00554353	0.00320157	0.0126954	0.0156636	0.00789659	0.00711301	0.024224	0.0223289	0.0145025	0.0195462
	HSA-MIR-338-3P	TCCAGCATCAGTGATTTTGTTGA	0.00271737	0.000692942	0	0.00577064	0.00321305	0.000831219	0.00115346	0.00167062	0.000905226	0	0.00269603
	HSA-MIR-339-3P	TGAGCGCCTCGACGACAGAGCCG	0.0946552	0.0983977	0.0832409	0.0594376	0.0614495	0.0527824	0.0563274	0.024224	0.0250446	0.045828	0.0397664
	HSA-MIR-339-5P	TCCCTGTCCTCCAGGAGCTCACG	1.28486	0.898052	0.924187	1.23145	1.21895	1.27966	1.00217	0.251428	0.323769	0.369524	0.270277
	HSA-MIR-33A	GTGCATTGTAGTTGCATTGCA	0.000452895	0	0.00106719	0.000577064	0.00200815	0.00207805	0.00288365	0	0.000301742	0	0.000674007
	HSA-MIR-33B	GTGCATTGCTGTTGCATTGC	0.000905791	0	0.00106719	0.00115413	0.000803262	0.00041561	0.000384487	0	0	0	0
	HSA-MIR-340	TTATAAAGCAATGAGACTGATT	0.0099637	0.00277177	0	0.0126954	0.0204832	0.00664976	0.00288365	0.0542951	0.0528048	0.0237841	0.0343744
	HSA-MIR-340*	TCCGTCTCAGTTACTTTATAGCC	4.9	5.6	4.3	6.6	6.3	3.9	3.9	5.9	5.9	4.4	3.5
	HSA-MIR-342-3P	TCTCACACAGAAATCGCACCCGT	1.83921	1.53556	1.52822	3.21482	3.12469	2.43589	1.87611	5.65254	5.76237	4.367	3.8742
	HSA-MIR-345	GCTGACTCCTAGTCCAGGGCTC	0.420287	0.227285	0.159011	0.529745	0.533768	0.367815	0.233191	0.351665	0.373556	0.251764	0.20355
	HSA-MIR-346	TGTCTGCCCGCATGCCTGCCTCT	2.13359	2.73989	3.50145	2.49465	2.57847	3.26794	3.60745	1.03495	1.03679	1.12134	1.12761
	HSA-MIR-34A	TGGCAGTGTCTTAGCTGGTTGT	0.0249093	0.0138588	0.00853752	0.0259679	0.0297207	0.0120527	0.0132648	0.0083531	0.00875052	0.0139224	0.0087621
	HSA-MIR-34B*	AGGCAGTGTCATTAGCTGATTGT	0.00724633	0.00277177	0.00213438	0.00403945	0.0052212	0.00706537	0.00230692	0	0.000603484	0	0.000674007
	HSA-MIR-34C-5P	AGGCAGTGTAGTTAGCTGATTGC	0.664851	0.32984	0.310552	0.568985	0.559472	0.449274	0.355843	0.360018	0.361487	0.388668	0.341722
	HSA-MIR-361-5P	TTATCAGAATCTCCAGGGGTAC	2.52353	1.48705	1.56984	3.89807	3.77212	1.73351	1.62407	4.63597	4.66191	2.32969	1.86498
	HSA-MIR-362-3P	AACACACCTATTCAAGGATTCA	0.00724633	0.00346471	0.00533595	0.00461651	0.00843425	0.00166244	0.00269141	0.00083531	0.00543135	0.0017403	0.00404404
	HSA-MIR-362-5P	AATCCTTGGAACCTAGGTGTGAGT	2.61094	2.71079	2.46308	2.35211	2.42746	1.75263	1.94935	1.59878	1.70756	1.30059	1.18154
	HSA-MIR-363	AATTGCACGGTATCCATCTGTA	1.41122	0.841231	0.817468	1.28974	1.26996	0.854494	0.849524	0.999865	1.07209	1.04592	1.01438
	HSA-MIR-363*	CGGGTGGATCACGATGCAATTT	1.18568	0.895973	0.902843	1.7485	1.70171	1.52155	1.09233	0.938888	0.962557	0.759352	0.616717
	HSA-MIR-365	TAATGCCCCTAAAAATCCTTAT	0.0969196	0.0880036	0.0352173	0.278145	0.262265	0.0494576	0.045754	0.562999	0.547963	0.189693	0.13615
	HSA-MIR-367	AATTGCACTTTAGCAATGGTGA	0.00181158	0.00138588	0	0.00403945	0.00401631	0.0041561	0.00365263	0.00334124	0.000301742	0.0029005	0
	HSA-MIR-369-3P	AATAATACATGGTTGATCTTT	0.318386	0.178779	0.156877	0.532053	0.510875	0.192427	0.202433	0.480303	0.41912	0.319636	0.270277
	HSA-MIR-369-5P	AGATCGACCGTGTTATATTCGC	0.48641	0.234907	0.236916	0.511279	0.524932	0.300901	0.248186	0.267299	0.226608	0.199555	0.151652
	HSA-MIR-370	GCCTGCTGGGGTGGAACCTGGT	6.4207	8.4719	6.50773	6.28942	6.36183	7.51796	6.88655	4.39707	4.15046	3.31818	3.21299
	HSA-MIR-371-3P	AAGTGCCGCCATCTTTTGAGTGT	0.0371374	0.00970118	0.0160079	0.054244	0.0658675	0.0444702	0.0322969	0.0325771	0.0389247	0.0237841	0.0202202
	HSA-MIR-371-5P	ACTCAAACTGTGGGGGCACT	7.74995	10.2223	7.07974	9.56426	9.61223	13.5194	14.162	5.85218	5.85017	5.35897	5.23097
	HSA-MIR-372	AAAGTGCTGCGACATTTGAGCGT	0.156249	0.07068	0.0768377	0.139072	0.133341	0.103902	0.067862	0.0542951	0.0793581	0.0858549	0.0599867
	HSA-MIR-373	GAAGTGCTTCGATTTTGGGGTGT	0.0493656	0.0173235	0.0160079	0.0559752	0.0373517	0.0282615	0.0211468	0.0910487	0.0745303	0.0435076	0.0465065
	HSA-MIR-373*	ACTCAAAATGGGGGCGCTTTCC	0.196557	0.0928542	0.0416204	0.335851	0.288371	0.127592	0.0717069	0.179592	0.156604	0.0719325	0.0350484
	HSA-MIR-374A	TTATAATACAACCTGATAAGTG	0.00498185	0.00277177	0.00106719	0.0144266	0.0104424	0.00457171	0.00346038	0.00751779	0.00875052	0.00406071	0.0087621
	HSA-MIR-374B	ATATAATACAACCTGCTAAGTG	0.013134	0.00692942	0.00320157	0.026545	0.0273109	0.00581854	0.00480609	0.0284005	0.0271568	0.00696121	0.0148282
	HSA-MIR-375	TTTGTTCGTTCGGCTCGCGTGA	1.84645	1.55496	1.61252	2.01511	2.02342	2.43506	2.08257	1.82515	1.7673	2.05414	1.8515
	HSA-MIR-376A	ATCATAGAGGAAAATCCACGT	0.10643	0.0741447	0.0480236	0.143689	0.11326	0.0644195	0.0651706	0.0426008	0.0518996	0.0429275	0.0323524
	HSA-MIR-376A*	GGTAGATTCTCCTTCTATGAG	0.234147	0.0817671	0.115257	0.326618	0.289174	0.104318	0.105734	0.136155	0.120093	0.0777335	0.0532466
	HSA-MIR-376B	ATCATAGAGGAAAATCCATGTT	0	0	0.00106719	0.00173119	0	0.000831219	0.000576731	0	0.000603484	0.000580101	0
	HSA-MIR-376C	AACATAGAGGAAATTCCACGT	0.0289853	0.01178	0.0138735	0.0386633	0.0377533	0.0120527	0.015764	0.0183768	0.0196132	0.0156627	0.0141542
	HSA-MIR-377	ATCACACAAAGGCAACTTTTGT	0.00951081	0.00207882	0.00426876	0.00923303	0.0128522	0.00290927	0.00403712	0.00584717	0.0057331	0.0017403	0.00539206
	HSA-MIR-378	ACTGGACTTGGAGTCAGAAGG	0.408965	0.205804	0.199565	0.304113	0.328132	0.273887	0.214928	0.116943	0.101687	0.11486	0.103123
	HSA-MIR-378*	CTCCTGACTCCAGGTCCTGTGT	0.285324	0.128887	0.138735	0.270643	0.284756	0.258094	0.180709	0.0860369	0.0721163	0.0527892	0.0775109
	HSA-MIR-379	TGGTAGACTATGGAACGTAGG	0.439762	0.218277	0.213438	0.383171	0.345403	0.274302	0.260682	0.202145	0.161734	0.241902	0.197484
	HSA-MIR-380-3P	TATGTAATATGGTCCACATCTT	0.0480069	0.02356	0.0160079	0.0594376	0.0638593	0.0253522	0.0317202	0.0267299	0.0368125	0.0365464	0.0242643
	HSA-MIR-380*	ATGGTTGACCATAGAACATGCG	0.346918	0.208575	0.211304	0.264872	0.262667	0.25934	0.203201	0.0651541	0.0582362	0.0783136	0.0579646
	HSA-MIR-381	TATACAAGGGCAAGCTCTCTGT	0.245469	0.160762	0.141936	0.324887	0.332149	0.150035	0.160523	0.234722	0.256782	0.167649	0.138846
	HSA-MIR-382	GAAGTTGTTCGTGGTGGATTCG	0.252716	0.124037	0.120593	0.0975238	0.105227	0.0760566	0.0640171	0.0952253	0.0660815	0.0812141	0.093013
	HSA-MIR-383	AGATCAGAAGGTGATTGTGGCT	3.11864	2.56111	2.48762	2.41213	2.59936	2.21769	2.23945	0.864545	0.976135	1.10277	0.877558
	HSA-MIR-384	ATTCCTAGAAATTGTTCATAAT	0.216031	0.200953	0.12913	0.444916	0.413278	0.121774	0.139377	0.649871	0.661418	0.354442	0.320828
	HSA-MIR-384-5P	TTTAAACAATTCCTAGACAATAT	0.278078	0.199567	0.146205	0.655545	0.585176	0.140892	0.154372	0.811921	0.886518	0.382867	0.298585
	HSA-MIR-409-3P	GAATGTTGCTCGGTGAACCCCT	5.92025	5.86506	6.30816	4.49129	4.53482	4.58293	4.24666	1.43506	1.52289	1.57613	1.13907
	HSA-MIR-409-5P	AGGTTACCCGAGCAACTTTGCAT	16.6131	26.6914	22.2829	12.4421	12.5188	13.4886	12.032	16.9985	16.6625	12.8022	12.0486
	HSA-MIR-410	AATATAACACAGATGGCCTGT	0.177988	0.117107	0.0544267	0.253908	0.240175	0.101824	0.0940071	0.243075	0.230531	0.141545	0.119973
	HSA-MIR-411	TAGTAGACCGTATAGCGTACG	0.619561	0.279255	0.282806	0.523974	0.557865	0.438884	0.389678	0.134485	0.15419	0.17113	0.150978
	HSA-MIR-411*	AACACGGTCCACTAACCCTCAGT	2.75949	2.29779	2.24003	1.99145	2.08205	1.71107	1.79402	1.73744	1.90128	2.04312	1.70591
	HSA-MIR-411*	TATGTAACACGGTCCACTAACC	1.28532	0.886965	0.745966	1.30994	1.35149	1.06147	0.881821	0.788532	0.742587	0.565598	0.538532
	HSA-MIR-412	TTCACCTGGTCCACTAGCCG	0.52083	0.264704	0.244387	0.487042	0.446614	0.428909	0.335081	0.327441	0.326786	0.395049	0.401708
	HSA-MIR-421-3P	ATCAACAGACATTAATTGGGCGC	0.688401	0.523171	0.354307	0.955618	0.963111	0.637545	0.505216	0.748437	0.694308	0.564438	0.517638
	HSA-MIR-421-5P	GGCCTCATTAAATGTTTGTTG	0.00135869	0.000692942	0.00106719	0.00230826	0.00441794	0.00290927	0.000576731	0.00334124	0.00392264	0.000580101	0.000674007
	HSA-MIR-422A	ACTGGACTTAGGGTCAGAAGGC	0.554344	0.299351	0.294545	0.462805	0.479949	0.425584	0.294325	0.159544	0.148155	0.144445	0.124691
	HSA-MIR-423-3P	AGCTCGGTCTGAGGCCCCTCAGT	1.48233	0.956952	1.24541	2.4179	2.59494	1.55022	1.37762	0.825286	0.819531	0.526152	0.427321
	HSA-MIR-423-5P	TGAGGGGCAGAGAGCGAGACTTT	1.05887	0.651365	0.728891	1.60828	1.57279	1.41183	1.02408	4.37702	4.33513	3.74919	3.45227
	HSA-MIR-424	CAGCAGCAATTCATGTTTTGAA	0.0253621	0.00346471	0.00853752	0.0392404	0.0281142	0.0124683	0.0132648	0.0300711	0.0241394	0.0237841	0.0242643
	HSA-MIR-425	AATGACACGATCACTCCCGTTGA	0.207426	0.0886965	0.12166	0.247561	0.216881	0.164166	0.140338	0.13532	0.118585	0.139804	0.136824
	HSA-MIR-425*	ATCGGGAATGTCGTGTCCGCC	3.68566	3.51391	3.9358	2.11148	2.34914	3.45247	2.84174	1.10511	1.22266	1.96074	1.63245
	HSA-MIR-429	TAATACTGTCTGGTAAAACCGT	0.228259	0.103941	0.0885768	0.337005	0.330141	0.0964215	0.110732	0.137826	0.151776	0.0852748	0.0485285
	HSA-MIR-431	TGTCTTGCAGGCCGTCATGCA	0.0747278	0.0665224	0.0469564	0.053667	0.0449827	0.0806283	0.0561351	0.0250593	0.0208202	0.0580101	0.0343744
	HSA-MIR-432	TCTTGGAGTAGGTCATTGGGTGG	0.260415	0.123344	0.103517	0.372783	0.385566	0.306304	0.237421	0.887099	0.872034	0.856809	0.762302
	HSA-MIR-432*	CTGGATGGCTCCTCCATGTCT	0.939758	0.495453	0.497311	0.796926	0.743419	0.69864	0.587881	0.197133	0.195831	0.201295	0.198832
	HSA-MIR-433	ATCATGATGGGCTCCTCGGTGT	0.609144	0.307666	0.299881	0.500892	0.517301	0.459664	0.353344	0.234722	0.253161	0.239002	0.227815
	HSA-MIR-448	TTGCATATGTAGGATGTCCCAT	1.42617	1.15998	0.819602	1.31801	1.35751	1.09222	1.15711	0.547963	0.531669	0.617807	0.545946
	HSA-MIR-449A	TGGCAGTGTATTGTTAGCTGGT	0.156249	0.0776094	0.050158	0.151768	0.1478	0.0897717	0.0780509	0.0985665	0.0971609	0.0771534	0.0566166
	HSA-MIR-449B	AGGCAGTGTATTGTTAGCTGGC	0.0371374	0.0194024	0.0138735	0.0259679	0.0289174	0.0182868	0.0155717	0.0284005	0.0147854	0.011602	0.00674007
	HSA-MIR-450A	TTTTGCGATGTGTTCCTAATAT	0.327443	0.184322	0.199565	0.326041	0.318092	0.168738	0.163984	0.18878	0.222082	0.164749	0.175242
	HSA-MIR-450B-5P	TTTTGCAATATGTTCCTGAATA	1.2432	0.870335	0.718219	1.78659	1.723	0.883586	0.865096	4.05877	3.79652	2.9939	2.60099
	HSA-MIR-451	AAACCGTTACCATTACTGAGTT	0.00860501	0.00346471	0.00213438	0.0109642	0.0104424	0.00457171	0.00519058	0.0175415	0.0168975	0.00696121	0.00606607
	HSA-MIR-452	AACTGTTTGCAGAGGAAACTGA	0.0742749	0.0263318	0.027747	0.0848284	0.0863507	0.0282615	0.0234537	0.0434361	0.0476752	0.0255244	0.0208942
	HSA-MIR-452*	CTCATCTGCAAAGAAGTAAGTG	0.00362316	0.00138588	0.00106719	0.00461651	0.0052212	0.0041561	0.00153795	0	0.000905226	0	0.000674007
	HSA-MIR-452*	TCAGTCTCATCTGCAAAGAAG	0.145832	0.0630577	0.0565611	0.124069	0.175111	0.0868624	0.0901622	0.059307	0.0449595	0.0423474	0.0417885
	HSA-MIR-453	AGGTTGTCCGTGGTGAGTTCGCA	0.894921	0.652058	0.797191	0.989088	1.04665	1.15581	0.882398	0.644859	0.70849	0.824323	0.781175
	HSA-MIR-454	TAGTGCAATATTGCTTATAGGGT	0.0534417	0.0249459	0.0213438	0.0646312	0.0618512	0.0195337	0.0165329	0.0676601	0.0859964	0.0452479	0.0404404
	HSA-MIR-454*	ACCCTATCAATATTGTCTCTGC	0.609597	0.434474	0.26573	1.33937	1.29606	0.465899	0.558275	1.25046	1.20878	0.779076	0.649069
	HSA-MIR-455-3P	GCAGTCCATGGGCATATACAC	0.749089	0.426159	0.480236	0.836743	0.852663	0.791321	0.614218	0.284005	0.306872	0.251184	0.275669
	HSA-MIR-455-5P	TATGTGCCTTTGGACTACATCG	0.20335	0.103941	0.106719	0.173119	0.172701	0.179543	0.152065	0.0342477	0.0359073	0.0284249	0.0438105
	HSA-MIR-483-3P	TCACTCCTCTCCTCCCGTCTT	0.105072	0.0491988	0.0426876	1.15817	1.04826	0.75641	0.727834	0.465267	0.522014	0.470462	0.40036
	HSA-MIR-483-5P	AAGACGGGAGGAAAGAAGGGAG	0.12047	0.0686012	0.044822	0.349701	0.326928	0.284277	0.240305	0.268134	0.297518	0.415352	0.273647
	HSA-MIR-484	TCAGGCTCAGTCCCCTCCCGAT	4.50767	4.83119	5.98694	4.79309	4.66615	5.54091	5.79711	2.2261	2.35721	2.37899	2.19726
	HSA-MIR-485-3P	GTCATACACGGCTCTCCTCTCT	1.4787	0.738676	0.833476	3.3689	3.43796	3.22804	3.14837	1.68064	1.56755	1.79309	1.55157
	HSA-MIR-485-3P	GTCATACACGGCTCTCCTCT	0.370921	0.171849	0.23158	0.665932	0.707272	0.613024	0.571732	0.269805	0.274283	0.344	0.291845
	HSA-MIR-485-5P	AGAGGCTGGCCGTGATGAATTC	1.35733	0.693634	0.855887	3.69148	3.69661	3.23511	2.78465	3.67954	3.58319	3.15633	3.1092
	HSA-MIR-486-5P	TCCTGTACTGAGCTGCCCCGAG	5.22415	5.556	6.50986	9.65832	9.81506	10.5702	10.8814	14.5678	14.1786	12.4478	13.4148
	HSA-MIR-487A	AATCATACAGGGACATCCAGTT	0.245922	0.102555	0.0928456	0.316231	0.310461	0.150451	0.159178	0.207992	0.227815	0.214637	0.150978
	HSA-MIR-487B	AATCGTACAGGGTCATCCACTT	1.36095	1.01447	0.904978	1.03179	1.035	0.89273	0.776664	0.6198	0.572404	0.623028	0.500788
	HSA-MIR-488	TTGAAAGGCTATTTCTTGGTCT	0.0194745	0.0103941	0.00853752	0.0328927	0.0321305	0.0112215	0.0124958	0.0116943	0.0162941	0.0104418	0.00808809
	HSA-MIR-488*	CCCAGATAATGGCACTCTCAA	0.798455	0.530793	0.4749	0.990819	1.01773	0.656248	0.615372	0.415984	0.350322	0.252344	0.241969
	HSA-MIR-489	GTGACATCACATATACGGCAGC	0.575177	0.477437	0.233715	0.770958	0.807278	0.612193	0.480993	0.745096	0.753148	0.724546	0.609977
	HSA-MIR-490-3P	CAACCTGGAGGACTCCATGCTG	0.204709	0.0859247	0.10245	0.246983	0.226118	0.162919	0.11996	0.0618129	0.0603484	0.0423474	0.0465065
	HSA-MIR-490-5P	CCATGGATCTCCAGGTGGGT	0.0756335	0.0325683	0.0352173	0.0732871	0.0883588	0.0602634	0.0482531	0.0208827	0.0265533	0.0237841	0.0208942
	HSA-MIR-491-3P	CTTATGCAAGATTCCCTTCTAC	0.0321556	0.00623647	0.00960472	0.0507816	0.0498022	0.019118	0.0205701	0.0400949	0.0307777	0.0255244	0.0215682
	HSA-MIR-491-5P	AGTGGGGAACCCTTCCATGAGG	0.749542	0.589	0.491975	0.805005	0.82495	0.622583	0.485607	0.370877	0.402524	0.310934	0.281061
	HSA-MIR-492	AGGACCTGCGGGACAAGATTCTT	1.72463	1.11494	1.13976	2.43348	2.33307	1.48913	1.07407	1.10428	1.16804	0.724546	0.541228
	HSA-MIR-493	TGAAGGTCTACTGTGTGCCAGG	2.84962	2.67406	3.13434	2.10513	2.23628	2.56016	2.35248	1.17946	1.21843	1.38818	1.21995
	HSA-MIR-493*	TTGTACATGGTAGGCTTTCATT	1.91439	1.37549	1.2817	1.29955	1.38402	0.781346	0.814728	1.40332	1.27697	1.1312	1.08043
	HSA-MIR-494	TGAAACATACACGGGAAACCTC	0.29257	0.139974	0.10245	0.531476	0.520514	0.226923	0.19282	0.231381	0.276094	0.158368	0.130083
	HSA-MIR-495	AAACAAACATGGTGCACTTCTT	0.306157	0.137202	0.135533	0.783653	0.782779	0.371555	0.337964	0.555481	0.513866	0.369524	0.330938
	HSA-MIR-496	TGAGTATTACATGGCCAATCTCC	0.0602351	0.0256388	0.027747	0.0478963	0.0570316	0.0332488	0.0286443	0.0651541	0.0582362	0.045828	0.0424625
	HSA-MIR-496	TGAGTATTACATGGCCAATCTCT	0.254074	0.126115	0.118458	0.185815	0.177119	0.0897717	0.0845872	0.0960606	0.0914278	0.0585902	0.0357224
	HSA-MIR-497	CAGCAGCACACTGTGGTTTGT	0.120923	0.0540494	0.0522923	0.0963697	0.0959898	0.0781346	0.061518	0.0325771	0.0500892	0.0609106	0.0579646
	HSA-MIR-497	CAGCAGCACACTGTGGTTTGTA	0.0489127	0.0221741	0.0202766	0.0352009	0.0281142	0.036158	0.030759	0.0208827	0.0120697	0.0168229	0.0128061
	HSA-MIR-498	TTTCAAGCCAGGGGGCGTTTTTC	0.0208332	0.0083153	0.00320157	0.0455881	0.0393598	0.00997463	0.0061518	0.0233887	0.0286655	0.00812141	0.00404404
	HSA-MIR-499-5P	TTAAGACTTGCAGTGATGTTT	0.470106	0.232135	0.214505	0.456458	0.481556	0.28968	0.284905	0.393431	0.359073	0.324857	0.299933
	HSA-MIR-500	TAATCCTTGCTACCTGGGTGAGA	0.0788038	0.0291035	0.0288141	0.0940615	0.0975963	0.0544449	0.0421013	0.070166	0.0862982	0.0353862	0.0390924
	HSA-MIR-500*	ATGCACCTGGGCAAGGATTCTG	0.783056	0.428931	0.581619	0.971199	0.934595	0.682431	0.589611	0.758461	0.765519	0.766313	0.55673
	HSA-MIR-501-3P	AATGCACCCGGGCAAGGATTCT	8.77802	9.47667	12.5128	9.41884	9.07204	8.11727	8.6921	14.9437	15.0168	10.3357	11.1164
	HSA-MIR-501-5P	AATCCTTTGTCCCTGGGTGAGA	0.21422	0.106713	0.104585	0.260833	0.251823	0.145048	0.125727	0.119449	0.124318	0.127622	0.0829029
	HSA-MIR-502-3P	AATGCACCTGGGCAAGGATTCA	1.91892	1.63326	2.09916	1.75081	1.7977	1.59428	1.6135	0.801062	0.774873	0.963548	0.721188
	HSA-MIR-502-5P	ATCCTTGCTATCTGGGTGCTA	0.0126811	0.00762236	0.00320157	0.0126954	0.0112457	0.00955902	0.00999667	0.0116943	0.010561	0.0121821	0.0107841
	HSA-MIR-503	TAGCAGCGGGAACAGTTCTGCAG	0.0117753	0.00415765	0.00106719	0.0190431	0.0128522	0.00706537	0.00519058	0.00334124	0.00875052	0.0029005	0.00471805
	HSA-MIR-504	AGACCCTGGTCTGCACTCTATC	3.54844	3.03439	3.14608	4.4861	4.67016	3.1312	2.93268	1.56286	1.5063	0.97515	0.834421
	HSA-MIR-505	CGTCAACACTTGCTGGTTTCCT	1.572	0.950023	1.08853	1.31167	1.26674	1.22023	0.946031	0.450232	0.446578	0.468141	0.355202
	HSA-MIR-506	TAAGGCACCCTTCTGAGTAGA	13.2427	11.7953	14.073	12.011	11.8256	11.7534	13.4876	17.894	17.9886	19.0134	19.3117
	HSA-MIR-507	TTTTGCACCTTTTGGAGTGAA	0.00407606	0.00207882	0.00106719	0.00634771	0.00481957	0.00581854	0.0030759	0.00417655	0.00392264	0.0029005	0.00539206
	HSA-MIR-508-3P	TGATTGTAGCCTTTTGGAGTAGA	0.427533	0.21204	0.179288	0.421257	0.382353	0.22526	0.22281	0.679942	0.515073	0.534853	0.56684
	HSA-MIR-508-5P	TACTCCAGAGGGCGTCACTCATG	1.05887	0.526636	0.557073	1.03872	0.988012	0.914341	0.725527	0.451067	0.505418	0.525571	0.449563
	HSA-MIR-509-3-5P	TACTGCAGACGTGGCAATCATG	4.77624	3.52846	4.40109	4.12139	4.19102	5.14483	5.11791	1.98302	2.03796	2.63946	2.39407
	HSA-MIR-509-3P	TGATTGGTACGTCTGTGGGTAG	0.917113	0.705414	0.666994	1.31224	1.33743	1.29255	1.27458	0.963112	1.0386	1.20893	1.04471
	HSA-MIR-509-5P	TACTGCAGACAGTGGCAATCAA	0.197462	0.0789953	0.133399	0.183506	0.188767	0.14297	0.114	0.0860369	0.0962557	0.125882	0.0808809
	HSA-MIR-510	TACTCAGGAGAGTGGCAATCAC	0.256339	0.110871	0.0981815	0.330658	0.334157	0.172894	0.190129	0.123626	0.145138	0.107319	0.0808809
	HSA-MIR-511	GTGTCTTTTGCTCTGCAGTCA	0.175723	0.0630577	0.0811065	0.11599	0.124104	0.0806283	0.0613257	0.048448	0.0805651	0.0736728	0.0586387
	HSA-MIR-512-3P	AAGTGCTGTCATAGCTGAGGTC	0.978254	0.537723	0.594425	0.684975	0.736591	0.590997	0.464076	0.477797	0.438431	0.425794	0.359246
	HSA-MIR-512-5P	CACTCAGCCTTGAGGGCACTTTC	0.162137	0.0609789	0.050158	0.24179	0.236962	0.149204	0.104965	0.056801	0.0564257	0.0493086	0.0404404
	HSA-MIR-513A-3P	TAAATTTCACCTTTCTGAGAAGG	0.27219	0.0921612	0.089644	0.412601	0.37673	0.101409	0.0926614	0.727555	0.78815	0.384027	0.258819
	HSA-MIR-513A-5P	TTCACAGGGAGGTGTCAT	0.243205	0.124729	0.0917784	0.14946	0.158243	0.172894	0.141876	0.0501186	0.0678919	0.11254	0.0620087
	HSA-MIR-514	ATTGACACTTCTGTGAGTAGA	0.52083	0.270247	0.251857	0.556867	0.50244	0.314201	0.327391	0.288182	0.227815	0.268587	0.212312
	HSA-MIR-515-3P	GAGTGCCTTCTTTTGGAGCGTT	0.00271737	0.00138588	0.00213438	0.00173119	0.00321305	0.0041561	0.00134571	0	0.000905226	0.000580101	0.00269603
	HSA-MIR-515-5P	TTCTCCAAAAGAAAGCACTTTCTG	0.0267208	0.00415765	0.00747033	0.126377	0.106432	0.0087278	0.0128803	0.0317418	0.038623	0.011602	0.00808809
	HSA-MIR-516A-3P	TGCTTCCTTTCAGAGGGT	0.00543475	0	0.00213438	0.00865596	0.0064261	0.00581854	0.00346038	0.00083531	0.00543135	0.00348061	0.00202202
	HSA-MIR-516A-5P	TTCTCGAGGAAAGAAGCACTTTC	3.70106	4.37523	3.37339	4.13582	3.9641	2.68318	2.5182	2.34722	2.48032	1.76873	1.37902
	HSA-MIR-516B	ATCTGGAGGTAAGAAGCACTTT	0.831063	0.662452	0.441817	0.913493	0.92094	0.63713	0.566734	0.547963	0.548567	0.489605	0.398338
	HSA-MIR-517*	CCTCTAGATGGAAGCACTGTCT	0.97599	0.57722	0.434347	0.956772	0.983193	0.675781	0.618255	0.360854	0.367823	0.317315	0.241295
	HSA-MIR-517A	ATCGTGCATCCCTTTAGAGTGT	0.119112	0.0547424	0.0661658	0.0957927	0.0919735	0.0860312	0.076513	0.0375889	0.0428474	0.0522091	0.0545946
	HSA-MIR-517C	ATCGTGCATCCTTTTAGAGTGT	0.0321556	0.0110871	0.0160079	0.0242367	0.0224913	0.0207805	0.0176864	0.0158709	0.0108627	0.0185632	0.0134801
	HSA-MIR-518	CTCTAGAGGGAAGCGCTTTCTG	0.000905791	0	0.00106719	0.00230826	0.00240979	0.00124683	0.000961218	0.00250593	0.00150871	0.000580101	0.00269603
	HSA-MIR-518A-3P	GAAAGCGCTTCCCTTTGCTGGA	0.00543475	0.00207882	0.00213438	0.00288532	0.00803262	0.00332488	0.00211468	0	0.000905226	0.00406071	0.00269603
	HSA-MIR-518A-5P	CTGCAAAGGGAAGCCCTTTCA	0.000905791	0	0	0.00173119	0.000401631	0	0.000576731	0	0	0	0.000674007
	HSA-MIR-518B	CAAAGCGCTCCCCTTTAGAGGT	0.210144	0.0886965	0.09498	0.33412	0.340583	0.171231	0.120344	0.152026	0.14031	0.0968769	0.0835769
	HSA-MIR-518C	CAAAGCGCTTCTCTTTAGAGTGT	0.00271737	0.000692942	0.00106719	0.00288532	0.000401631	0	0.000576731	0.00167062	0.000301742	0.0023204	0.00134801
	HSA-MIR-518C*	TCTCTGGAGGGAAGCACTTTCTG	0.184781	0.0810742	0.0640314	0.312769	0.306444	0.119696	0.0895855	0.148685	0.139405	0.0603305	0.0586387
	HSA-MIR-518D-3P	CAAAGCGCTTCCCTTTGGAGCG	0.000905791	0	0	0.00577064	0.00160652	0.00124683	0.00134571	0.00250593	0.00271568	0.0023204	0.00202202
	HSA-MIR-518D-5P	CTCTAGAGGGAAGCACTTTCTG	0.025815	0.0131659	0.0202766	0.0375092	0.0281142	0.0124683	0.0144183	0.0167062	0.0117679	0.0110219	0.0128061
	HSA-MIR-518E	AAAGCGCTTCCCTTCAGAGTG	0.0498185	0.0249459	0.0181422	0.0709789	0.0726952	0.041561	0.0267219	0.0267299	0.0159923	0.0121821	0.0161762
	HSA-MIR-518F	GAAAGCGCTTCTCTTTAGAGG	0.0185687	0.00762236	0.00213438	0.0340468	0.0277125	0.0199493	0.0074975	0.0400949	0.0325881	0.00986172	0.0128061
	HSA-MIR-518F*	CTCTAGAGGGAAGCACTTTCTG	0.0285324	0.00900824	0.0117391	0.0398174	0.0385566	0.014962	0.0130726	0.00751779	0.0117679	0.00696121	0.00471805
	HSA-MIR-519A	AAAGTGCATCCTTTTAGAGTGT	0.00407606	0.000692942	0.00106719	0.00461651	0.00200815	0.00207805	0.00134571	0	0.00120697	0	0.000674007
	HSA-MIR-519B-3P	AAAGTGCATCCTTTTAGAGGTT	0.0117753	0.00692942	0.00320157	0.0173119	0.015262	0.00664976	0.00922769	0.0100237	0.00784529	0.00522091	0.00202202
	HSA-MIR-519C-3P	AAAGTGCATCTTTTTAGAGGAT	0.00634054	0.00138588	0.00106719	0.00692477	0.00763099	0.00207805	0.00288365	0.010859	0.0126732	0.00696121	0.00741408
	HSA-MIR-519D	CAAAGTGCCTCCCTTTAGAGTG	0.00181158	0	0.00320157	0.00173119	0.00160652	0.00207805	0.00230692	0.00334124	0.00392264	0	0
	HSA-MIR-519E	AAGTGCCTCCTTTTAGAGTGTT	0.00135869	0.000692942	0.00106719	0.00750183	0.00200815	0.00332488	0.000961218	0	0.000603484	0.0011602	0.00134801
	HSA-MIR-519E*	TTCTCCAAAAGGGAGCACTTTC	0.00951081	0.00485059	0.00533595	0.0282761	0.0285158	0.0087278	0.00807423	0.0158709	0.00633658	0.0017403	0.00337004
	HSA-MIR-520A-3P	AAAGTGCTTCCCTTTGGACTGT	0.0253621	0.00762236	0.0128063	0.0219284	0.0277125	0.0166244	0.0121113	0.0426008	0.0437526	0.05743	0.0518986
	HSA-MIR-520A-5P	CTCCAGAGGGAAGTACTTTCT	0.28306	0.137202	0.122727	0.182352	0.194389	0.0951746	0.0865096	0.081025	0.0721163	0.0498887	0.0518986
	HSA-MIR-520C-3P	AAAGTGCTTCCTTTTAGAGGGT	0.00769922	0.00138588	0.00106719	0.00923303	0.0140571	0.00374049	0.00480609	0.00751779	0.00814703	0.00464081	0
	HSA-MIR-520D-3P	AAAGTGCTTCTCTTTGGTGGGT	0.0443838	0.0145518	0.0192094	0.0680936	0.0779164	0.0332488	0.0309512	0.0451067	0.0552188	0.0295851	0.0296563
	HSA-MIR-520D-5P	CTACAAAGGGAAGCCCTTTC	0.00498185	0.00138588	0.00213438	0.00577064	0.00722936	0.00290927	0.00288365	0	0	0.0023204	0
	HSA-MIR-520E	AAAGTGCTTCCTTTTTGAGGGT	0.00498185	0.00138588	0.00213438	0.0080789	0.00763099	0.00374049	0.00269141	0.00334124	0.00543135	0.0029005	0.000674007
	HSA-MIR-520G	ACAAAGTGCTTCCCTTTAGAGTGT	0.0144927	0.00346471	0.00747033	0.0196202	0.0176718	0.00706537	0.00941994	0.00668248	0.00814703	0.00348061	0.00202202
	HSA-MIR-520H	AAAGTGCTTCCCTTTAGAGTTA	0.00769922	0.00485059	0.00213438	0.00865596	0.00923751	0.00249366	0.00653628	0.00083531	0.00905226	0.0029005	0.00202202
	HSA-MIR-521	AACGCACTTCCCTTTAGAGTGT	0.00407606	0.00277177	0.00320157	0.00750183	0.00481957	0.00664976	0.00422936	0.00334124	0.00211219	0	0.000674007
	HSA-MIR-522	AAAATGGTTCCCTTTAGAGTGT	0.85869	0.634734	0.445018	1.55288	1.59447	0.730642	0.688424	0.866216	0.842463	0.539494	0.477871
	HSA-MIR-523	GAACGCGCTTCCCTATAGAGGGT	0.00452895	0.00415765	0	0.0109642	0.0104424	0.00955902	0.00634404	0.035083	0.0334934	0.0179831	0.0357224
	HSA-MIR-524-3P	GAAGGCGCTTCCCTTTGGAGT	0	0	0	0.00115413	0.000803262	0.00124683	0.00134571	0	0	0.0011602	0
	HSA-MIR-524-5P	CTACAAAGGGAAGCACTTTCTC	0.0461953	0.0152447	0.0192094	0.0646312	0.0457859	0.0249366	0.0205701	0.0334124	0.0380195	0.0220438	0.0249383
	HSA-MIR-525-3P	GAAGGCGCTTCCCTTTAGAGCG	0.000452895	0	0	0.000577064	0	0.00124683	0.000961218	0	0	0	0
	HSA-MIR-525-5P	CTCCAGAGGGATGCACTTTCT	0.556156	0.303508	0.31162	0.414909	0.419303	0.294667	0.214928	0.151191	0.124921	0.11254	0.101101
	HSA-MIR-526B	CTCTTGAGGGAAGCACTTTCTGT	0.122735	0.0533565	0.0768377	0.104449	0.118883	0.0502888	0.0444083	0.0526245	0.0353038	0.0301652	0.0229163
	HSA-MIR-526B*	GAAAGTGCTTCCTTTTAGAGGC	0.00181158	0	0.00106719	0.00230826	0.00200815	0	0.000961218	0.00083531	0	0.00348061	0
	HSA-MIR-532-3P	CCTCCCACACCCAAGGCTTGCA	0.0221919	0.0131659	0.00533595	0.026545	0.0200815	0.0232741	0.0148028	0.0183768	0.0153888	0.0145025	0.0107841
	HSA-MIR-532-5P	CATGCCTTGAGTGTAGGACCGT	0.185234	0.0776094	0.0853752	0.109065	0.158243	0.145048	0.112655	0.0559657	0.0712111	0.107899	0.0788589
	HSA-MIR-539	GGAGAAATTATCCTTGGTGTGT	0.0439309	0.0166306	0.0106719	0.151191	0.121293	0.0349112	0.0296055	0.0559657	0.0669867	0.0284249	0.0181982
	HSA-MIR-541*	AAAGGATTCTGCTGTCGGTCCCACT	2.61638	2.29572	2.63062	3.18424	3.11706	2.06766	1.8961	1.26884	1.3684	0.857969	0.649743
	HSA-MIR-542-3P	TGTGACAGATTGATAACTGAAA	0.119564	0.04712	0.050158	0.118875	0.104826	0.0448859	0.0455617	0.104414	0.0793581	0.0545295	0.0539206
	HSA-MIR-542-5P	TCGGGGATCATCATGTCACGAGA	0.102807	0.0575141	0.0490908	0.0934844	0.0907686	0.0847844	0.068631	0.233051	0.182554	0.219858	0.21029
	HSA-MIR-542-5P	CTCGGGGATCATCATGTCACGA	0.0249093	0.0083153	0.0117391	0.0132725	0.0124506	0.0203649	0.0103812	0.0267299	0.0322864	0.0493086	0.0390924
	HSA-MIR-543	AAACATTCGCGGTGCACTTCTT	0.54121	0.249459	0.200632	0.727678	0.722936	0.379867	0.255684	0.210498	0.271869	0.163588	0.129409
	HSA-MIR-544	ATTCTGCATTTTTAGCAAGTTC	0.00317027	0.00207882	0.00106719	0.00115413	0.00281142	0.000831219	0.00173019	0.00417655	0.000905226	0.000580101	0.000674007
	HSA-MIR-545	TCAGCAAACATTTATTGTGTGC	0.0901262	0.0367259	0.0458892	0.0842514	0.0883588	0.0440546	0.0407556	0.0768485	0.0567275	0.051629	0.0539206
	HSA-MIR-548A-3P	CAAAACTGGCAATTACTTTTGC	0.135869	0.0554353	0.0544267	0.255639	0.229733	0.0561073	0.0565196	0.125296	0.177424	0.063231	0.0552686
	HSA-MIR-548B-3P	CAAGAACCTCAGTTGCTTTTGT	0.043478	0.0103941	0.0160079	0.072133	0.0538185	0.0307551	0.0180709	0.0167062	0.0135784	0.00580101	0.0094361
	HSA-MIR-548C-3P	CAAAAATCTCAATTACTTTTGC	0.0294382	0.0207882	0.0181422	0.132148	0.110449	0.0112215	0.0134571	0.0392595	0.0422439	0.00812141	0.00539206
	HSA-MIR-548C-5P	AAAAGTAATTGCGGTTTTTGCC	0.0176629	0.00346471	0.00426876	0.0248138	0.0216881	0.00290927	0.0044216	0.0167062	0.0162941	0.0110219	0.00337004
	HSA-MIR-548D-3P	CAAAAACCACAGTTTCTTTTGC	0.000905791	0	0	0	0.000803262	0	0	0	0.000603484	0.000580101	0
	HSA-MIR-549	TGACAACTATGGATGAGCTCT	0.794832	0.558511	0.391659	0.912916	0.924554	0.638792	0.568464	0.78185	0.842765	0.857389	0.735342
	HSA-MIR-550	AGTGCCTGAGGGAGTAAGAGCCC	0.0371374	0.0228671	0.0394861	0.0369321	0.0365484	0.026599	0.0219158	0.035083	0.0223289	0.0336459	0.0175242
	HSA-MIR-550*	TGTCTTACTCCCTCAGGCACAT	1.2124	0.790646	0.768377	0.926765	1.01211	0.807114	0.752634	0.347489	0.399808	0.390988	0.324198
	HSA-MIR-551A	GCGACCCACTCTTGGTTTCCA	0.0543475	0.0194024	0.0181422	0.0571294	0.0606463	0.0565229	0.0357573	0.0334124	0.0419421	0.0522091	0.0222422
	HSA-MIR-551B	GCGACCCATACTTGGTTTCAG	0.000452895	0	0	0.00115413	0.00200815	0.00166244	0.000384487	0.00417655	0.00331916	0	0.00134801
	HSA-MIR-552	AACAGGTGACTGGTTAGACAA	0.0919378	0.0422694	0.050158	0.0611688	0.0622528	0.0577698	0.045754	0.0150356	0.0247428	0.0208836	0.0148282
	HSA-MIR-553	AAAACGGTGAGATTTTGTTTT	0.0190216	0.00485059	0.00213438	0.035778	0.0277125	0.0103902	0.00903545	0.0334124	0.0202167	0.0110219	0.0107841
	HSA-MIR-554	GCTAGTCCTGACTCAGCCAGT	0.161684	0.0817671	0.0715018	0.163886	0.164267	0.136736	0.0947761	0.0509539	0.0606501	0.0487285	0.0404404
	HSA-MIR-555	AGGGTAAGCTGAACCTCTGAT	0.143115	0.059593	0.0512251	0.196779	0.195193	0.12302	0.082088	0.0693307	0.0600466	0.0406071	0.0485285
	HSA-MIR-556-5P	GATGAGCTCATTGTAATATGAG	0.0339672	0.0159377	0.0160079	0.0392404	0.0377533	0.0224429	0.0192244	0.0116943	0.0114662	0.0208836	0.0168502
	HSA-MIR-557	GTTTGCACGGGTGGGCCTTGTCT	1.06702	0.714423	0.902843	0.821739	0.881982	0.925563	0.636134	0.475291	0.412481	0.548195	0.401708
	HSA-MIR-558	TGAGCTGCTGTACCAAAAT	0.904432	0.613253	0.586955	0.823471	0.811295	0.697809	0.600185	0.269805	0.270361	0.279609	0.246013
	HSA-MIR-559	TAAAGTAAATATGCACCAAAA	0.11413	0.0734518	0.0533595	0.197933	0.205233	0.0739785	0.0811268	0.284841	0.297518	0.224499	0.196136
	HSA-MIR-560	GCGTGCGCCGGCCGGCCGCC	0.00317027	0	0.00106719	0.00403945	0.00160652	0.000831219	0.00115346	0	0.00120697	0.0029005	0.00337004
	HSA-MIR-561	CAAAGTTTAAGATCCTTGAAGT	0.0194745	0.00554353	0.00640314	0.0219284	0.0244995	0.00623415	0.00826647	0.021718	0.0171993	0.00464081	0.0101101
	HSA-MIR-562	AAAGTAGCTGTACCATTTGC	0.909867	0.437246	0.467429	0.772689	0.708477	0.45343	0.445621	0.284841	0.296009	0.249443	0.247361
	HSA-MIR-563	AGGTTGACATACGTTTCCC	0.00407606	0.00138588	0.00106719	0.000577064	0.00120489	0.00290927	0.000768974	0	0.00211219	0.0023204	0.00202202
	HSA-MIR-564	AGGCACGGTGTCAGCAGGC	1.18885	0.877957	0.83561	0.676319	0.683576	1.24517	1.00467	0.797721	0.745001	1.38122	1.36958
	HSA-MIR-565	GGCTGGCTCGCGATGTCTGTTT	0.131793	0.04712	0.0779049	0.10214	0.0967931	0.0831219	0.0538282	0.0384242	0.056124	0.0406071	0.0458325
	HSA-MIR-566	GGGCGCCTGTGATCCCAAC	1.40715	1.1877	1.13656	1.43516	1.4294	1.31333	0.894509	0.912158	0.812893	0.781976	0.651091
	HSA-MIR-567	AGTATGTTCTTCCAGGACAGAAC	0.0638583	0.0187094	0.0202766	0.100986	0.0851458	0.0482107	0.0392177	0.0492833	0.0612536	0.0464081	0.0505506
	HSA-MIR-568	ATGTATAAATGTATACACAC	0.00135869	0.00138588	0.00213438	0.000577064	0.00160652	0.000831219	0.000961218	0.00167062	0.00422439	0.0017403	0.00134801
	HSA-MIR-569	AGTTAATGAATCCTGGAAAGT	0.809777	0.67146	0.395928	1.38669	1.36514	0.645026	0.538859	2.10832	1.9918	1.19675	1.07437
	HSA-MIR-570	CGAAAACAGCAATTACCTTTGC	0.333331	0.163534	0.167549	0.467422	0.426532	0.144632	0.1165	0.684118	0.655987	0.328337	0.32285
	HSA-MIR-571	TGAGTTGGCCATCTGAGTGAG	1.29573	0.859247	0.994622	3.02035	3.11666	3.56552	3.38272	2.63122	2.55817	3.11862	2.98383
	HSA-MIR-572	GTCCGCTCGGCGGTGGCCCA	1.13405	0.653444	0.941262	1.00121	1.06231	1.11467	0.899508	0.398443	0.398601	0.533113	0.428669
	HSA-MIR-573	CTGAAGTGATGTGTAACTGATCAG	0.0208332	0.00692942	0.00640314	0.0219284	0.0160652	0.0157932	0.0111501	0.00334124	0.010561	0.00870151	0.00471805
	HSA-MIR-574-3P	CACGCTCATGCACACACCCACA	0.115488	0.0533565	0.050158	0.500892	0.46308	0.495407	0.38218	0.3383	0.320752	0.40317	0.358572
	HSA-MIR-574-5P	TGAGTGTGTGTGTGTGAGTGTGT	0.0326085	0.0194024	0.0245454	0.160424	0.164669	0.189102	0.142645	0.169568	0.190399	0.296432	0.243317
	HSA-MIR-575	GAGCCAGTTGGACAGGAGC	7.57513	8.90153	7.98579	6.48158	6.75704	10.7909	9.6564	3.99612	4.04455	5.33577	5.17907
	HSA-MIR-576-3P	AAGATGTGGAAAAATTGGAATC	3.63856	2.88957	1.94015	3.56453	3.40784	2.52732	2.35768	8.97958	8.54533	9.37849	8.48845
	HSA-MIR-576-5P	ATTCTAATTTCTCCACGTCTTTG	0.0661227	0.0194024	0.0309485	0.164463	0.18475	0.0502888	0.0555584	0.273146	0.24592	0.141545	0.0815549
	HSA-MIR-577	TAGATAAAATATTGGTACCTG	4.67705	6.6065	3.24212	5.30899	5.14489	3.2721	2.7189	14.6764	13.8056	9.4394	8.05237
	HSA-MIR-578	CTTCTTGTGCTCTAGGATTGT	0.188405	0.100477	0.0618971	0.185238	0.188767	0.131333	0.128419	0.119449	0.108325	0.0986172	0.086273
	HSA-MIR-579	TTCATTTGGTATAAACCGCGATT	0.0253621	0.00623647	0.00640314	0.053667	0.0546218	0.0153776	0.0113424	0.0325771	0.0262515	0.0127622	0.0094361
	HSA-MIR-580	TTGAGAATGATGAATCATTAGG	0.20335	0.0886965	0.0843081	0.204281	0.219692	0.0918498	0.103043	0.117779	0.114964	0.0887554	0.0640307
	HSA-MIR-581	TCTTGTGTTCTCTAGATCAGT	0.783962	0.621569	0.537864	0.699402	0.676347	0.430572	0.441199	0.433526	0.501193	0.432755	0.40373
	HSA-MIR-582-3P	TAACTGGTTGAACAACTGAACC	0.446102	0.179472	0.161146	0.544172	0.55907	0.265159	0.241073	0.393431	0.371746	0.254084	0.251405
	HSA-MIR-582-5P	TTACAGTTGTTCAACCAGTTACT	4.57334	4.26644	3.45876	4.35222	4.3103	2.54395	2.71794	1.78255	1.86839	1.43807	1.34262
	HSA-MIR-582-5P	TACAGTTGTTCAACCAGTTACT	1.17753	1.0304	0.836677	1.03294	0.975963	0.602634	0.67862	0.441043	0.422439	0.34748	0.299933
	HSA-MIR-583	CAAAGAGGAAGGTCCCATTAC	0.168477	0.0616718	0.0875096	0.161001	0.163464	0.0719005	0.0661318	0.056801	0.0531066	0.034226	0.0296563
	HSA-MIR-584	TTATGGTTTGCCTGGGACTGAG	0.574724	0.354093	0.382054	0.703441	0.703657	0.610115	0.537513	0.403454	0.431491	0.421153	0.382836
	HSA-MIR-585	TGGGCGTATCTGTATGCTA	0.144927	0.0547424	0.0693674	0.127531	0.122497	0.10598	0.0926614	0.0952253	0.0926348	0.0823743	0.085599
	HSA-MIR-586	TATGCATTGTATTTTTAGGTCC	0.762676	0.677004	0.424742	1.27993	1.25429	0.738954	0.686117	2.9286	2.73469	2.26703	1.93373
	HSA-MIR-587	TTTCCATAGGTGATGAGTCAC	0.107336	0.0526636	0.0458892	0.0877138	0.0927768	0.0739785	0.0555584	0.0434361	0.0534083	0.0603305	0.0552686
	HSA-MIR-588	TTGGCCACAATGGGTTAGAAC	0.408965	0.260546	0.263596	0.506662	0.497621	0.437637	0.325276	0.568846	0.572103	0.588802	0.476523
	HSA-MIR-589*	TCAGAACAAATGCCGGTTCCCAGA	0.0430251	0.0166306	0.0128063	0.0859826	0.0734985	0.0282615	0.0247994	0.0267299	0.0522014	0.0179831	0.0208942
	HSA-MIR-590-3P	TAATTTTATGTATAAGCTAGT	0.0425722	0.0256388	0.0106719	0.0975238	0.0939816	0.0257678	0.0234537	0.163721	0.149061	0.0696121	0.0498766
	HSA-MIR-590-5P	GAGCTTATTCATAAAAGTGCAG	0.000905791	0	0	0	0.000401631	0	0.000576731	0	0.000603484	0	0
	HSA-MIR-591	AGACCATGGGTTCTCATTGT	0.62409	0.38874	0.300948	0.634194	0.572726	0.454261	0.371799	0.258946	0.32045	0.256985	0.229163
	HSA-MIR-592	TTGTGTCAATATGCGATGATGT	0.10326	0.0485059	0.050158	0.0663624	0.0763099	0.0581854	0.0480609	0.0634835	0.0718146	0.101518	0.0660527
	HSA-MIR-593*	AGGCACCAGCCAGGCATTGCTCAGC	1.4076	0.875185	1.1547	1.24588	1.32619	1.02323	0.805308	1.20786	1.26701	1.15846	1.06561
	HSA-MIR-594	CCCATCTGGGGTGGCCTGTGACTTT	0.359599	0.185015	0.141936	0.832704	0.798442	0.292174	0.214352	0.364195	0.364202	0.151406	0.094361
	HSA-MIR-595	GAAGTGTGCCGTGGTGTGTCT	1.38495	0.864791	1.00636	0.494544	0.558267	0.682016	0.529631	0.172909	0.189796	0.358502	0.258145
	HSA-MIR-596	AAGCCTGCCCGGCTCCTCGGG	0.00860501	0.00138588	0.00213438	0.0126954	0.0196799	0.00831219	0.00384487	0.0167062	0.00724181	0.0121821	0.00606607
	HSA-MIR-597	TGTGTCACTCGATGACCACTGT	0.10326	0.0429624	0.0480236	0.0882908	0.09358	0.0789659	0.0628637	0.0258946	0.0184063	0.0359663	0.0188722
	HSA-MIR-598	TACGTCATCGTTGTCATCGTCA	0.1173	0.04712	0.0843081	0.0652083	0.0670724	0.0935122	0.0809346	0.0534598	0.0440543	0.0661315	0.0680748
	HSA-MIR-599	GTTGTGTCAGTTTATCAAAC	0.0928436	0.0505847	0.0426876	0.110796	0.11808	0.0731473	0.0809346	0.248922	0.22178	0.293531	0.248709
	HSA-MIR-600	ACTTACAGACAAGAGCCTTGCTC	0.862313	0.869642	0.556006	1.05141	1.02095	0.603465	0.513098	0.584717	0.650857	0.463501	0.343744
	HSA-MIR-601	TGGTCTAGGATTGTTGGAGGAG	0.240035	0.159377	0.12166	0.312769	0.338977	0.232741	0.178787	0.355007	0.326786	0.259885	0.249383
	HSA-MIR-602	GACACGGGCGACAGCTGCGGCCC	0.169836	0.0651365	0.0747033	0.143689	0.15021	0.131748	0.0917002	0.0985665	0.0534083	0.0649713	0.0626827
	HSA-MIR-603	CACACACTGCAATTACTTTTGC	0.493203	0.310438	0.187826	0.624383	0.608471	0.343294	0.280483	0.705837	0.691592	0.447258	0.421929
	HSA-MIR-604	AGGCTGCGGAATTCAGGAC	14.3341	16.535	18.7164	9.3646	9.63272	14.6382	13.6587	13.7291	13.5591	17.2684	18.4948
	HSA-MIR-605	TAAATCCCATGGTGCCTTCTCCT	0.558873	0.33677	0.25826	0.985049	0.933792	0.656663	0.569041	0.817768	0.896777	0.794738	0.635589
	HSA-MIR-606	AAACTACTGAAAATCAAAGAT	0.264944	0.169771	0.153675	0.511279	0.461876	0.157516	0.167636	0.464432	0.414292	0.279029	0.205572
	HSA-MIR-607	GTTCAAATCCAGATCTATAAC	0.295288	0.152447	0.144071	0.502046	0.464285	0.142554	0.166483	0.709178	0.751337	0.452479	0.347114
	HSA-MIR-608	AGGGGTGGTGTTGGGACAGCTCCGT	0.0230977	0.00623647	0.00853752	0.0184661	0.0257044	0.0137151	0.00826647	0.0083531	0.00724181	0.00696121	0.00606607
	HSA-MIR-609	AGGGTGTTTCTCTCATCTCT	0.0104166	0.00415765	0.00213438	0.0115413	0.0128522	0.00374049	0.00499833	0.00334124	0.00331916	0.0029005	0.00269603
	HSA-MIR-610	TGAGCTAAATGTGTGCTGGGA	0.591482	0.403292	0.338299	0.34393	0.33978	0.325838	0.255684	0.171238	0.21303	0.218118	0.204898
	HSA-MIR-611	GCGAGGACCCCTCGGGGTCTGAC	0.00362316	0.00138588	0	0.00115413	0.00120489	0.00290927	0.00422936	0.00334124	0	0.00406071	0.00134801
	HSA-MIR-612	GCTGGGCAGGGCTTCTGAGCTCCTT	0.204709	0.0665224	0.100316	0.137918	0.136153	0.0960058	0.0605567	0.0710013	0.0618571	0.0481484	0.0323524
	HSA-MIR-613	AGGAATGTTCCTTCTTTGCC	0.995917	0.668689	0.514386	0.858671	0.838204	0.585179	0.548087	0.367536	0.358469	0.329497	0.330264
	HSA-MIR-614	GAACGCCTGTTCTTGCCAGGTGG	0.000905791	0	0.00213438	0.00115413	0.000803262	0.00124683	0.000576731	0	0.000905226	0.0017403	0
	HSA-MIR-615-3P	TCCGAGCCTGGGTCTCCCTCTT	4.25405	3.99134	3.4673	5.7037	5.60356	5.61115	5.22518	2.44662	2.26367	1.88765	1.65873
	HSA-MIR-615-5P	GGGGGTCCCCGGTGCTCGGATC	0.0715575	0.04712	0.135533	0.0248138	0.018475	0.0120527	0.00711301	0.0192121	0.0168975	0.00754131	0.00741408
	HSA-MIR-616*	ACTCAAAACCCTTCAGTGACTT	0.195651	0.0859247	0.089644	0.376823	0.345403	0.16375	0.124574	0.142003	0.14725	0.0928161	0.0808809
	HSA-MIR-617	AGACTTCCCATTTGAAGGTGGC	0.0135869	0.00346471	0.0106719	0.0207743	0.0249011	0.0120527	0.0117269	0.0125296	0.00694006	0.0139224	0.00471805
	HSA-MIR-618	AAACTCTACTTGTCCTTCTGAGT	0.146285	0.0457341	0.0416204	0.209474	0.243388	0.0619259	0.0722836	0.156203	0.186477	0.109059	0.0768369
	HSA-MIR-619	GACCTGGACATGTTTGTGCCCAGT	0.00860501	0.00346471	0.00106719	0.00519358	0.00481957	0.00623415	0.00653628	0.00334124	0	0.0029005	0
	HSA-MIR-620	ATGGAGATAGATATAGAAAT	6.10277	6.96476	3.88991	8.0939	7.71172	4.06799	5.62486	18.7059	17.8565	15.8948	14.6624
	HSA-MIR-621	GGCTAGCAACAGCGCTTACCT	0.000905791	0	0	0.000577064	0.00160652	0.00124683	0.000768974	0	0	0	0
	HSA-MIR-622	ACAGTCTGCTGAGGTTGGAGC	1.55026	0.855783	1.10988	1.22742	1.22779	1.22563	0.966024	0.821109	0.783322	0.965868	0.841835
	HSA-MIR-623	ATCCCTTGCAGGGGCTGTTGGGT	0.255886	0.151061	0.116324	0.266027	0.251019	0.128423	0.08997	0.287346	0.336744	0.183892	0.151652
	HSA-MIR-624	CACAAGGTATTGGTATTACCT	0.738673	0.413686	0.361778	0.499738	0.4924	0.313785	0.324123	0.467773	0.393471	0.40201	0.324198
	HSA-MIR-624*	TAGTACCAGTACCTTGTGTTCA	0.038949	0.0159377	0.022411	0.0380862	0.030524	0.0236898	0.0205701	0.0158709	0.0159923	0.0208836	0.0148282
	HSA-MIR-625	AGGGGGAAAGTTCTATAGTCC	0.0280795	0.00900824	0.00640314	0.0196202	0.0212864	0.0211961	0.0140338	0.0150356	0.00995748	0.0139224	0.0114581
	HSA-MIR-626	AGCTGTCTGAAAATGTCTT	0.225995	0.103941	0.0907112	0.217553	0.218086	0.0897717	0.0713224	0.0776838	0.0983679	0.0643912	0.0518986
	HSA-MIR-627	GTGAGTCTCTAAGAAAAGAGGA	0.0199274	0.0110871	0.0106719	0.0190431	0.0156636	0.0087278	0.00672853	0.0083531	0.00905226	0.00754131	0.0107841
	HSA-MIR-628-3P	TCTAGTAAGAGTGGCAGTCGA	2.20922	1.85293	1.30091	2.91706	2.8564	2.97327	2.68487	3.91677	4.02403	4.5068	4.23681
	HSA-MIR-629	TGGGTTTACGTTGGGAGAACT	1.10869	1.00546	0.780116	0.940615	0.931382	0.689081	0.551547	0.973971	0.905226	0.739629	0.628175
	HSA-MIR-629*	GTTCTCCCAACGTAAGCCCAGC	0.180252	0.0990906	0.101383	0.232557	0.245397	0.206558	0.150142	0.106084	0.120697	0.168229	0.0822289
	HSA-MIR-630	AGTATTCTGTACCAGGGAAGGT	0.109601	0.0519706	0.0437548	0.167926	0.166677	0.0619259	0.0488299	0.111931	0.128844	0.0817942	0.0566166
	HSA-MIR-631	AGACCTGGCCCAGACCTCAGC	27.9495	55.9197	44.0995	19.2838	19.4691	42.2929	46.7861	18.0427	17.4974	23.2214	29.5822
	HSA-MIR-632	GTGTCTGCTTCCTGTGGGA	0.555703	0.327761	0.368181	0.39702	0.37432	0.441793	0.307205	0.240569	0.19402	0.292371	0.252753
	HSA-MIR-633	CTAATAGTATCTACCACAATAAA	0.0276266	0.00970118	0.0106719	0.0380862	0.048999	0.0137151	0.0144183	0.0375889	0.0325881	0.0348061	0.0242643
	HSA-MIR-634	AACCAGCACCCCAACTTTGGAC	1.30207	0.950023	1.0117	2.41213	2.36561	1.74057	1.65599	4.47976	4.34207	3.4632	3.53045
	HSA-MIR-635	ACTTGGGCACTGAAACAATGTCC	0.232335	0.187787	0.161146	0.17889	0.193586	0.181206	0.167636	0.0994018	0.130051	0.154307	0.119973
	HSA-MIR-636	TGTGCTTGCTCGTCCCGCCCGCA	0.00634054	0.00277177	0.00533595	0.00750183	0.00682773	0.0087278	0.00519058	0.010859	0.0036209	0.00464081	0.00202202
	HSA-MIR-637	ACTGGGGGCTTTCGGGCTCTGCGT	0.00362316	0	0	0.00230826	0.00321305	0.000831219	0.00269141	0	0.00663832	0.000580101	0.00337004
	HSA-MIR-638	AGGGATCGCGGGCGGGTGGCGGCCT	0.836951	0.819057	1.05332	0.389518	0.411672	0.339553	0.257799	0.172909	0.207297	0.161268	0.130757
	HSA-MIR-639	ATCGCTGCGGTTGCGAGCGCTGT	0.0570648	0.0221741	0.0362845	0.0657853	0.0734985	0.0710693	0.046523	0.0225534	0.0123714	0.0272647	0.0424625
	HSA-MIR-640	ATGATCCAGGAACCTGCCTCT	1.31294	0.744912	0.850551	1.49806	1.45149	0.927225	0.800118	0.741755	0.683747	0.482644	0.384184
	HSA-MIR-641	AAAGACATAGGATAGAGTCACCTC	0.630883	0.444868	0.289209	0.832704	0.928169	0.336228	0.312588	0.436032	0.46589	0.243062	0.239273
	HSA-MIR-642	GTCCCTCTCCAAATGTGTCTTG	0.0176629	0.00692942	0.00747033	0.0375092	0.0401631	0.0178712	0.0136493	0.0142003	0.0286655	0.0139224	0.0161762
	HSA-MIR-643	ACTTGTATGCTAGCTCAGGTAG	0.0307969	0.0145518	0.0128063	0.0323156	0.044581	0.0220273	0.0209546	0.00751779	0.0129749	0.00522091	0.00606607
	HSA-MIR-644	AGTGTGGCTTTCTTAGAGC	1.31204	1.11356	0.868693	1.07622	1.035	0.975436	0.902968	0.844498	0.769442	0.901477	0.755562
	HSA-MIR-645	TCTAGGCTGGTACTGCTGA	0.173006	0.0686012	0.0939128	0.125223	0.124506	0.128008	0.097083	0.0651541	0.0730215	0.0939763	0.0768369
	HSA-MIR-646	AAGCAGCTGCCTCTGAGGC	3.70469	2.32759	3.07031	4.05965	4.33601	4.63031	4.144	2.9996	2.82129	3.40635	3.10246
	HSA-MIR-647	GTGGCTGCACTCACTTCCTTC	3.47552	2.94847	3.8803	2.662	2.62908	3.48572	2.93537	1.04664	1.02321	1.22343	1.22737
	HSA-MIR-648	AAGTGTGCAGGGCACTGGT	0.0321556	0.0166306	0.0192094	0.026545	0.0273109	0.0295083	0.0198011	0.024224	0.00844877	0.0179831	0.0155022
	HSA-MIR-649	AAACCTGTGTTGTTCAAGAGTC	0.161684	0.0866177	0.0522923	0.156961	0.15021	0.0743941	0.0609412	0.101072	0.0820738	0.0643912	0.0687488
	HSA-MIR-650	AGGAGGCAGCGCTCTCAGGAC	0.387679	0.194024	0.228379	0.33412	0.392393	0.362827	0.28875	0.0994018	0.133068	0.155467	0.126713
	HSA-MIR-651	TTTAGGATAAGCTTGACTTTTG	0.0511772	0.0194024	0.0202766	0.045011	0.0498022	0.0187024	0.0144183	0.0200474	0.0202167	0.0191433	0.0168502
	HSA-MIR-652	AATGGCGCCACTAGGGTTGTGT	0.603257	0.376267	0.380987	0.66247	0.625339	0.522421	0.419668	0.554646	0.565464	0.598084	0.54325
	HSA-MIR-653	GTGTTGAAACAATCTCTACTG	0.0144927	0.00692942	0.00426876	0.0213514	0.015262	0.00955902	0.0074975	0.0091884	0.0126732	0.00754131	0.00337004
	HSA-MIR-654-3P	TATGTCTGCTGACCATCACCTT	4.88221	5.18182	5.13639	5.21608	5.24128	6.13648	6.80369	2.72311	2.71688	3.23	2.93867
	HSA-MIR-654-5P	TGGTGGGCCGCAGAACATGTGC	2.20334	1.77185	2.80671	2.8807	2.90781	3.47907	3.40617	1.42921	1.58203	1.93348	1.67626
	HSA-MIR-655	ATAATACATGGTTAACCTCTTT	0.102354	0.0429624	0.0362845	0.152922	0.117678	0.036158	0.053636	0.106084	0.0929365	0.0626509	0.0640307
	HSA-MIR-656	AATATTATACAGTCAACCTCT	0.865483	0.632656	0.463161	2.49407	2.43589	0.771787	0.962564	2.59029	2.40217	1.36382	1.19569
	HSA-MIR-657	GGCAGGTTCTCACCCTCTCTAGG	0.76494	0.519013	0.471698	1.03583	1.07637	0.728148	0.518673	0.578869	0.617967	0.476263	0.387554
	HSA-MIR-658	GGCGGAGGGAAGTAGGTCCGTTGGT	0.255886	0.139281	0.115257	0.28103	0.30042	0.204064	0.132071	0.161215	0.13337	0.132843	0.0957091
	HSA-MIR-659	CTTGGTTCAGGGAGGGTCCCCA	0.168477	0.0672153	0.0618971	0.223324	0.201619	0.132995	0.105926	0.12279	0.112851	0.0817942	0.0606607
	HSA-MIR-660	TACCCATTGCATATCGGAGTTG	0.121829	0.059593	0.0405532	0.116567	0.119284	0.0968371	0.0767052	0.0526245	0.0531066	0.0446678	0.0532466
	HSA-MIR-661	TGCCTGGGTCTCTGGCCTGCGCGT	0.00407606	0.000692942	0.00320157	0.00230826	0.00883588	0.00914341	0.00269141	0.00083531	0.000905226	0.0011602	0.00202202
	HSA-MIR-662	TCCCACGTTGTGGCCCAGCAG	0.345559	0.166999	0.162213	0.503777	0.43577	0.377374	0.331236	0.140332	0.160225	0.151986	0.101775
	HSA-MIR-663	AGGCGGGGCGCCGCGGGACCGC	0.117753	0.0720659	0.067233	0.142535	0.184349	0.125514	0.0922769	0.0726719	0.0730215	0.0562698	0.0842509
	HSA-MIR-665	ACCAGGAGGCTGAGGCCCCT	0.151267	0.0928542	0.0981815	0.129839	0.153825	0.156269	0.110156	0.0384242	0.0522014	0.0603305	0.0404404
	HSA-MIR-668	TGTCACTCGGCTCGGCCCACTACC	6.92613	9.49884	8.44895	7.4372	7.53219	9.93848	11.0548	5.74776	5.87582	5.58521	6.56888
	HSA-MIR-671-3P	TCCGGTTCTCAGGGCTCCACC	9.60229	13.5054	12.0347	9.19609	9.1106	12.5028	12.5766	6.16375	5.99199	5.68151	5.19997
	HSA-MIR-671-5P	AGGAAGCCCTGGAGGGGCTGGAG	0.0285324	0.00485059	0.00747033	0.0490505	0.0538185	0.0187024	0.0111501	0.0091884	0.0138801	0.00928161	0.00337004
	HSA-MIR-675	TGGTGCGGAGAGGGCCCACAGTG	0.177535	0.0769165	0.112055	0.136764	0.125309	0.0914341	0.0759362	0.0542951	0.0497874	0.0684519	0.0478545
	HSA-MIR-7	TGGAAGACTAGTGATTTTGTTGT	0.139945	0.0602859	0.0661658	0.138495	0.140571	0.0394829	0.0432548	0.0877075	0.110739	0.0522091	0.0498766
	HSA-MIR-7-1*	CAACAAATCACAGTCTGCCATA	0.182517	0.0956259	0.0811065	0.233134	0.251421	0.115955	0.111309	0.140332	0.151474	0.0817942	0.0748148
	HSA-MIR-708	AAGGAGCTTACAATCTAGCTGGG	0.177988	0.0679083	0.0522923	0.0946385	0.104022	0.0461327	0.036334	0.0392595	0.0368125	0.0475683	0.0283083
	HSA-MIR-708*	CAACTAGACTGTGAGCTTCTAG	0.274455	0.0997836	0.120593	0.413755	0.390787	0.166244	0.161869	0.223863	0.203978	0.178671	0.138172
	HSA-MIR-720	ATCTCGCTGGGGCCTCCA	0.889487	0.48298	0.473833	0.819431	0.82736	0.732304	0.512137	0.388419	0.391963	0.330658	0.287801
	HSA-MIR-744	TGCGGGGCTAGGGCTAACAGCA	0.0167571	0.00485059	0.00640314	0.0115413	0.00682773	0.00748098	0.00807423	0.00501186	0.00844877	0.00406071	0.00337004
	HSA-MIR-758	TTTGTGACCTGGTCCACTAACC	4.07651	3.88255	3.96034	3.62973	3.63436	3.4986	3.38426	1.42504	1.3687	1.3789	1.15997
	HSA-MIR-759	GCAGAGTGCAAACAATTTTGAC	0.0208332	0.0131659	0.00960472	0.0253908	0.0257044	0.0108059	0.00922769	0.0175415	0.0132766	0.00812141	0.0101101
	HSA-MIR-760	CGGCTCTGGGTCTGTGGGGA	0.118659	0.0491988	0.0330829	0.147728	0.154628	0.116786	0.068631	0.194627	0.140612	0.11312	0.110537
	HSA-MIR-761	GCAGCAGGGTGAAACTGACACA	0.267661	0.102555	0.104585	0.144843	0.122096	0.111383	0.0890088	0.0768485	0.0630641	0.0835345	0.0700968
	HSA-MIR-765	TGGAGGAGAAGGAAGGTGATG	0.0760864	0.0374188	0.0469564	0.140227	0.12571	0.135904	0.13707	0.306559	0.243807	0.368364	0.330938
	HSA-MIR-766	ACTCCAGCCCCACAGCCTCAGC	0.368657	0.194024	0.324426	0.409138	0.397615	0.300901	0.261067	0.505362	0.445975	0.437976	0.413841
	HSA-MIR-767-3P	TCTGCTCATACCCCATGGTTTCT	0.247281	0.115721	0.105652	0.274683	0.264675	0.12302	0.102081	0.105249	0.124318	0.0852748	0.0451585
	HSA-MIR-767-5P	TGCACCATGGTTGTCTGAGCATG	1.69066	1.19255	1.00636	1.27877	1.41454	1.34284	1.21671	0.699154	0.763709	0.932222	0.840487
	HSA-MIR-768-3P	TCACAATGCTGACACTCAAACTGCTGAC	0.512678	0.250845	0.332963	0.665932	0.680764	0.254769	0.217235	0.381736	0.396791	0.282509	0.142216
	HSA-MIR-768-5P	GTTGGAGGATGAAAGTACGGAGTGAT	3.0181	4.02322	3.42995	6.38233	6.25098	5.85594	4.79379	51.4893	55.8959	66.6693	67.5531
	HSA-MIR-769-3P	CTGGGATCTCCGGGGTCTTGGTT	0.0240035	0.0124729	0.00853752	0.0502046	0.03695	0.0178712	0.00845872	0.0192121	0.0223289	0.0145025	0.00404404
	HSA-MIR-769-5P	TGAGACCTCTGGGTTCTGAGCT	3.16936	2.23058	2.40331	4.21315	4.18018	2.96247	2.5059	1.6773	1.63665	1.12424	0.92676
	HSA-MIR-770-3P	CGTGGGCCTGATGTGGTGCTGG	0.0624996	0.0256388	0.0533595	0.0225055	0.0349419	0.0353268	0.0284521	0.0125296	0.0150871	0.0168229	0.0188722
	HSA-MIR-770-5P	AGTACCACGTGTCAGGGCCACA	1.09691	0.818364	0.912448	0.732294	0.710084	0.919744	0.746097	0.378395	0.433301	0.693801	0.557404
	HSA-MIR-801	GATTGCTCTGCGTGCGGAATCGAC	0.386773	0.210654	0.241185	0.440877	0.425729	0.388179	0.240305	0.192121	0.222384	0.182732	0.165132
	HSA-MIR-802	TCAGTAACAAAGATTCATCCTT	1.66892	1.44409	1.09174	1.68734	1.62299	0.773865	0.847987	2.99124	2.99901	2.41496	2.15143
	HSA-MIR-873	GCAGGAACTTGTGAGTCTCCT	0.0425722	0.0221741	0.0128063	0.0248138	0.0236962	0.03408	0.0253762	0.0142003	0.0159923	0.0104418	0.0128061
	HSA-MIR-874	CTGCCCTGGCCCGAGGGACCGA	0.869559	0.493374	0.628575	0.560329	0.603651	0.712771	0.534053	0.25644	0.249842	0.293531	0.271625
	HSA-MIR-875-3P	CCTGGAAACACTGAGGTTGTG	1.53305	1.09415	1.06719	1.3688	1.31454	1.34117	1.12559	0.698319	0.640296	0.670017	0.539206
	HSA-MIR-875-5P	TATACCTCAGTTTTATCAGGTG	0	0	0	0.000577064	0	0	0.000192244	0	0	0	0
	HSA-MIR-876-3P	TGGTGGTTTACAAAGTAATTCA	0.013134	0.00485059	0.00213438	0.0161578	0.0192783	0.00581854	0.00461385	0.024224	0.0144836	0.011602	0.00808809
	HSA-MIR-876-5P	TGGATTTCTTTGTGAATCACCA	0.00181158	0.00138588	0	0.00288532	0.00562283	0.00249366	0.00230692	0.00417655	0.000603484	0.000580101	0
	HSA-MIR-877	GTAGAGGAGATGGCGCAGGG	0.129528	0.0589	0.0683002	0.352586	0.360263	0.339553	0.258952	0.67493	0.710904	0.872472	0.700968
	HSA-MIR-885-3P	AGGCAGCGGGGTGTAGTGGATA	1.37363	0.9424	0.510117	2.75086	2.70539	3.1711	2.76023	5.87724	5.88367	6.55804	7.17683
	HSA-MIR-885-5P	TCCATTACACTACCCTGCCTCT	0.367751	0.259853	0.180355	2.49984	2.41541	1.8877	2.06662	2.07825	2.02439	1.79773	1.7295
	HSA-MIR-886-3P	CGCGGGTGCTTACTGACCCTT	0.00815212	0.00207882	0.00213438	0.0080789	0.00843425	0.00706537	0.00326814	0.00083531	0.000603484	0.00406071	0.00134801
	HSA-MIR-886-5P	CGGGTCGGAGTTAGCTCAAGCGG	0.105072	0.03534	0.0458892	0.100986	0.114465	0.0660819	0.0430626	0.147014	0.127939	0.0893355	0.0512246
	HSA-MIR-887	GTGAACGGGCGCCATCCCGAGG	0.099637	0.0436553	0.0512251	0.100409	0.121293	0.10889	0.0840105	0.109426	0.114662	0.146766	0.109863
	HSA-MIR-888	TACTCAAAAAGCTGTCAGTCA	0.407606	0.308359	0.192094	0.221016	0.212061	0.103487	0.0961218	0.125296	0.0862982	0.0661315	0.0714448
	HSA-MIR-888*	GACTGACACCTCTTTGGGTGAA	0.00362316	0.000692942	0.00106719	0.00346238	0.00682773	0.00374049	0.00173019	0.00167062	0.00271568	0.0011602	0
	HSA-MIR-889	TTAATATCGGACAACCATTGT	1.4864	1.21126	0.929523	1.8743	1.81818	0.941356	1.08791	1.78339	1.72596	1.38992	1.37969
	HSA-MIR-890	TACTTGGAAAGGCATCAGTTG	0.0294382	0.0152447	0.00853752	0.0294303	0.0293191	0.0182868	0.0159562	0.00584717	0.00633658	0.0150826	0.00741408
	HSA-MIR-891A	TGCAACGAACCTGAGCCACTGA	1.8374	1.23205	1.09707	3.13	3.2259	4.31444	3.79258	2.10164	2.04128	2.70153	2.43452
	HSA-MIR-891B	TGCAACTTACCTGAGTCATTGA	0.0982783	0.0561283	0.0512251	0.0877138	0.0803262	0.0802127	0.0620947	0.0517892	0.0525031	0.0493086	0.0384184
	HSA-MIR-892A	CACTGTGTCCTTTCTGCGTAG	0.730068	0.442097	0.377785	0.770958	0.735788	0.662066	0.570771	0.464432	0.402825	0.389828	0.318806
	HSA-MIR-892B	CACTGGCTCCTTTCTGGGTAGA	0.196104	0.0810742	0.0960472	0.274105	0.270699	0.155022	0.136877	0.157873	0.138801	0.135164	0.126713
	HSA-MIR-9	TCTTTGGTTATCTAGCTGTATGA	0.103713	0.0429624	0.0234782	0.1258	0.115268	0.0444702	0.0488299	0.121955	0.122809	0.0777335	0.0700968
	HSA-MIR-9*	TAAAGCTAGATAACCGAAAGT	0.173912	0.0796883	0.0715018	0.245252	0.233749	0.0856156	0.0909312	0.17458	0.211219	0.135164	0.111211
	HSA-MIR-92A	TATTGCACTTGTCCCGGCCTGT	0.152626	0.100477	0.0960472	0.283339	0.336968	0.215286	0.182055	0.28317	0.312001	0.193754	0.167828
	HSA-MIR-92B	TATTGCACTCGTCCCGGCCTCC	1.32834	0.94933	1.12162	3.5299	3.72513	3.75379	3.57996	5.27164	5.33419	4.63733	4.82522
	HSA-MIR-93	CAAAGTGCTGTTCGTGCAGGTAG	0.0638583	0.0256388	0.0202766	0.0490505	0.0550234	0.0324176	0.037103	0.0167062	0.0165958	0.0249443	0.0229163
	HSA-MIR-95	TTCAACGGGTATTTATTGAGCA	0.224636	0.137202	0.0939128	0.183506	0.207643	0.100578	0.0917002	0.126967	0.160828	0.0928161	0.0788589
	HSA-MIR-96	TTTGGCACTAGCACATTTTTGCT	0.641753	0.385275	0.413003	0.780768	0.728157	0.284693	0.237229	0.778508	0.849102	0.51977	0.370704
	HSA-MIR-98	TGAGGTAGTAAGTTGTATTGTT	0.196557	0.110871	0.10245	0.326041	0.322108	0.168322	0.208969	0.6482	0.666246	0.712944	0.609977
	HSA-MIR-99A	AACCCGTAGATCCGATCTTGTG	2.197	2.03933	2.00098	1.86911	1.8953	1.68613	1.96165	1.03913	1.0395	1.06739	1.00562
	HSA-MIR-99B	CACCCGTAGAACCGACCTTGCG	13.427	18.602	21.2819	8.59018	8.97043	11.5415	13.2229	11.2007	10.6608	12.6798	12.9133

## Sheet: MMU
	miRNA:3'-adaptor RATIO		1:0.6	1:0.6	1:0.6	1:6	1:6	1:6	1:6	1:60	1:60	1:60	1:60
	PCR CYCLES		16	24	28	16	20	24	28	16	20	24	28
	miRNA
	MMU-LET-7A	TGAGGTAGTAGGTTGTATAGTT	0.0819741	0.0533565	0.0416204	0.193316	0.179931	0.130917	0.143414	0.288182	0.298423	0.271487	0.254775
	MMU-LET-7B	TGAGGTAGTAGGTTGTGTGGTT	0.0747278	0.0540494	0.0352173	0.304113	0.299617	0.284277	0.245303	0.74092	0.742587	0.880013	0.748822
	MMU-LET-7C	TGAGGTAGTAGGTTGTATGGTT	0.135869	0.0838459	0.0864424	0.327772	0.348214	0.27929	0.291634	0.614788	0.654478	0.737308	0.659179
	MMU-LET-7D	AGAGGTAGTAGGTTGCATAGTT	0.204256	0.121958	0.0811065	0.237173	0.236159	0.175387	0.147259	0.163721	0.163544	0.134583	0.142216
	MMU-LET-7D*	CTATACGACCTGCTGCCTTTCT	1.1268	0.625726	0.562409	3.99675	4.00265	3.8552	3.89505	1.62301	1.80019	1.55003	1.40531
	MMU-LET-7E	TGAGGTAGGAGGTTGTATAGTT	0.146285	0.103941	0.0992487	0.577064	0.590799	0.381945	0.413708	1.47516	1.55518	1.44097	1.40598
	MMU-LET-7F	TGAGGTAGTAGATTGTATAGTT	0.403077	0.243915	0.212371	0.941192	0.965521	0.458418	0.570579	1.6063	1.58505	1.42763	1.36352
	MMU-LET-7G	TGAGGTAGTAGTTTGTACAGTT	0.319291	0.226592	0.207035	0.30469	0.29801	0.179543	0.173788	0.207992	0.238074	0.188533	0.15974
	MMU-LET-7I	TGAGGTAGTAGTTTGTGCTGTT	0.319291	0.209961	0.200632	0.284493	0.308453	0.213623	0.193782	0.255605	0.229022	0.266266	0.212312
	MMU-MIR-1	TGGAATGTAAAGAAGTATGTAT	0.0126811	0.00346471	0.00533595	0.0150037	0.010844	0.0041561	0.00692077	0.070166	0.0458648	0.0417673	0.0330264
	MMU-MIR-100	AACCCGTAGATCCGAACTTGTG	4.67388	4.82634	4.71592	4.45897	4.49867	3.92834	4.56136	3.16165	3.14626	2.93531	2.92317
	MMU-MIR-101A	TACAGTACTGTGATAACTGAA	0.0525359	0.0187094	0.0202766	0.0478963	0.0437778	0.0303395	0.0355651	0.0225534	0.0334934	0.0261045	0.0269603
	MMU-MIR-101B	TACAGTACTGTGATAGCTGAA	0.113677	0.0519706	0.0490908	0.122915	0.122497	0.0544449	0.0672853	0.0534598	0.0724181	0.0841146	0.0539206
	MMU-MIR-103	AGCAGCATTGTACAGGGCTATGA	0.201086	0.112949	0.0853752	0.148305	0.161456	0.10598	0.0817035	0.109426	0.108325	0.109639	0.0957091
	MMU-MIR-105	CCAAGTGCTCAGATGCTTGTGGT	0.00407606	0.00138588	0.00213438	0.00403945	0.00401631	0.00249366	0.000768974	0.00083531	0.00181045	0	0
	MMU-MIR-106A	CAAAGTGCTAACAGTGCAGGTAG	0.0421193	0.0131659	0.00960472	0.0219284	0.0257044	0.0199493	0.0151872	0.00584717	0.0108627	0.00638111	0.0087621
	MMU-MIR-106B	TAAAGTGCTGACAGTGCAGAT	0.0674814	0.03534	0.0298813	0.0461651	0.0449827	0.0332488	0.0353728	0.0158709	0.0138801	0.0133423	0.0134801
	MMU-MIR-107	AGCAGCATTGTACAGGGCTATCA	0.0480069	0.0270247	0.0234782	0.0473193	0.0425729	0.0336644	0.022877	0.0158709	0.0208202	0.023204	0.0215682
	MMU-MIR-10A	TACCCTGTAGATCCGAATTTGTG	0.901715	0.547424	0.615769	1.90489	1.80212	0.681184	0.708418	1.44341	1.56151	1.01692	0.56347
	MMU-MIR-10B	TACCCTGTAGAACCGAATTTGTG	1.83151	1.12187	1.35	3.57376	3.38213	1.12713	1.35013	2.88182	3.20209	1.87547	1.01506
	MMU-MIR-122	TGGAGTGTGACAATGGTGTTTG	0.115488	0.0388047	0.0544267	0.30469	0.30524	0.253522	0.242419	0.331618	0.288164	0.366624	0.341722
	MMU-MIR-124	TAAGGCACGCGGTGAATGCC	0.387679	0.238372	0.276402	0.270643	0.234552	0.370308	0.302591	0.137826	0.149966	0.247703	0.21029
	MMU-MIR-125A-5P	TCCCTGAGACCCTTTAACCTGTGA	2.69382	2.44747	1.87399	4.66556	4.46172	2.56431	2.15159	7.98472	7.76171	4.53349	3.56213
	MMU-MIR-125B-5P	TCCCTGAGACCCTAACTTGTGA	0.515848	0.27094	0.293477	0.495121	0.499227	0.436806	0.356612	0.490327	0.48671	0.509329	0.404404
	MMU-MIR-126-3P	TCGTACCGTGAGTAATAATGCG	0.112318	0.0429624	0.0405532	0.0779037	0.078318	0.0602634	0.052098	0.0208827	0.0401317	0.0568499	0.0363964
	MMU-MIR-126-5P	CATTATTACTTTTGGTACGCG	0.297552	0.182937	0.110988	0.287378	0.297609	0.242716	0.194166	0.293194	0.272473	0.301652	0.224444
[truncated: 477 more rows]

## Sheet: RNO
	miRNA:3'-adaptor RATIO		1:0.6	1:0.6	1:0.6	1:6	1:6	1:6	1:6	1:60	1:60	1:60	1:60
[truncated: 402 more rows]

## Sheet: VIRUSES
	miRNA:3'-adaptor RATIO		1:0.6	1:0.6	1:0.6	1:6	1:6	1:6	1:6	1:60	1:60	1:60	1:60
[truncated: 104 more rows]

[truncated: 1 more sheets: CALIBRATORS]
