# Supplementary material for: Evaluating and Correcting Inherent Bias of microRNA Expression in Illumina Sequencing Analysis
Source: Front Mol Biosci. 2019 Apr 24;6:17. doi: 10.3389/fmolb.2019.00017 (PMC6491513; doi:10.3389/fmolb.2019.00017)
Supplement: Supplementary file 4 [file Table_4.xls]

## Sheet: LEGEND
								Baroin-Tourancheau et al.
								Supplemental Table 4:
								We have built and sequenced 12 cDNA libraries from the miRXplore Universal Reference consisting of equimolar amounts of 1006 synthetic small RNAs of around 20 nucleotides using the previous Illumina protocol BC8 Adapter).
								For each miRNA, we established an efficiency of capture (EC) by dividing the miRNA expression frequency (i.e., miRNA count / total number of miRNA reads) by the miRNA abundance in the RNA sample (i.e., 1/1006).

## Sheet: A_Z ORDER
miRNA:3'-adaptor RATIO		1:6
PCR CYCLES		16
miRNA
CALI_1_CALIBRATION_OLIGO_1.	TCCACGACGTCTCATGTATTTC	0.0101944
CALI_10_CALIBRATION_OLIGO_10.	CCTGGAACTTAGGACGTGAATC	0.0086895
CALI_11_CALIBRATION_OLIGO_11.	GATGTAACGAGTTGGAATGCAA	0.00582536
CALI_12_CALIBRATION_OLIGO_12.	TAGCATATCGAGCCTGAGAACA	0.00422339
CALI_13_CALIBRATION_OLIGO_13.	GGATGAGATCTCACACGGTGTA	0.00126216
CALI_14_CALIBRATION_OLIGO_14.	CATCGGTCGAACTTATGTGAAA	0.00645644
CALI_15_CALIBRATION_OLIGO_15.	GAAGCACATTCGCACATCATAT	0.000145634
CALI_16_CALIBRATION_OLIGO_16.	TCTTAACCCGGACCAGAAACTA	0.00388358
CALI_17_CALIBRATION_OLIGO_17.	TCATGAGTCCGTACCTTGATTG	0.000291268
CALI_18_CALIBRATION_OLIGO_18_(MIRCONTROL_3).	ATCATTTACGATTCGGAGCTGT	0.00281559
CALI_19_CALIBRATION_OLIGO_19_(MIRCONTROL_3).	ATGATTCTCTAACGTCGGCATT	0.0141751
CALI_20_CALIBRATION_OLIGO_20_(MIRCONTROL_3).	GATAGTTCGGGATCGCTGTAAC	0.00208742
CALI_21_CALIBRATION_OLIGO_21.	ATGCGTTCAATCGGAACTAGAT	0.000582536
CALI_22_CALIBRATION_OLIGO_22.	CATTCTCCTATCGCTTCAGCTT	0.00121362
CALI_23_CALIBRATION_OLIGO_23.	CTCGTCTCCGGCTGTATATACC	0.00626227
CALI_24_CALIBRATION_OLIGO_24.	TGCTACTCCGATCTTTAGCCTC	0.000194179
CALI_25_CALIBRATION_OLIGO_25.	AGGGCCCTTTAGGCACTAATAG	0.000485447
CALI_26_CALIBRATION_OLIGO_26.	AGGTTCCGGATAAGTAAGAGCC	0.000873805
CALI_27_CALIBRATION_OLIGO_27_(MIRCONTROL_3).	GTAGCTGTCAGTACGTTCGTGC	0.00485447
CALI_28_CALIBRATION_OLIGO_28_(MIRCONTROL_3).	TAACTCCTTAAGCGAATCTCGC	0.00072817
CALI_29_CALIBRATION_OLIGO_29.	CGTCGATTTAGACCGTATAGCC	4.85447e-05
CALI_3_CALIBRATION_OLIGO_3.	ATGATACCCTAAACGAAAGCGA	4.85447e-05
CALI_30_CALIBRATION_OLIGO_30.	AAAGTAGCATCCGAAATACGGA	4.85447e-05
CALI_31_CALIBRATION_OLIGO_31.	GAGCTCTAGTGGCTTGATCGAT	0.0102915
CALI_32_CALIBRATION_OLIGO_32.	CAGATATGTCGATTCGCAATGT	0.000339813
CALI_33_CALIBRATION_OLIGO_33.	CAATCCTCCCGGACTAGTACTG	0.00131071
CALI_34_CALIBRATION_OLIGO_34.	TGATACGGATGTTATACGCAGC	0.00203888
CALI_35_CALIBRATION_OLIGO_35_(MIRCONTROL_3).	CGCTGCACTTATAGTACGAACG	0.0108255
CALI_36_CALIBRATION_OLIGO_36_(MIRCONTROL_3).	TTCCGCTTTACGGGTTAATAGA	0.0022816
CALI_37_CALIBRATION_OLIGO_37_(MIRCONTROL_3).	GGAGGATACTTAATCCGCTGTG	0.000582536
CALI_38_CALIBRATION_OLIGO_38_(MIRCONTROL_3).	GGTAATCCAACGTTGATGGTTT	4.85447e-05
CALI_39_CALIBRATION_OLIGO_39_(MIRCONTROL_3).	GGGCTACCTATATAGCAGGCCT	0.000194179
CALI_4_CALIBRATION_OLIGO_4_(MIRCONTROL_3).	TGCTAGTCCACGGGAGAAATAT	0.0557293
CALI_41_CALIBRATION_OLIGO_41_(MIRCONTROL_3).	CTGTAAACGAACCGGATAGAGG	0.00101944
CALI_42_CALIBRATION_OLIGO_42_(MIRCONTROL_3).	TCTAGTTGCGTGATGGAGAGAA	0.0114565
CALI_43_CALIBRATION_OLIGO_43_(MIRCONTROL_3).	AGCCGCATTTCGTAGTGATATT	0.00373794
CALI_44_CALIBRATION_OLIGO_44_(MIRCONTROL_3).	AATACGCTTCGGCAGATGTAAT	9.70894e-05
CALI_45_CALIBRATION_OLIGO_45_(MIRCONTROL_3).	GGGTACCATACCGGTTGTCTTA	0.000582536
CALI_5_CALIBRATION_OLIGO_5_(MIRCONTROL_3).	CATGGTTGTAAGTCCCGGTAAT	0.000388358
CALI_6_CALIBRATION_OLIGO_6_(MIRCONTROL_3).	TCTCTAAGTCGAATCGGCTAGG	0.000242723
CALI_7_CALIBRATION_OLIGO_7.	GTCCCACTCCGTAGATCTGTTC	0.0175246
CALI_8_CALIBRATION_OLIGO_8.	GGATTACTCGGGTTTGAGACAG	0.00305832
CALI_9_CALIBRATION_OLIGO_9.	TGGATTTCGGTAGACTTGTCCT	0.000436902
EBV-MIR-BART1-3P_EBV-MIR-BART1-3P.	TAGCACCGCTATCCACTATGTC	0.00160198
EBV-MIR-BART1-5P_EBV-MIR-BART1-5P	TCTTAGTGGAAGTGACGTGCTGTG	1.24473
EBV-MIR-BART10_EBV-MIR-BART10	TACATAACCATGGAGTTGGCTGT	0.487583
EBV-MIR-BART11-3P_EBV-MIR-BART11-3P	ACGCACACCAGGCTGACTGCC	0.0988856
EBV-MIR-BART11-5P_EBV-MIR-BART11-5P	TCAGACAGTTTGGTGCGCTAGTTG	0.015243
EBV-MIR-BART12_EBV-MIR-BART12.	TCCTGTGGTGTTTGGTGTGGTT	2.03305
EBV-MIR-BART13_EBV-MIR-BART13	TGTAACTTGCCAGGGACGGCTGA	0.752686
EBV-MIR-BART14-3P_EBV-MIR-BART14-3P	TAAATGCTGCAGTAGTAGGGAT	0.0645644
EBV-MIR-BART14-5P_EBV-MIR-BART14-5P	TACCCTACGCTGCCGATTTACA	0.139178
EBV-MIR-BART15_EBV-MIR-BART15	GTCAGTGGTTTTGTTTCCTTGA	0.0242723
EBV-MIR-BART16_EBV-MIR-BART16	TTAGATAGAGTGGGTGTGTGCTCT	0.424766
EBV-MIR-BART17-3P_EBV-MIR-BART17-3P	TGTATGCCTGGTGTCCCCTTAGT	0.120682
EBV-MIR-BART17-5P_EBV-MIR-BART17-5P	TAAGAGGACGCAGGCATACAAG	0.319278
EBV-MIR-BART18-3P_EBV-MIR-BART18-3P	TATCGGAAGTTTGGGCTTCGTC	0.527535
EBV-MIR-BART18-5P_EBV-MIR-BART18-5P	TCAAGTTCGCACTTCCTATACA	0.546613
EBV-MIR-BART19-3P_EBV-MIR-BART19-3P	TTTTGTTTGCTTGGGAATGCT	0.873659
EBV-MIR-BART19-5P_EBV-MIR-BART19-5P	ACATTCCCCGCAAACATGACATG	0.066215
EBV-MIR-BART2-3P_EBV-MIR-BART2-3P	AAGGAGCGATTTGGAGAAAATAAA	2.47826
EBV-MIR-BART2-5P_EBV-MIR-BART2-5P	TATTTTCTGCATTCGCCCTTGC	0.0014078
EBV-MIR-BART20-3P_EBV-MIR-BART20-3P	CATGAAGGCACAGCCTGTTACC	0.000339813
EBV-MIR-BART20-5P_2_EBV-MIR-BART20-5P	TAGCAGGCATGTCTTCATTCC	0.0105827
EBV-MIR-BART3-3P_EBV-MIR-BART3-3P	CGCACCACTAGTCACCAGGTGT	0.00257287
EBV-MIR-BART3-5P_EBV-MIR-BART3-5P.	ACCTAGTGTTAGTGTTGTGCT	0.184664
EBV-MIR-BART4_EBV-MIR-BART4	GACCTGATGCTGCTGGTGTGCT	0.0968952
EBV-MIR-BART5_EBV-MIR-BART5	CAAGGTGAATATAGCTGCCCATCG	0.00893222
EBV-MIR-BART6-3P_EBV-MIR-BART6-3P	CGGGGATCGGACTAGCCTTAGA	6.12799
EBV-MIR-BART6-5P_EBV-MIR-BART6-5P	TAAGGTTGGTCCAATCCATAGG	0.457582
EBV-MIR-BART7_EBV-MIR-BART7	CATCATAGTCCAGTGTCCAGGG	0.150197
EBV-MIR-BART8-3P_EBV-MIR-BART8-3P	GTCACAATCTATGGGGTCGTAGA	2.91783
EBV-MIR-BART8-5P_EBV-MIR-BART8-5P	TACGGTTTCCTAGATTGTACAG	0.168207
EBV-MIR-BART9_EBV-MIR-BART9	TAACACTTCATGGGTCCCGTAGT	1.40445
EBV-MIR-BHRF1-1_EBV-MIR-BHRF1-1	TAACCTGATCAGCCCCGGAGTT	0.447922
EBV-MIR-BHRF1-2_EBV-MIR-BHRF1-2.	TATCTTTTGCGGCAGAAATTGA	1.57916
EBV-MIR-BHRF1-2*_EBV-MIR-BHRF1-2*	AAATTCTGTTGCAGCAGATAGC	0.121847
EBV-MIR-BHRF1-3_EBV-MIR-BHRF1-3.	TAACGGGAAGTGTGTAAGCACA	2.51685
HCMV-MIR-UL112_HCMV-MIR-UL112	AAGTGACGGTGAGATCCAGGCT	1.42867
HCMV-MIR-UL148D_HCMV-MIR-UL148D	TCGTCCTCCCCTTCTTCACCG	0.0568944
HCMV-MIR-UL22A_HCMV-MIR-UL22A	TAACTAGCCTTCCCGTGAGA	0.0617489
HCMV-MIR-UL22A*_HCMV-MIR-UL22A*	TCACCAGAATGCTAGTTTGTAG	0.883611
HCMV-MIR-UL36_HCMV-MIR-UL36	TCGTTGAAGACACCTGGAAAGA	0.788172
HCMV-MIR-UL70-3P_HCMV-MIR-UL70-3P	GGGGATGGGCTGGCGCGCGG	0.212092
HCMV-MIR-UL70-5P_HCMV-MIR-UL70-5P	TGCGTCTCGGCCTCGTCCAGA	0.812056
HCMV-MIR-US25-1_HCMV-MIR-US25-1	AACCGCTCAGTGGCTCGGACC	0.421271
HCMV-MIR-US25-2-3P_HCMV-MIR-US25-2-3P	ATCCACTTGGAGAGCTCCCGCGG	3.78697
HCMV-MIR-US25-2-5P_HCMV-MIR-US25-2-5P	AGCGGTCTGTTCAGGTGGATGA	9.44112
HCMV-MIR-US33-3P_HCMV-MIR-US33-3P	TCACGGTCCGAGCACATCCA	0.271656
HCMV-MIR-US33-5P_HCMV-MIR-US33-5P	GATTGTGCCCGGACCGTGGGCG	0.0850989
HCMV-MIR-US4_HCMV-MIR-US4	CGACATGGACGTGCAGGGGGAT	0.157091
HCMV-MIR-US5-1_HCMV-MIR-US5-1	TGACAAGCCTGACGAGAGCGT	0.658315
HCMV-MIR-US5-2_HCMV-MIR-US5-2	TTATGATAGGTGTGACGATGTC	0.544672
HIV1-MIR-H1_HIV1-MIR-H1	CCAGGGAGGCGTGCCTGGGC	0.0609236
HIV1-MIR-N367_HIV1-MIR-N367	ACTGACCTTTGGATGGTGCTTCAA	0.28821
HSV1-MIR-H1_HSV1-MIR-H1	TGGAAGGACGGGAAGTGGAAG	2.04732
HSV1-MIR-LAT_HSV1-MIR-LAT_(DELETED_IN_MIRBASE_11.0)	TGGCGGCCCGGCCCGGGGCC	0.0203888
KSHV-MIR-K12-1_KSHV-MIR-K12-1	TAGTGTTGTCCCCCCGAGTGGC	0.456563
KSHV-MIR-K12-10A_KSHV-MIR-K12-10A	TGGTGTTGTCCCCCCGAGTGGC	0.0435446
KSHV-MIR-K12-10B_KSHV-MIR-K12-10B	TTAATGCTTAGCCTGTGTCCGA	0.0131556
KSHV-MIR-K12-11_KSHV-MIR-K12-11	ACCAGGCCACCATTCCTCTCCG	0.941767
KSHV-MIR-K12-12_KSHV-MIR-K12-12	ATTACAGGAAACTGGGTGTAAGC	0.0286899
KSHV-MIR-K12-2_KSHV-MIR-K12-2	AACTGTAGTCCGGGTCGATCTG	1.08454
KSHV-MIR-K12-3_KSHV-MIR-K12-3	TCACATTCTGAGGACGGCAGCGA	0.514477
KSHV-MIR-K12-3*_KSHV-MIR-K12-3*	TCGCGGTCACAGAATGTGACA	0.148498
KSHV-MIR-K12-4-3P_KSHV-MIR-K12-4-3P	TAGAATACTGAGGCCTAGCTGA	6.74961
KSHV-MIR-K12-4-5P_KSHV-MIR-K12-4-5P	AGCTAAACCGCAGTACTCTAGG	2.76574
KSHV-MIR-K12-5_KSHV-MIR-K12-5	TAGGATGCCTGGAACTTGCCGG	37.6082
KSHV-MIR-K12-6-3P_KSHV-MIR-K12-6-3P	TGATGGTTTTCGGGCTGTTGAG	3.48201
KSHV-MIR-K12-6-5P_KSHV-MIR-K12-6-5P	CCAGCAGCACCTAATCCATCGG	0.0965069
KSHV-MIR-K12-7_KSHV-MIR-K12-7	TGATCCCATGTTGCTGGCGCT	0.100585
KSHV-MIR-K12-8_KSHV-MIR-K12-8	TAGGCGCGACTGAGAGAGCACG	22.6189
KSHV-MIR-K12-9_KSHV-MIR-K12-9	CTGGGTATACGCAGCTGCGTAA	2.11485
KSHV-MIR-K12-9*_KSHV-MIR-K12-9*	ACCCAGCTGCGTAAACCCCGCT	0.00101944
LET-7A_HSA-LET-7A_MMU-LET-7A_RNO-LET-7A	TGAGGTAGTAGGTTGTATAGTT	1.66678
LET-7B_HSA-LET-7B_MMU-LET-7B_RNO-LET-7B	TGAGGTAGTAGGTTGTGTGGTT	2.21145
LET-7C_HSA-LET-7C_MMU-LET-7C_RNO-LET-7C	TGAGGTAGTAGGTTGTATGGTT	3.28143
LET-7D_HSA-LET-7D_MMU-LET-7D_RNO-LET-7D	AGAGGTAGTAGGTTGCATAGTT	2.13267
LET-7D*_MMU-LET-7D*_RNO-LET-7D*_HSA-LET-7D*	CTATACGACCTGCTGCCTTTCT	0.883174
LET-7E_HSA-LET-7E_MMU-LET-7E_RNO-LET-7E	TGAGGTAGGAGGTTGTATAGTT	2.01393
LET-7F_HSA-LET-7F_MMU-LET-7F_RNO-LET-7F	TGAGGTAGTAGATTGTATAGTT	3.73085
LET-7G_HSA-LET-7G_MMU-LET-7G	TGAGGTAGTAGTTTGTACAGTT	2.10383
LET-7I_HSA-LET-7I_MMU-LET-7I_RNO-LET-7I	TGAGGTAGTAGTTTGTGCTGTT	2.26063
MGHV-MIR-M1-1_MGHV-MIR-M1-1	TAGAAATGGCCGTACTTCCTTT	0.143255
MGHV-MIR-M1-2_MGHV-MIR-M1-2	CAGACCCCCTCTCCCCCTCTTT	0.0550011
MGHV-MIR-M1-3_MGHV-MIR-M1-3	GAGGTGAGCAGGAGTTGCGCTT	0.100342
MGHV-MIR-M1-4_MGHV-MIR-M1-4	TCGAGGAGCACGTGTTATTCTA	1.81193
MGHV-MIR-M1-5_MGHV-MIR-M1-5	AGAGTTGAGATCGGGTCGTCTC	1.89747
MGHV-MIR-M1-6_MGHV-MIR-M1-6	TGAAACTGTGTGAGGTGGTTTT	0.463602
MGHV-MIR-M1-7-3P_MGHV-MIR-M1-7-3P	GATATCGCGCCCACCTTTATT	0.0204859
MGHV-MIR-M1-7-5P_MGHV-MIR-M1-7-5P	AAAGGTGGAGGTGCGGTAACCT	1.01653
MGHV-MIR-M1-8_MGHV-MIR-M1-8	AGCACTCACTGGGGGTTTGGTC	0.381027
MGHV-MIR-M1-9_MGHV-MIR-M1-9	TCACATTTGCCTGGACCTTTTT	1.04711
MIR-1_HSA-MIR-1_MMU-MIR-1	TGGAATGTAAAGAAGTATGTAT	0.232675
MIR-1_RNO-MIR-1	TGGAATGTAAAGAAGTGTGTAT	2.92623
MIR-1*_RNO-MIR-1*	GCACATACTTCTTTATGTACCC	0.00354376
MIR-100_HSA-MIR-100_MMU-MIR-100_RNO-MIR-100	AACCCGTAGATCCGAACTTGTG	0.60511
MIR-101_HSA-MIR-101_MMU-MIR-101A_RNO-MIR-101A.	TACAGTACTGTGATAGCTGAA	0.343842
MIR-101B_MMU-MIR-101B_RNO-MIR-101B.	TACAGTACTGTGATAACTGAA	0.22748
MIR-103_HSA-MIR-103_MMU-MIR-103_RNO-MIR-103	AGCAGCATTGTACAGGGCTATGA	1.29619
MIR-105_HSA-MIR-105	TCAAATGCTCAGACTCCTGTGGT	1.31585
MIR-105_MMU-MIR-105	CCAAGTGCTCAGATGCTTGTGGT	0.0162625
MIR-105_RNO-MIR-105	TCAAGTGCTCAGATGTCTGTGGT	0.418358
MIR-106A_HSA-MIR-106A.	AAAAGTGCTTACAGTGCAGGTAG	0.0252432
MIR-106A_MMU-MIR-106A	CAAAGTGCTAACAGTGCAGGTAG	0.0680597
MIR-106B_HSA-MIR-106B_MMU-MIR-106B_RNO-MIR-106B	TAAAGTGCTGACAGTGCAGAT	0.035826
MIR-107_HSA-MIR-107_MMU-MIR-107_RNO-MIR-107	AGCAGCATTGTACAGGGCTATCA	0.494185
MIR-10A_HSA-MIR-10A_MMU-MIR-10A_RNO-MIR-10A	TACCCTGTAGATCCGAATTTGTG	1.39207
MIR-10B_HSA-MIR-10B_MMU-MIR-10B_RNO-MIR-10B	TACCCTGTAGAACCGAATTTGTG	2.56476
MIR-122_HSA-MIR-122_MMU-MIR-122_RNO-MIR-122.	TGGAGTGTGACAATGGTGTTTG	0.932301
MIR-124_HSA-MIR-124_MMU-MIR-124_RNO-MIR-124.	TAAGGCACGCGGTGAATGCC	0.0101458
MIR-125A-5P_HSA-MIR-125A-5P_MMU-MIR-125A-5P_RNO-MIR-125A-5P	TCCCTGAGACCCTTTAACCTGTGA	0.278647
MIR-125B_HSA-MIR-125B_MMU-MIR-125B-5P_RNO-MIR-125B-5P	TCCCTGAGACCCTAACTTGTGA	0.0861183
MIR-126-3P_HSA-MIR-126_MMU-MIR-126-3P_RNO-MIR-126	TCGTACCGTGAGTAATAATGCG	0.132867
MIR-126-5P_MMU-MIR-126-5P_HSA-MIR-126*_RNO-MIR-126*	CATTATTACTTTTGGTACGCG	0.0526225
MIR-127_HSA-MIR-127_MMU-MIR-127_RNO-MIR-127	TCGGATCCGTCTGAGCTTGGCT	1.37789
MIR-128_HSA-MIR-128_MMU-MIR-128_RNO-MIR-128	TCACAGTGAACCGGTCTCTTT	0.240588
MIR-129-3P_HSA-MIR-129-3P_MMU-MIR-129-3P_RNO-MIR-129*	AAGCCCTTACCCCAAAAAGCAT	0.00432048
MIR-129-5P_HSA-MIR-129-5P_MMU-MIR-129-5P_RNO-MIR-129.	CTTTTTGCGGTCTGGGCTTGC	1.48323
MIR-130A_HSA-MIR-130A_MMU-MIR-130A_RNO-MIR-130A	CAGTGCAATGTTAAAAGGGCAT	0.00708753
MIR-130B_HSA-MIR-130B_MMU-MIR-130B_RNO-MIR-130B	CAGTGCAATGATGAAAGGGCAT	0.0545642
MIR-132_HSA-MIR-132_MMU-MIR-132_RNO-MIR-132	TAACAGTCTACAGCCATGGTCG	0.90764
MIR-133A_HSA-MIR-133A_MMU-MIR-133A_RNO-MIR-133A	TTTGGTCCCCTTCAACCAGCTG	0.00606809
MIR-133A*_MMU-MIR-133A*	GCTGGTAAAATGGAACCAAAT	0.114129
MIR-133B_HSA-MIR-133B_MMU-MIR-133B_RNO-MIR-133B	TTTGGTCCCCTTCAACCAGCTA	0.0102429
MIR-134_HSA-MIR-134_MMU-MIR-134_RNO-MIR-134	TGTGACTGGTTGACCAGAGGGG	2.96399
MIR-135A_HSA-MIR-135A_MMU-MIR-135A_RNO-MIR-135A	TATGGCTTTTTATTCCTATGTGA	0.0660208
MIR-135B_HSA-MIR-135B_MMU-MIR-135B_RNO-MIR-135B	TATGGCTTTTCATTCCTATGTGA	0.022816
MIR-136_HSA-MIR-136_RNO-MIR-136_MMU-MIR-136	ACTCCATTTGTTTTGATGATGG	0.0064079
MIR-136_HSA-MIR-136_RNO-MIR-136_MMU-MIR-136.	ACTCCATTTGTTTTGATGATGGA	0.00752443
MIR-137_HSA-MIR-137_MMU-MIR-137_RNO-MIR-137	TTATTGCTTAAGAATACGCGTAG	0.0138838
MIR-138_HSA-MIR-138_MMU-MIR-138_RNO-MIR-138	AGCTGGTGTTGTGAATCAGGCCG	0.0096604
MIR-139-5P_HSA-MIR-139-5P_MMU-MIR-139-5P_RNO-MIR-139-5P	TCTACAGTGCACGTGTCTCCAG	0.0931573
MIR-140-3P_HSA-MIR-140-3P_MMU-MIR-140*_RNO-MIR-140*	TACCACAGGGTAGAACCACGGACA	6.37067
MIR-140-5P_HSA-MIR-140-5P_MMU-MIR-140_RNO-MIR-140	CAGTGGTTTTACCCTATGGTAG	0.38894
MIR-141_HSA-MIR-141_MMU-MIR-141_RNO-MIR-141	TAACACTGTCTGGTAAAGATGG	0.51302
MIR-142-3P_HSA-MIR-142-3P_MMU-MIR-142-3P_RNO-MIR-142-3P	TGTAGTGTTTCCTACTTTATGGA	0.043933
MIR-142-5P_HSA-MIR-142-5P_MMU-MIR-142-5P_RNO-MIR-142-5P	CATAAAGTAGAAAGCACTACT	0.0471369
MIR-143_HSA-MIR-143_MMU-MIR-143	TGAGATGAAGCACTGTAGCTCT	7.53152
MIR-144_HSA-MIR-144_MMU-MIR-144_RNO-MIR-144.	TACAGTATAGATGATGTACT	0.00854387
MIR-145_HSA-MIR-145_MMU-MIR-145_RNO-MIR-145.	GTCCAGTTTTCCCAGGAATCCCT	0.00567973
MIR-146A_HSA-MIR-146A_MMU-MIR-146A_RNO-MIR-146A	TGAGAACTGAATTCCATGGGTT	3.02433
MIR-146B-5P_HSA-MIR-146B-5P_MMU-MIR-146B_RNO-MIR-146B	TGAGAACTGAATTCCATAGGCT	9.033
MIR-147A_HSA-MIR-147A_(HSA-MIR-147)	GTGTGTGGAAATGCTTCTGCTA	0.196412
MIR-147B_HSA-MIR-147B_MMU-MIR-147_RNO-MIR-147	GTGTGCGGAAATGCTTCTGCTA	0.0901475
MIR-148A_HSA-MIR-148A_MMU-MIR-148A	TCAGTGCACTACAGAACTTTGT	1.25265
MIR-148B_HSA-MIR-148B_MMU-MIR-148B_RNO-MIR-148B-3P	TCAGTGCATCACAGAACTTTGT	0.406999
MIR-149_HSA-MIR-149_MMU-MIR-149_RNO-MIR-149-5P	TCTGGCTCCGTGTCTTCACTCCC	0.0743219
MIR-150_HSA-MIR-150_MMU-MIR-150_RNO-MIR-150	TCTCCCAACCCTTGTACCAGTG	0.096604
MIR-151-3P_HSA-MIR-151-3P.	CTAGACTGAAGCTCCTTGAGG	13.0787
MIR-151-3P_MMU-MIR-151-3P_RNO-MIR-151*.	CTAGACTGAGGCTCCTTGAGG	10.2044
MIR-151-5P_HSA-MIR-151-5P_MMU-MIR-151-5P_RNO-MIR-151.	TCGAGGAGCTCACAGTCTAGT	1.34998
MIR-152_HSA-MIR-152_MMU-MIR-152_RNO-MIR-152.	TCAGTGCATGACAGAACTTGG	0.439572
MIR-153_HSA-MIR-153_MMU-MIR-153_RNO-MIR-153	TTGCATAGTCACAAAAGTGATC	0.307579
MIR-154_HSA-MIR-154_MMU-MIR-154_RNO-MIR-154	AATCATACACGGTTGACCTATT	0.00344667
MIR-154*_HSA-MIR-154*_MMU-MIR-154*	TAGGTTATCCGTGTTGCCTTCG	0.114129
MIR-155_HSA-MIR-155	TTAATGCTAATCGTGATAGGGGT	0.353405
MIR-155_MMU-MIR-155_RNO-MIR-155	TTAATGCTAATTGTGATAGGGGT	0.0384474
MIR-15A_HSA-MIR-15A_MMU-MIR-15A_RNO-MIR-15A	TAGCAGCACATAATGGTTTGTG	0.0416028
MIR-15B_HSA-MIR-15B_MMU-MIR-15B_RNO-MIR-15B	TAGCAGCACATCATGGTTTACA	0.0744676
MIR-16_HSA-MIR-16_MMU-MIR-16_RNO-MIR-16	TAGCAGCACGTAAATATTGGCG	0.0187383
MIR-17_HSA-MIR-17_MMU-MIR-17_RNO-MIR-17_(RNO-MIR-17-5P).	CAAAGTGCTTACAGTGCAGGTAG	0.0394183
MIR-17*_HSA-MIR-17*_RNO-MIR-17-3P	ACTGCAGTGAAGGCACTTGT	0.14777
MIR-17*_MMU-MIR-17*	ACTGCAGTGAGGGCACTTGTA	0.415106
MIR-181A_HSA-MIR-181A_MMU-MIR-181A_RNO-MIR-181A	ACCATCGACCGTTGATTGTACC	0.432096
MIR-181A*_HSA-MIR-181A*_MMU-MIR-181A-1*_RNO-MIR-181A*	AACATTCAACGCTGTCGGTGAGT	0.609479
MIR-181B_HSA-MIR-181B_MMU-MIR-181B_RNO-MIR-181B	AACATTCATTGCTGTCGGTGGGT	0.334861
MIR-181C_HSA-MIR-181C_MMU-MIR-181C_RNO-MIR-181C	AACATTCAACCTGTCGGTGAGT	0.445592
MIR-181D_HSA-MIR-181D_MMU-MIR-181D_RNO-MIR-181D.	AACATTCATTGTTGTCGGTGGGT	0.760647
MIR-182_HSA-MIR-182.	TGGTTCTAGACTTGCCAACTA	3.21774
MIR-182_MMU-MIR-182_RNO-MIR-182.	TTTGGCAATGGTAGAACTCACACT	1.40794
MIR-182*_HSA-MIR-182*	TTTGGCAATGGTAGAACTCACACCG	0.261656
MIR-183_HSA-MIR-183_MMU-MIR-183_RNO-MIR-183.	TATGGCACTGGTAGAATTCACT	15.2381
MIR-184_HSA-MIR-184_MMU-MIR-184_RNO-MIR-184	TGGACGGAGAACTGATAAGGGT	15.5064
MIR-185_HSA-MIR-185_MMU-MIR-185_RNO-MIR-185	TGGAGAGAAAGGCAGTTCCTGA	2.29786
MIR-186_HSA-MIR-186_MMU-MIR-186_RNO-MIR-186.	CAAAGAATTCTCCTTTTGGGCT	0.134857
MIR-187_HSA-MIR-187_MMU-MIR-187_RNO-MIR-187	TCGTGTCTTGTGTTGCAGCCGG	0.398989
MIR-188-3P_HSA-MIR-188-3P_MMU-MIR-188-3P_RNO-MIR-188-3P	CTCCCACATGCAGGGTTTGCA	0.00441757
MIR-188-5P_HSA-MIR-188-5P_MMU-MIR-188-5P_RNO-MIR-188	CATCCCTTGCATGGTGGAGGG	0.005971
MIR-18A_HSA-MIR-18A_MMU-MIR-18A_RNO-MIR-18A	ACTGCCCTAAGTGCTCCTTCT	0.291754
MIR-18A*_HSA-MIR-18A*_MMU-MIR-18A*	TAAGGTGCATCTAGTGCAGATAG	0.0688364
MIR-18B_HSA-MIR-18B	TAAGGTGCATCTAGTGCAGTTAG	0.00650499
MIR-18B_MMU-MIR-18B_RNO-MIR-18B	TAAGGTGCATCTAGTGCTGTTAG	0.10573
MIR-190_HSA-MIR-190_MMU-MIR-190_RNO-MIR-190	TGATATGTTTGATATTGGGTT	0.0082526
MIR-190B_HSA-MIR-190B_MMU-MIR-190B	TGATATGTTTGATATTAGGTT	0.548992
MIR-190B_RNO-MIR-190B	TGATATGTTTGATATATTAGGT	0.0612149
MIR-191_HSA-MIR-191_MMU-MIR-191_RNO-MIR-191	GCTGCGCTTGGATTTCGTCCCC	0.67982
MIR-191*_HSA-MIR-191*	CAACGGAATCCCAAAAGCAGCTG	0.402678
MIR-192_HSA-MIR-192_MMU-MIR-192_RNO-MIR-192	CTGACCTATGAATTGACAGCC	0.560594
MIR-193A-3P_HSA-MIR-193A-3P_MMU-MIR-193_RNO-MIR-193	AACTGGCCTACAAAGTCCCAGT	0.000242723
MIR-193B_HSA-MIR-193B.	AACTGGCCCTCAAAGTCCCGCT	0.00398067
MIR-193B_MMU-MIR-193B	AACTGGCCCACAAAGTCCCGCT	0.00631081
MIR-194_HSA-MIR-194_MMU-MIR-194_RNO-MIR-194	TGTAACAGCAACTCCATGTGGA	0.95133
MIR-195_HSA-MIR-195_MMU-MIR-195_RNO-MIR-195	TAGCAGCACAGAAATATTGGC	0.055438
MIR-196A_HSA-MIR-196A_MMU-MIR-196A_RNO-MIR-196A	TAGGTAGTTTCATGTTGTTGGG	1.51455
MIR-196B_HSA-MIR-196B_MMU-MIR-196B_RNO-MIR-196B	TAGGTAGTTTCCTGTTGTTGGG	2.28422
MIR-196C_RNO-MIR-196C	TAGGTAGTTTCGTGTTGTTGGG	1.42372
MIR-197_HSA-MIR-197_MMU-MIR-197	TTCACCACCTTCTCCACCCAGC	0.118498
MIR-198_HSA-MIR-198	GGTCCAGAGGGGAGATAGGTTC	0.0718947
MIR-199A-3P-199B-3P_HSA-MIR-199A-3P_HSA-MIR-199B-3P_MMU-MIR-199A-3P_MMU-MIR-199B_RNO-MIR-199A-3P	ACAGTAGTCTGCACATTGGTTA	0.105196
MIR-199A-5P_HSA-MIR-199A-5P_MMU-MIR-199A-5P_RNO-MIR-199A-5P	CCCAGTGTTCAGACTACCTGTTC	0.043399
MIR-199B-5P_HSA-MIR-199B-5P	CCCAGTGTTTAGACTATCTGTTC	0.0700985
MIR-199B-5P_MMU-MIR-199B-5P_(MMU-MIR-199B*)	CCCAGTGTTTAGACTACCTGTTC	0.00567973
MIR-19A_HSA-MIR-19A_MMU-MIR-19A_RNO-MIR-19A	TGTGCAAATCTATGCAAAACTGA	0.0138352
MIR-19B_HSA-MIR-19B_MMU-MIR-19B_RNO-MIR-19B	TGTGCAAATCCATGCAAAACTGA	0.010874
MIR-200A_HSA-MIR-200A_MMU-MIR-200A_RNO-MIR-200A	TAACACTGTCTGGTAACGATGT	0.145925
MIR-200A*_HSA-MIR-200A*_MMU-MIR-200A*	CATCTTACCGGACAGTGCTGGA	1.89878
MIR-200B_HSA-MIR-200B_MMU-MIR-200B_RNO-MIR-200B.	TAATACTGCCTGGTAATGATGA	0.208888
MIR-200C_HSA-MIR-200C_MMU-MIR-200C_RNO-MIR-200C	TAATACTGCCGGGTAATGATGGA	3.8443
MIR-201_MMU-MIR-201_RNO-MIR-201	TACTCAGTAAGGCATTGTTCTT	0.0428164
MIR-201_RNO-MIR-201	CACTCAGTAAGGCATTGTTCTT	0.0806327
MIR-202-3P_HSA-MIR-202.	AGAGGTATAGGGCATGGGAA	1.30376
MIR-202-3P_MMU-MIR-202-3P	AGAGGTATAGCGCATGGGAAGA	0.196849
MIR-202-3P_RNO-MIR-202-3P	AGAGGTATAGCGCATGGGAAAA	0.242529
MIR-202-5P_HSA-MIR-202*_MMU-MIR-202-5P_RNO-MIR-202	TTTCCTATGCATATACTTCTTT	0.0936913
MIR-203_HSA-MIR-203_MMU-MIR-203_RNO-MIR-203	GTGAAATGTTTAGGACCACTAG	1.65547
MIR-204_HSA-MIR-204_MMU-MIR-204_RNO-MIR-204.	TTCCCTTTGTCATCCTATGCCT	0.351075
MIR-205_HSA-MIR-205_MMU-MIR-205_RNO-MIR-205	TCCTTCATTCCACCGGAGTCTG	0.0329133
MIR-206_HSA-MIR-206_MMU-MIR-206_RNO-MIR-206	TGGAATGTAAGGAAGTGTGTGG	5.14151
MIR-207_MMU-MIR-207	GCTTCTCCTGGCTCTCCTCCCTC	0.0736423
MIR-207_RNO-MIR-207	GCTTCTCCTGGCTCTCCTCCCTT	0.095536
MIR-208A_HSA-MIR-208A_MMU-MIR-208A_RNO-MIR-208	ATAAGACGAGCAAAAAGCTTGT	0.00757297
MIR-208B_HSA-MIR-208B_MMU-MIR-208B_RNO-MIR-208B	ATAAGACGAACAAAAGGTTTGT	0.175101
MIR-20A_HSA-MIR-20A_MMU-MIR-20A_RNO-MIR-20A	TAAAGTGCTTATAGTGCAGGTAG	0.00432048
MIR-20A*_RNO-MIR-20A*	ACTGCATTACGAGCACTTACA	0.110051
MIR-20B_HSA-MIR-20B_MMU-MIR-20B_RNO-MIR-20B-5P	CAAAGTGCTCATAGTGCAGGTAG	0.0147576
MIR-20B*_RNO-MIR-20B-3P	ACTGCAGTGTGAGCACTTCTG	0.0109711
MIR-21_HSA-MIR-21_MMU-MIR-21_RNO-MIR-21	TAGCTTATCAGACTGATGTTGA	0.72317
MIR-210_HSA-MIR-210_MMU-MIR-210_RNO-MIR-210	CTGTGCGTGTGACAGCGGCTGA	0.108497
MIR-211_HSA-MIR-211	TTCCCTTTGTCATCCTTCGCCT	0.585255
MIR-211_MMU-MIR-211_RNO-MIR-211	TTCCCTTTGTCATCCTTTGCCT	0.370979
MIR-212_HSA-MIR-212_MMU-MIR-212_RNO-MIR-212	TAACAGTCTCCAGTCACGGCCA	0.315104
MIR-214_HSA-MIR-214_MMU-MIR-214_RNO-MIR-214	ACAGCAGGCACAGACAGGCAGT	0.0253403
MIR-215_HSA-MIR-215	ATGACCTATGAATTGACAGAC	3.08739
MIR-215_MMU-MIR-215_RNO-MIR-215	ATGACCTATGATTTGACAGAC	1.25304
MIR-216A_HSA-MIR-216A_MMU-MIR-216A_RNO-MIR-216A	TAATCTCAGCTGGCAACTGTGA	0.0578167
MIR-216B_HSA-MIR-216B_MMU-MIR-216B_RNO-MIR-216B	AAATCTCTGCAGGCAAATGTGA	2.91093
MIR-217_HSA-MIR-217.	TACTGCATCAGGAACTGATTGGA	1.22134
MIR-217_MMU-MIR-217_RNO-MIR-217.	TACTGCATCAGGAACTGACTGGA	1.54926
MIR-218_HSA-MIR-218_MMU-MIR-218_RNO-MIR-218	TTGTGCTTGATCTAACCATGT	0.0188839
MIR-219-5P_HSA-MIR-219-5P_MMU-MIR-219_RNO-MIR-219-5P	TGATTGTCCAAACGCAATTCT	0.00155343
MIR-22_HSA-MIR-22_MMU-MIR-22_RNO-MIR-22	AAGCTGCCAGTTGAAGAACTGT	0.0588847
MIR-22*_RNO-MIR-22*_HSA-MIR-22*_MMU-MIR-22*	AGTTCTTCAGTGGCAAGCTTT	0.0313599
MIR-220_MMU-MIR-220	CCACACCGTATCTGACACTTT	0.0335929
MIR-220A_HSA-MIR-220A	CCACCACCGTGTCTGACACTT	0.410543
MIR-220B_HSA-MIR-220B	ACACAGGGCTGTTGTGAAGACT	0.00354376
MIR-220C_HSA-MIR-220C	CCACCACAGTGTCAGACACTT	7.39545
MIR-221_HSA-MIR-221_MMU-MIR-221_RNO-MIR-221	AGCTACATTGTCTGCTGGGTTTC	0.152964
MIR-222_HSA-MIR-222_MMU-MIR-222_RNO-MIR-222.	AGCTACATCTGGCTACTGGGT	0.00786424
MIR-223_HSA-MIR-223_MMU-MIR-223_RNO-MIR-223	TGTCAGTTTGTCAAATACCCCA	0.0661179
MIR-224_HSA-MIR-224_RNO-MIR-224.	CAAGTCACTAGTGGTTCCGTT	2.21111
MIR-224_MMU-MIR-224.	TAAGTCACTAGTGGTTCCGTT	2.76923
MIR-23A_HSA-MIR-23A_MMU-MIR-23A_RNO-MIR-23A	ATCACATTGCCAGGGATTTCC	0.264617
MIR-23B_HSA-MIR-23B_MMU-MIR-23B_RNO-MIR-23B	ATCACATTGCCAGGGATTACC	0.27185
MIR-24_HSA-MIR-24_MMU-MIR-24_RNO-MIR-24	GTGCCTACTGAGCTGATATCAGT	0.486564
MIR-24-1*_HSA-MIR-24-1*_MMU-MIR-24-1*_RNO-MIR-24-1*	TGGCTCAGTTCAGCAGGAACAG	0.011408
MIR-25_HSA-MIR-25_MMU-MIR-25_RNO-MIR-25	CATTGCACTTGTCTCGGTCTGA	0.599381
MIR-26A_HSA-MIR-26A_MMU-MIR-26A_RNO-MIR-26A	TTCAAGTAATCCAGGATAGGCT	0.115099
MIR-26B_HSA-MIR-26B_MMU-MIR-26B_RNO-MIR-26B.	TTCAAGTAATTCAGGATAGGT	0.0125245
MIR-27A_HSA-MIR-27A_MMU-MIR-27A_RNO-MIR-27A	TTCACAGTGGCTAAGTTCCGC	0.0160683
MIR-27B_HSA-MIR-27B_MMU-MIR-27B_RNO-MIR-27B	TTCACAGTGGCTAAGTTCTGC	0.390154
MIR-28-3P_HSA-MIR-28-3P_RNO-MIR-28*	CACTAGATTGTGAGCTCCTGGA	3.19812
MIR-28-3P_MMU-MIR-28*	CACTAGATTGTGAGCTGCTGGA	13.5835
MIR-28-5P_HSA-MIR-28-5P_MMU-MIR-28_RNO-MIR-28	AAGGAGCTCACAGTCTATTGAG	0.625693
MIR-290-3P_MMU-MIR-290-3P	AAAGTGCCGCCTAGTTTTAAGCCC	0.00767006
MIR-290-3P_RNO-MIR-290-3P	AAAGTGCCGCCAGGTTTTAGGGCC	0.0447582
MIR-290-5P_MMU-MIR-290-5P_RNO-MIR-290.	ACTCAAACTATGGGGGCACTTT	0.178062
MIR-290-5P_RNO-MIR-290	TCTCAAACTATGGGGGCACTTT	0.137187
MIR-291A-3P_MMU-MIR-291A-3P_RNO-MIR-291A-3P.	AAAGTGCTTCCACTTTGTGTGC	0.00451466
MIR-291A-5P_MMU-MIR-291A-5P_RNO-MIR-291A-5P	CATCAAAGTGGAGGCCCTCTCT	0.0242238
MIR-291B-3P_MMU-MIR-291B-3P.	AAAGTGCATCCATTTTGTTTGT	0.00475738
MIR-291B-3P_RNO-MIR-291B-3P	AAAGTGCATCCATTTTGTTAGT	0.0315055
MIR-291B-5P_MMU-MIR-291B-5P	GATCAAAGTGGAGGCCCTCTCC	0.0205344
MIR-291B-5P_RNO-MIR-291B-5P	CATCAAAGTGGAGGCCCTCTCC	0.118255
MIR-292-3P_MMU-MIR-292-3P_RNO-MIR-292-3P	AAAGTGCCGCCAGGTTTTGAGTGT	0.0211655
MIR-292-5P_MMU-MIR-292-5P_RNO-MIR-292-5P	ACTCAAACTGGGGGCTCTTTTG	2.24
MIR-293-3P_MMU-MIR-293	AGTGCCGCAGAGTTTGTAGTGT	0.162139
MIR-293-3P_RNO-MIR-293-3P	AGTGCCGCAAAGTTTGCAGTGT	0.00223306
MIR-294-3P_MMU-MIR-294	AAAGTGCTTCCCTTTTGTGTGT	0.0226218
MIR-294-3P_RNO-MIR-294-3P	AAAGTGCTTCCATTTTGTGTGT	0.0129614
MIR-295-3P_MMU-MIR-295	AAAGTGCTACTACTTTTGAGTCT	0.0226218
MIR-295-3P_RNO-MIR-295-3P	AAAGTGCTACTACTTTTGGGTGT	0.0240296
MIR-296-3P_HSA-MIR-296-3P_MMU-MIR-296-3P_RNO-MIR-296	GAGGGTTGGGTGGAGGCTCTCC	0.220878
MIR-296-5P_HSA-MIR-296-5P_MMU-MIR-296-5P_RNO-MIR-296*	AGGGCCCCCCCTCAATCCTGT	0.00320395
MIR-297_RNO-MIR-297	ATGTATGTGTGCATGTGCATGT	0.40928
MIR-297A_MMU-MIR-297A_HSA-MIR-297	ATGTATGTGTGCATGAACATGT	0.013544
MIR-297B_MMU-MIR-297B-5P	ATGTATGTGTGCATGTACATGT	0.0142721
MIR-297C_MMU-MIR-297C	ATGTATGTGTGTATGTACATGT	0.00548555
MIR-297C_RNO-MIR-297C	ATGTATGTGTGCATGTATGCATG	0.00242723
MIR-298_HSA-MIR-298	AGCAGAAGCAGGGAGGTTCTCCCA	0.0310686
MIR-298_MMU-MIR-298_RNO-MIR-298	GGCAGAGGAGGGCTGTTCTTCCC	0.226267
MIR-299-3P_HSA-MIR-299-3P	TATGTGGGATGGTAAACCGCTT	0.236364
MIR-299-3P_MMU-MIR-299_RNO-MIR-299-3P	TATGTGGGACGGTAAACCGCTT	1.23993
MIR-299-5P_HSA-MIR-299-5P_MMU-MIR-299*_RNO-MIR-299	TGGTTTACCGTCCCACATACAT	0.0299035
MIR-29A_HSA-MIR-29A_MMU-MIR-29A_RNO-MIR-29A	TAGCACCATCTGAAATCGGTTA	0.127624
MIR-29B_HSA-MIR-29B_MMU-MIR-29B_RNO-MIR-29B	TAGCACCATTTGAAATCAGTGTT	0.00893222
MIR-29C_HSA-MIR-29C_MMU-MIR-29C_RNO-MIR-29C	TAGCACCATTTGAAATCGGTTA	0.00504865
MIR-29C*_HSA-MIR-29C*_MMU-MIR-29C*_RNO-MIR-29C*	TGACCGATTTCTCCTGGTGTTC	0.0301948
MIR-300-3P_HSA-MIR-300	TATACAAGGGCAGACTCTCTCT	6.22479
MIR-300-3P_MMU-MIR-300_RNO-MIR-300-3P	TATGCAAGGGCAAGCTCTCTTC	0.783948
MIR-301A_HSA-MIR-301A_MMU-MIR-301A_RNO-MIR-301A.	CAGTGCAATAGTATTGTCAAAGC	0.00349522
MIR-301B_HSA-MIR-301B	CAGTGCAATGATATTGTCAAAGC	0.00771861
MIR-301B_MMU-MIR-301B_RNO-MIR-301B.	CAGTGCAATGGTATTGTCAAAGC	0.0353405
MIR-302A_HSA-MIR-302A_MMU-MIR-302A	TAAGTGCTTCCATGTTTTGGTGA	0.0544186
MIR-302A*_HSA-MIR-302A*	TAAACGTGGATGTACTTGCTTT	5.5456
MIR-302B_HSA-MIR-302B_MMU-MIR-302B	TAAGTGCTTCCATGTTTTAGTAG	0.158401
MIR-302B*_HSA-MIR-302B*	ACTTTAACATGGAAGTGCTTTCT	0.0220878
MIR-302B*_MMU-MIR-302B*	ACTTTAACATGGGAATGCTTTCT	0.361901
MIR-302C_HSA-MIR-302C	TAAGTGCTTCCATGTTTCAGTGG	0.0230102
MIR-302C_HSA-MIR-302C_RNO-MIR-302C_MMU-MIR-302C	AAGTGCTTCCATGTTTCAGTGG	0.00485447
MIR-302C_RNO-MIR-302C_MMU-MIR-302C.	CAAGTGCTTCCATGTTTCAGTGG	0.0612634
MIR-302C*_HSA-MIR-302C*	TTTAACATGGGGGTACCTGCTG	0.378794
MIR-302C*_MMU-MIR-302C*	TTTAACATGGGGTTACCTGCTG	0.0510205
MIR-302D_HSA-MIR-302D_MMU-MIR-302D	TAAGTGCTTCCATGTTTGAGTGT	0.0228646
MIR-30A_HSA-MIR-30A_MMU-MIR-30A_RNO-MIR-30A	TGTAAACATCCTCGACTGGAAG	0.4203
MIR-30A*_HSA-MIR-30A*_MMU-MIR-30A*_RNO-MIR-30A*	CTTTCAGTCGGATGTTTGCAGC	4.43451
MIR-30B_HSA-MIR-30B_MMU-MIR-30B_RNO-MIR-30B	TGTAAACATCCTACACTCAGCT	0.0208742
MIR-30C_HSA-MIR-30C_MMU-MIR-30C_RNO-MIR-30C	TGTAAACATCCTACACTCTCAGC	0.298744
MIR-30D_HSA-MIR-30D_MMU-MIR-30D_RNO-MIR-30D	TGTAAACATCCCCGACTGGAAG	0.738171
MIR-30E_MMU-MIR-30E_RNO-MIR-30E_HSA-MIR-30E	TGTAAACATCCTTGACTGGAAG	0.16078
MIR-30E*_HSA-MIR-30E*_MMU-MIR-30E*_RNO-MIR-30E*	CTTTCAGTCGGATGTTTACAGC	5.72915
MIR-31_HSA-MIR-31_MMU-MIR-31_RNO-MIR-31	AGGCAAGATGCTGGCATAGCT	0.107915
MIR-31_HSA-MIR-31_MMU-MIR-31_RNO-MIR-31.	AGGCAAGATGCTGGCATAGCTG	0.0118449
MIR-32_HSA-MIR-32_MMU-MIR-32_RNO-MIR-32	TATTGCACATTACTAAGTTGCA	0.0050001
MIR-320A_HSA-MIR-320A_MMU-MIR-320_RNO-MIR-320.	AAAAGCTGGGTTGAGAGGGCGA	2.10135
MIR-322-MIR-424_HSA-MIR-424_(HSA-MIR-322)	CAGCAGCAATTCATGTTTTGAA	0.0289326
MIR-322-MIR-424_MMU-MIR-322_RNO-MIR-322_(MMU-MIR-424)_(RNO-MIR-424)	CAGCAGCAATTCATGTTTTGGA	0.00713607
MIR-322*_RNO-MIR-322*_MMU-MIR-322*	AAACATGAAGCGCTGCAACA	2.05854
MIR-323-3P_HSA-MIR-323-3P_MMU-MIR-323-3P_RNO-MIR-323.	CACATTACACGGTCGACCTCT	1.05366
MIR-323-5P_HSA-MIR-323-5P_MMU-MIR-323-5P_RNO-MIR-323*	AGGTGGTCCGTGGCGCGTTCGC	0.721326
MIR-324-3P_HSA-MIR-324-3P_MMU-MIR-324-3P_RNO-MIR-324-3P.	ACTGCCCCAGGTGCTGCTGGT	0.00383503
MIR-324-5P_HSA-MIR-324-5P_MMU-MIR-324-5P_RNO-MIR-324-5P	CGCATCCCCTAGGGCATTGGTGT	0.00427193
MIR-325-3P_HSA-MIR-325-3P	TTTATTGAGGACCTCCTATCAA	0.275394
MIR-325-3P_MMU-MIR-325_RNO-MIR-325-3P	TTTATTGAGCACCTCCTATCAA	0.321075
MIR-325-5P_HSA-MIR-325	CCTAGTAGGTGTCCAGTAAGTGT	0.00548555
MIR-325-5P_MMU-MIR-325*_RNO-MIR-325-5P	CCTAGTAGGTGCTCAGTAAGTGT	0.291074
MIR-326_HSA-MIR-326_MMU-MIR-326_RNO-MIR-326	CCTCTGGGCCCTTCCTCCAGT	0.00922349
MIR-327_MMU-MIR-327	ACTTGAGGGGCATGAGGAT	0.431611
MIR-327_RNO-MIR-327	CCTTGAGGGGCATGAGGGT	0.0695646
MIR-328-3P_HSA-MIR-328_MMU-MIR-328_RNO-MIR-328	CTGGCCCTCTCTGCCCTTCCGT	0.0961185
MIR-329_HSA-MIR-329	AACACACCTGGTTAACCTCTTT	0.350881
MIR-329_MMU-MIR-329_RNO-MIR-329	AACACACCCAGCTAACCTTTTT	0.0301948
MIR-330-3P_HSA-MIR-330-3P	GCAAAGCACACGGCCTGCAGAGA	2.63272
MIR-330-3P_MMU-MIR-330*_RNO-MIR-330*	GCAAAGCACAGGGCCTGCAGAGA	1.11109
MIR-330-5P_HSA-MIR-330-5P_MMU-MIR-330_RNO-MIR-330-5P	TCTCTGGGCCTGTGTCTTAGGC	0.500156
MIR-331-3P_HSA-MIR-331-3P_MMU-MIR-331-3P_RNO-MIR-331	GCCCCTGGGCCTATCCTAGAA	0.0528652
MIR-331-5P_HSA-MIR-331-5P_MMU-MIR-331-5P_RNO-MIR-331-5P	CTAGGTATGGTCCCAGGGATCC	0.318405
MIR-333_RNO-MIR-333_(DELETED_IN_MIRBASE_12.0)	GTGGTGTGCTAGTTACTTTT	0.243597
MIR-335_HSA-MIR-335_MMU-MIR-335-5P_RNO-MIR-335	TCAAGAGCAATAACGAAAAATGT	0.0497098
MIR-336_RNO-MIR-336	TCACCCTTCCATATCTAGTCT	0.102138
MIR-337-3P_HSA-MIR-337-3P_(RNO-MIR-337)_(MMU-MIR-337-3P)	CTCCTATATGATGCCTTTCTTC	0.114371
MIR-337-3P_MMU-MIR-337-3P_RNO-MIR-337_(HSA-MIR-337-3P).	TTCAGCTCCTATATGATGCCT	0.00752443
MIR-337-5P_HSA-MIR-337-5P	GAACGGCTTCATACAGGAGTT	0.00223306
MIR-337-5P_MMU-MIR-337-5P_RNO-MIR-337-5P	GAACGGCGTCATGCAGGAGTT	0.10306
MIR-338-3P_RNO-MIR-338_MMU-MIR-338-3P_HSA-MIR-338-3P	TCCAGCATCAGTGATTTTGTTG	0.0386416
MIR-338-3P_RNO-MIR-338_MMU-MIR-338-3P_HSA-MIR-338-3P.	TCCAGCATCAGTGATTTTGTTGA	0.00669917
MIR-339-3P_HSA-MIR-339-3P	TGAGCGCCTCGACGACAGAGCCG	0.385057
MIR-339-3P_MMU-MIR-339-3P	TGAGCGCCTCGGCGACAGAGCCG	0.0937884
MIR-339-3P_RNO-MIR-339-3P	TGAGCGCCTCGACGACAGAGCCA	0.0856814
MIR-339-5P_HSA-MIR-339-5P_MMU-MIR-339-5P_RNO-MIR-339-5P	TCCCTGTCCTCCAGGAGCTCACG	0.728462
MIR-33A_MMU-MIR-33_RNO-MIR-33_HSA-MIR-33A	GTGCATTGTAGTTGCATTGCA	0.0165052
MIR-33B_HSA-MIR-33B.	GTGCATTGCTGTTGCATTGC	0.0014078
MIR-340-3P_RNO-MIR-340-3P_MMU-MIR-340-3P_HSA-MIR-340*	TCCGTCTCAGTTACTTTATAGCC	0.565983
MIR-340-5P_HSA-MIR-340_MMU-MIR-340-5P_RNO-MIR-340-5P	TTATAAAGCAATGAGACTGATT	0.109371
MIR-341_MMU-MIR-341_RNO-MIR-341	TCGGTCGATCGGTCGGTCGGT	0.633169
MIR-342-3P_HSA-MIR-342-3P_MMU-MIR-342-3P_RNO-MIR-342-3P.	TCTCACACAGAAATCGCACCCGT	0.0566031
MIR-343_MMU-MIR-343	TCTCCCTTCATGTGCCCAGA	0.084759
MIR-343_RNO-MIR-343	TCTCCCTCCGTGTGCCCAGA	0.0974778
MIR-344-3P_MMU-MIR-344_(MMU-MIR-344-3P)	TGATCTAGCCAAAGCCTGACTGT	0.216752
MIR-344-3P_RNO-MIR-344-3P	TGATCTAGCCAAAGCCTGACCGT	0.0411174
MIR-344-5P_MMU-MIR-344-5P_RNO-MIR-344-5P	TCAGGCTCCTGGCTAGATTCCA	0.344667
MIR-344-5P_MMU-MIR-344-5P_RNO-MIR-344-5P.	TCAGGCTCCTGGCTAGATTCCAGG	0.120391
MIR-345-5P_HSA-MIR-345	GCTGACTCCTAGTCCAGGGCTC	0.0715549
MIR-345-5P_MMU-MIR-345-5P_RNO-MIR-345-5P	GCTGACCCCTAGTCCAGTGCTT	0.00247578
MIR-346_HSA-MIR-346	TGTCTGCCCGCATGCCTGCCTCT	0.18447
MIR-346_MMU-MIR-346	TGTCTGCCCGAGTGCCTGCCTCT	0.0940311
MIR-346_RNO-MIR-346	TGTCTGCCTGAGTGCCTGCCTCT	0.0878659
MIR-347_RNO-MIR-347	TGTCCCTCTGGGTCGCCCA	0.00398067
MIR-349_RNO-MIR-349	CAGCCCTGCTGTCTTAACCTCT	0.124857
MIR-34A_HSA-MIR-34A_MMU-MIR-34A_RNO-MIR-34A.	TGGCAGTGTCTTAGCTGGTTGT	0.0678169
MIR-34B-5P_HSA-MIR-34B*	AGGCAGTGTCATTAGCTGATTGT	0.0255831
MIR-34B-5P_MMU-MIR-34B-5P_RNO-MIR-34B	AGGCAGTGTAATTAGCTGATTGT	0.0270394
MIR-34C-5P_HSA-MIR-34C-5P_MMU-MIR-34C_RNO-MIR-34C	AGGCAGTGTAGTTAGCTGATTGC	0.362677
MIR-350_MMU-MIR-350_RNO-MIR-350	TTCACAAAGCCCATACACTTTC	0.0677684
MIR-350_MMU-MIR-350_RNO-MIR-350.	TTCACAAAGCCCATACACTTTCAC	0.014078
MIR-351_MMU-MIR-351_(EDITED_VERSION).	TCCCTGAGGAGCCCTTTGAGCCTGT	0.217383
MIR-351_RNO-MIR-351_MMU-MIR-351.	TCCCTGAGGAGCCCTTTGAGCCTGA	0.327968
MIR-352_RNO-MIR-352	AGAGTAGTAGGTTGCATAGTA	2.21728
MIR-361-5P_HSA-MIR-361-5P_MMU-MIR-361_RNO-MIR-361	TTATCAGAATCTCCAGGGGTAC	0.734481
MIR-362-3P_HSA-MIR-362-3P	AACACACCTATTCAAGGATTCA	0.0209713
MIR-362-3P_MMU-MIR-362-3P_RNO-MIR-362-3P	AACACACCTGTTCAAGGATTCA	0.145343
MIR-362-5P_HSA-MIR-362-5P	AATCCTTGGAACCTAGGTGTGAGT	0.273744
MIR-362-5P_MMU-MIR-362-5P_RNO-MIR-362-5P	AATCCTTGGAACCTAGGTGTGAAT	0.138207
MIR-363_HSA-MIR-363_MMU-MIR-363_RNO-MIR-363	AATTGCACGGTATCCATCTGTA	0.616518
MIR-363*_RNO-MIR-363*_HSA-MIR-363*	CGGGTGGATCACGATGCAATTT	1.67523
MIR-365_HSA-MIR-365_MMU-MIR-365_RNO-MIR-365	TAATGCCCCTAAAAATCCTTAT	0.0116507
MIR-367_HSA-MIR-367_MMU-MIR-367	AATTGCACTTTAGCAATGGTGA	0.00587391
MIR-369-3P_HSA-MIR-369-3P_MMU-MIR-369-3P_RNO-MIR-369-3P	AATAATACATGGTTGATCTTT	0.178887
MIR-369-5P_HSA-MIR-369-5P_MMU-MIR-369-5P_RNO-MIR-369-5P	AGATCGACCGTGTTATATTCGC	0.0670402
MIR-370_HSA-MIR-370_MMU-MIR-370_RNO-MIR-370	GCCTGCTGGGGTGGAACCTGGT	0.473359
MIR-371-3P_HSA-MIR-371-3P	AAGTGCCGCCATCTTTTGAGTGT	0.0235442
MIR-371-5P_HSA-MIR-371-5P	ACTCAAACTGTGGGGGCACT	3.93358
MIR-372_HSA-MIR-372	AAAGTGCTGCGACATTTGAGCGT	0.108012
MIR-373_HSA-MIR-373	GAAGTGCTTCGATTTTGGGGTGT	0.0103886
MIR-373*_HSA-MIR-373*	ACTCAAAATGGGGGCGCTTTCC	0.608022
MIR-374*_MMU-MIR-374*	GGTTGTATTATCATTGTCCGAG	0.0330104
MIR-374A_HSA-MIR-374A	TTATAATACAACCTGATAAGTG	0.0315055
MIR-374B_HSA-MIR-374B_MMU-MIR-374_RNO-MIR-374	ATATAATACAACCTGCTAAGTG	0.0670888
MIR-375_HSA-MIR-375_MMU-MIR-375_RNO-MIR-375	TTTGTTCGTTCGGCTCGCGTGA	12.1294
MIR-376A_HSA-MIR-376A	ATCATAGAGGAAAATCCACGT	0.500302
MIR-376A_MMU-MIR-376A_RNO-MIR-376A	ATCGTAGAGGAAAATCCACGT	0.132673
MIR-376A*_RNO-MIR-376A*_HSA-MIR-376A*_MMU-MIR-376A*	GGTAGATTCTCCTTCTATGAG	0.0393212
MIR-376B_HSA-MIR-376B	ATCATAGAGGAAAATCCATGTT	0.285783
MIR-376B_MMU-MIR-376B_RNO-MIR-376B.	ATCATAGAGGAACATCCACTT	2.87957
MIR-376B*_RNO-MIR-376B-5P_MMU-MIR-376B*	GTGGATATTCCTTCTATGGTT	1.211
MIR-376C_HSA-MIR-376C_(HSA-MIR-368)	AACATAGAGGAAATTCCACGT	0.318939
MIR-376C_MMU-MIR-376C_RNO-MIR-376C_(MMU-MIR-368)_(RNO-MIR-368)	AACATAGAGGAAATTTCACGT	0.855697
MIR-377_HSA-MIR-377_MMU-MIR-377	ATCACACAAAGGCAACTTTTGT	0.0106798
MIR-377_RNO-MIR-377	ATCACACAAAGGCAACTTTTGG	0.0096604
MIR-378_HSA-MIR-378_MMU-MIR-378_RNO-MIR-378.	ACTGGACTTGGAGTCAGAAGG	9.48029
MIR-378*_HSA-MIR-378*_MMU-MIR-378*_RNO-MIR-378*	CTCCTGACTCCAGGTCCTGTGT	0.297433
MIR-379_HSA-MIR-379_MMU-MIR-379_RNO-MIR-379	TGGTAGACTATGGAACGTAGG	3.36026
MIR-380-3P_HSA-MIR-380-3P	TATGTAATATGGTCCACATCTT	0.0411174
MIR-380-3P_MMU-MIR-380-3P_RNO-MIR-380-3P	TATGTAGTATGGTCCACATCTT	0.115973
MIR-380-5P_HSA-MIR-380*_MMU-MIR-380-5P_RNO-MIR-380	ATGGTTGACCATAGAACATGCG	4.5264
MIR-381_HSA-MIR-381_MMU-MIR-381_RNO-MIR-381	TATACAAGGGCAAGCTCTCTGT	1.12988
MIR-382_HSA-MIR-382_MMU-MIR-382_RNO-MIR-382	GAAGTTGTTCGTGGTGGATTCG	0.475787
MIR-382*_RNO-MIR-382*_(MM-MIR-382*)	AATCATTCACGGACAACACTT	4.82728
MIR-383_HSA-MIR-383	AGATCAGAAGGTGATTGTGGCT	2.26267
MIR-383_MMU-MIR-383_RNO-MIR-383	AGATCAGAAGGTGACTGTGGCT	5.32598
MIR-384-3P_HSA-MIR-384_(HSA-MIR-384-3P)	ATTCCTAGAAATTGTTCATAAT	0.0300492
MIR-384-3P_MMU-MIR-384-3P_RNO-MIR-384-3P	ATTCCTAGAAATTGTTCACAAT	0.098303
MIR-384-5P_HSA-MIR-384-5P	TTTAAACAATTCCTAGACAATAT	0.0282045
MIR-384-5P_MMU-MIR-384-5P_RNO-MIR-384-5P	TGTAAACAATTCCTAGGCAATGT	0.0995652
MIR-409-3P_HSA-MIR-409-3P_RNO-MIR-409-3P_MMU-MIR-409-3P	GAATGTTGCTCGGTGAACCCCT	0.784871
MIR-409-5P_HSA-MIR-409-5P_MMU-MIR-409-5P_RNO-MIR-409-5P	AGGTTACCCGAGCAACTTTGCAT	0.113352
MIR-410_HSA-MIR-410_MMU-MIR-410_RNO-MIR-410.	AATATAACACAGATGGCCTGT	0.0415543
MIR-411_HSA-MIR-411_MMU-MIR-411_RNO-MIR-411	TAGTAGACCGTATAGCGTACG	1.75445
MIR-411*_HSA-MIR-411*_MMU-MIR-411*	AACACGGTCCACTAACCCTCAGT	0.34559
MIR-411*_HSA-MIR-411*_MMU-MIR-411*.	TATGTAACACGGTCCACTAACC	0.182431
MIR-412_HSA-MIR-412_MMU-MIR-412_RNO-MIR-412.	TTCACCTGGTCCACTAGCCG	0.0214568
MIR-421-3P_HSA-MIR-421-3P_MMU-MIR-421-3P_RNO-MIR-421-3P_(HSA-MIR-421)_(MMU-MIR-421)	ATCAACAGACATTAATTGGGCGC	0.112478
MIR-421-5P_HSA-MIR-421-5P_MMU-MIR-421-5P_RNO-MIR-421-5P_(RNO-MIR-421)	GGCCTCATTAAATGTTTGTTG	0.0402436
MIR-422A_HSA-MIR-422A	ACTGGACTTAGGGTCAGAAGGC	17.0191
MIR-423-3P_HSA-MIR-423-3P_MMU-MIR-423-3P_RNO-MIR-423	AGCTCGGTCTGAGGCCCCTCAGT	2.51913
MIR-423-5P_HSA-MIR-423-5P_MMU-MIR-423-5P_RNO-MIR-423-5P	TGAGGGGCAGAGAGCGAGACTTT	0.146265
MIR-425_HSA-MIR-425_MMU-MIR-425_RNO-MIR-425	AATGACACGATCACTCCCGTTGA	0.136216
MIR-425*_MMU-MIR-425*_HSA-MIR-425*	ATCGGGAATGTCGTGTCCGCC	0.13044
MIR-429_HSA-MIR-429	TAATACTGTCTGGTAAAACCGT	0.116847
MIR-429_MMU-MIR-429_RNO-MIR-429	TAATACTGTCTGGTAATGCCGT	0.113449
MIR-431_HSA-MIR-431_MMU-MIR-431_RNO-MIR-431.	TGTCTTGCAGGCCGTCATGCA	0.266607
MIR-432_HSA-MIR-432	TCTTGGAGTAGGTCATTGGGTGG	1.79086
MIR-432*_HSA-MIR-432*	CTGGATGGCTCCTCCATGTCT	0.0558749
MIR-433-3P_MMU-MIR-433_(MMU-MIR-433-3P)_HSA-MIR-433_RNO-MIR-433	ATCATGATGGGCTCCTCGGTGT	1.94999
MIR-433-5P_MMU-MIR-433*_(MMU-MIR-433-5P)	TACGGTGAGCCTGTCATTATTC	0.248112
MIR-434-3P_MMU-MIR-434-3P_RNO-MIR-434	TTTGAACCATCACTCGACTCCT	2.80219
MIR-434-5P_MMU-MIR-434-5P_RNO-MIR-434-5P	GCTCGACTCATGGTTTGAACCA	1.28289
MIR-448_HSA-MIR-448_MMU-MIR-448_RNO-MIR-448	TTGCATATGTAGGATGTCCCAT	5.65206
MIR-449A_HSA-MIR-449A_MMU-MIR-449A_RNO-MIR-449A	TGGCAGTGTATTGTTAGCTGGT	0.0300006
MIR-449B_HSA-MIR-449B	AGGCAGTGTATTGTTAGCTGGC	0.0228646
MIR-449B_MMU-MIR-449B	AGGCAGTGTTGTTAGCTGGC	0.0036894
MIR-449B_RNO-MIR-449B	AGGCAGTGTGTTGTTAGCTGGC	0.0131556
MIR-449C_MMU-MIR-449C	AGGCAGTGCATTGCTAGCTGG	0.00276705
MIR-450A-5P_HSA-MIR-450A_MMU-MIR-450A-5P_RNO-MIR-450A-2	TTTTGCGATGTGTTCCTAATAT	0.0722831
MIR-450A-5P_RNO-MIR-450A-1	TTTTGCGATGTGTTCCTAATGT	0.127575
MIR-450B-3P_MMU-MIR-450B-3P	ATTGGGAACATTTTGCATGCAT	2.91608
MIR-450B-5P_HSA-MIR-450B-5P	TTTTGCAATATGTTCCTGAATA	1.62091
MIR-450B-5P_MMU-MIR-450B-5P	TTTTGCAGTATGTTCCTGAATA	0.320686
MIR-450B-5P_RNO-MIR-450B-5P	TTTTGCAGTATGTTCCTGTATA	0.0455349
MIR-451_HSA-MIR-451_MMU-MIR-451_RNO-MIR-451.	AAACCGTTACCATTACTGAGTT	0.0364085
MIR-452_HSA-MIR-452_MMU-MIR-452	AACTGTTTGCAGAGGAAACTGA	0.227966
MIR-452*_HSA-MIR-452*	CTCATCTGCAAAGAAGTAAGTG	0.0252918
MIR-452*_HSA-MIR-452*.	TCAGTCTCATCTGCAAAGAAG	0.0995652
MIR-453_HSA-MIR-453	AGGTTGTCCGTGGTGAGTTCGCA	0.776667
MIR-453_MMU-MIR-453	AGGTTGCCTCATAGTGAGCTTGCA	0.179955
MIR-453_RNO-MIR-453	AGGTTGTCCATAGTGAGTTTGCA	0.236413
MIR-454_1_HSA-MIR-454	TAGTGCAATATTGCTTATAGGGT	0.0425252
MIR-454*_HSA-MIR-454*	ACCCTATCAATATTGTCTCTGC	1.55508
MIR-455-3P_HSA-MIR-455-3P	GCAGTCCATGGGCATATACAC	0.0953903
MIR-455-3P_MMU-MIR-455_RNO-MIR-455-3P.	GCAGTCCACGGGCATATACAC	0.186994
MIR-455-5P_HSA-MIR-455-5P_MMU-MIR-455*_RNO-MIR-455	TATGTGCCTTTGGACTACATCG	0.0968467
MIR-463_MMU-MIR-463	TGATAGACACCATATAAGGTAG	0.00883514
MIR-463_RNO-MIR-463	TGATAGACGCCAATTTGGGTAG	0.0172334
MIR-463*_MMU-MIR-463*	TACCTAATTTGTTGTCCATCA	0.205053
MIR-464_MMU-MIR-464	TACCAAGTTTATTCTGTGAGATA	0.811085
MIR-465-3P_RNO-MIR-465-3P	GATCAGTGCCTTTCTGAGTAGA	0.0233015
MIR-465-5P_RNO-MIR-465	TATTTAGAACGGTGCTGGTGTGA	5.06972
MIR-465A-465B-465C-3P_MMU-MIR-465A-3P_MMU-MIR-465B-3P_MMU-MIR-465C-3P	GATCAGGGCCTTTCTAAGTAGA	2.01383
MIR-465A-5P_MMU-MIR-465A-5P	TATTTAGAATGGCACTGATGTGA	0.0444184
MIR-465B-5P_MMU-MIR-465B-5P	TATTTAGAATGGTGCTGATCTG	0.660354
MIR-465C-5P_MMU-MIR-465C-5P	TATTTAGAATGGCGCTGATCTG	2.87962
MIR-465D_MMU-MIR-465D	TATTTAGAATGGTACTGATGTG	3.19516
MIR-466A-466B-466C-466E-3P_MMU-MIR-466A-3P_MMU-MIR-466B-3P_MMU-MIR-466C-3P_MMU-MIR-466E-3P	TATACATACACGCACACATAAGA	0.112672
MIR-466A-5P_MMU-MIR-466A-5P	TATGTGTGTGTACATGTACATA	0.75953
MIR-466B-5P_RNO-MIR-466B	GATGTGTGTGTACATGTACATG	0.267384
MIR-466B-5P-MIR-466K_MMU-MIR-466B-5P_MMU-MIR-466K	TATGTGTGTGTGTATGTCCATG	0.272918
MIR-466C-5P_MMU-MIR-466C-5P	GATGTGTGTGTGCATGTACATA	0.249811
MIR-466C-5P_RNO-MIR-466C	TGTGATGTGTGCATGTACATG	0.198062
MIR-466D-5P_MMU-MIR-466D-5P	TGTGTGTGCGTACATGTACATG	0.0826716
MIR-466E-5P_MMU-MIR-466E-5P	GATGTGTGTGTACATGTACATA	0.0245636
MIR-466F-5P_MMU-MIR-466F-5P_(MMU-MIR-466F)	TACGTGTGTGTGCATGTGCATG	0.30355
MIR-466G_MMU-MIR-466G	ATACAGACACATGCACACACA	0.158013
MIR-466H_MMU-MIR-466H	TGTGTGCATGTGCTTGTGTGTA	0.228743
MIR-467A-467B_MMU-MIR-467A_MMU-MIR-467B_RNO-MIR-467A	TAAGTGCCTGCATGTATATGCG	0.231607
MIR-467A*-467D*_MMU-MIR-467A*_MMU-MIR-467D*	ATATACATACACACACCTACAC	0.0451951
MIR-467B*_MMU-MIR-467B*	ATATACATACACACACCAACAC	0.0821376
MIR-467C_MMU-MIR-467C	TAAGTGCGTGCATGTATATGTG	1.11629
MIR-467D_MMU-MIR-467D	TAAGTGCGCGCATGTATATGCG	0.665257
MIR-467E_MMU-MIR-467E	ATAAGTGTGAGCATGTATATGT	0.0853901
MIR-468_MMU-MIR-468	TATGACTGATGTGCGTGTGTCTG	0.499816
MIR-469_MMU-MIR-469	TGCCTCTTTCATTGATCTTGGTGTCC	0.0208742
MIR-470_MMU-MIR-470	TTCTTGGACTGGCACTGGTGAGT	13.8186
MIR-471_MMU-MIR-471_RNO-MIR-471.	TACGTAGTATAGTGCTTTTCAC	0.116993
MIR-483-3P_HSA-MIR-483-3P.	TCACTCCTCTCCTCCCGTCTT	0.231558
MIR-483-3P_MMU-MIR-483*_RNO-MIR-483.	TCACTCCTCCCCTCCCGTCTT	0.0525254
MIR-483-5P_HSA-MIR-483-5P	AAGACGGGAGGAAAGAAGGGAG	0.0138352
MIR-483-5P_MMU-MIR-483_RNO-MIR-483-5P	AAGACGGGAGAAGAGAAGGGAG	0.00621372
MIR-484_HSA-MIR-484_MMU-MIR-484_RNO-MIR-484	TCAGGCTCAGTCCCCTCCCGAT	0.0985943
MIR-485-3P_HSA-MIR-485-3P_MMU-MIR-485*_RNO-MIR-485-3P	GTCATACACGGCTCTCCTCTCT	0.325735
MIR-485-3P_HSA-MIR-485-3P_MMU-MIR-485*_RNO-MIR-485-3P.	GTCATACACGGCTCTCCTCT	0.065147
MIR-485-5P_HSA-MIR-485-5P_MMU-MIR-485_RNO-MIR-485	AGAGGCTGGCCGTGATGAATTC	3.09395
MIR-486-5P_HSA-MIR-486-5P_MMU-MIR-486	TCCTGTACTGAGCTGCCCCGAG	1.79756
MIR-487A_HSA-MIR-487A	AATCATACAGGGACATCCAGTT	0.621663
MIR-487B_HSA-MIR-487B_MMU-MIR-487B_RNO-MIR-487B	AATCGTACAGGGTCATCCACTT	1.25706
MIR-488_HSA-MIR-488	TTGAAAGGCTATTTCTTGGTCT	0.0141751
MIR-488_MMU-MIR-488_RNO-MIR-488.	TTGAAAGGCTGTTTCTTGGTCT	0.165392
MIR-488*_HSA-MIR-488*	CCCAGATAATGGCACTCTCAA	0.323502
MIR-488*_MMU-MIR-488*	CCCAGATAATAGCACTCTCAA	2.70447
MIR-489_HSA-MIR-489.	GTGACATCACATATACGGCAGC	0.188305
MIR-489_MMU-MIR-489	AATGACACCACATATATGGCAGC	0.0269423
MIR-489_RNO-MIR-489	AATGACATCACATATATGGCAGC	0.00854387
MIR-490-3P_HSA-MIR-490-3P_MMU-MIR-490_RNO-MIR-490	CAACCTGGAGGACTCCATGCTG	0.394863
MIR-490-5P_HSA-MIR-490-5P_MMU-MIR-490-5P_RNO-MIR-490-5P	CCATGGATCTCCAGGTGGGT	0.0814095
MIR-491-3P_HSA-MIR-491-3P_MMU-MIR-491-3P	CTTATGCAAGATTCCCTTCTAC	0.0301463
MIR-491-5P_HSA-MIR-491-5P_MMU-MIR-491.	AGTGGGGAACCCTTCCATGAGG	0.0419426
MIR-492_HSA-MIR-492	AGGACCTGCGGGACAAGATTCTT	4.6966
MIR-493_MMU-MIR-493	TGAAGGTCCTACTGTGTGCCAGG	2.44112
MIR-493_RNO-MIR-493_HSA-MIR-493	TGAAGGTCTACTGTGTGCCAGG	4.05154
MIR-493*_HSA-MIR-493*	TTGTACATGGTAGGCTTTCATT	4.23052
MIR-494_HSA-MIR-494_MMU-MIR-494_RNO-MIR-494.	TGAAACATACACGGGAAACCTC	0.367823
MIR-495_HSA-MIR-495_MMU-MIR-495_RNO-MIR-495.	AAACAAACATGGTGCACTTCTT	0.0462146
MIR-496_1_HSA-MIR-496_MMU-MIR-496_RNO-MIR-496.	TGAGTATTACATGGCCAATCTCC	0.00660208
MIR-496_3_HSA-MIR-496_MMU-MIR-496_RNO-MIR-496_(EDITED_VERSION)	TGAGTATTACATGGCCAATCTCT	0.0139323
MIR-497_HSA-MIR-497_MMU-MIR-497_RNO-MIR-497	CAGCAGCACACTGTGGTTTGT	0.0732054
MIR-497_HSA-MIR-497_MMU-MIR-497_RNO-MIR-497.	CAGCAGCACACTGTGGTTTGTA	0.0139323
MIR-498_HSA-MIR-498	TTTCAAGCCAGGGGGCGTTTTTC	0.390591
MIR-499-5P_HSA-MIR-499-5P_MMU-MIR-499_RNO-MIR-499	TTAAGACTTGCAGTGATGTTT	0.222383
MIR-500-3P_HSA-MIR-500*	ATGCACCTGGGCAAGGATTCTG	4.50116
MIR-500-3P_MMU-MIR-500_RNO-MIR-500	AATGCACCTGGGCAAGGGTTCA	0.0446611
MIR-500-5P_HSA-MIR-500	TAATCCTTGCTACCTGGGTGAGA	0.0426708
MIR-501-3P_HSA-MIR-501-3P	AATGCACCCGGGCAAGGATTCT	1.5193
MIR-501-3P_MMU-MIR-501-3P_RNO-MIR-501-3P	AATGCACCCGGGCAAGGATTTG	1.54193
MIR-501-5P_HSA-MIR-501-5P	AATCCTTTGTCCCTGGGTGAGA	0.119954
MIR-501-5P_MMU-MIR-501-5P_RNO-MIR-501	AATCCTTTGTCCCTGGGTGAAA	0.0967981
MIR-502-3P_HSA-MIR-502-3P	AATGCACCTGGGCAAGGATTCA	0.235151
MIR-502-5P_HSA-MIR-502-5P	ATCCTTGCTATCTGGGTGCTA	0.0105827
MIR-503_HSA-MIR-503	TAGCAGCGGGAACAGTTCTGCAG	0.0121362
MIR-503_MMU-MIR-503_RNO-MIR-503	TAGCAGCGGGAACAGTACTGCAG	0.00888368
MIR-504_HSA-MIR-504_MMU-MIR-504	AGACCCTGGTCTGCACTCTATC	1.82873
MIR-504_RNO-MIR-504	AGACCCTGGTCTGCACTCTGTC	1.32857
MIR-505_HSA-MIR-505_RNO-MIR-505	CGTCAACACTTGCTGGTTTCCT	0.0670402
MIR-505_MMU-MIR-505	CGTCAACACTTGCTGGTTTTCT	0.0150003
MIR-506_HSA-MIR-506	TAAGGCACCCTTCTGAGTAGA	1.9081
MIR-507_HSA-MIR-507	TTTTGCACCTTTTGGAGTGAA	0.0773803
MIR-508-3P_HSA-MIR-508-3P	TGATTGTAGCCTTTTGGAGTAGA	1.59319
MIR-508-5P_HSA-MIR-508-5P	TACTCCAGAGGGCGTCACTCATG	2.26165
MIR-509-3-5P_HSA-MIR-509-3-5P	TACTGCAGACGTGGCAATCATG	3.27953
MIR-509-3P_HSA-MIR-509-3P.	TGATTGGTACGTCTGTGGGTAG	1.3911
MIR-509-3P_MMU-MIR-509-3P	TGATTGACATTTCTGTAATGG	0.0974292
MIR-509-3P_RNO-MIR-509-3P	TGATTGACATGTCTGCAGTGG	1.28037
MIR-509-5P_HSA-MIR-509-5P	TACTGCAGACAGTGGCAATCAA	0.321317
MIR-509-5P_MMU-MIR-509-5P	TACTCCAGAATGTGGCAATCAT	0.0783997
MIR-509-5P_RNO-MIR-509-5P	TACTCCAGAATATGGCAATCAT	0.00922349
MIR-510_HSA-MIR-510.	TACTCAGGAGAGTGGCAATCAC	0.160489
MIR-511_HSA-MIR-511	GTGTCTTTTGCTCTGCAGTCA	0.476175
MIR-511_MMU-MIR-511_RNO-MIR-511	ATGCCTTTTGCTCTGCACTCA	0.617246
MIR-512-3P_HSA-MIR-512-3P	AAGTGCTGTCATAGCTGAGGTC	0.568313
MIR-512-5P_HSA-MIR-512-5P	CACTCAGCCTTGAGGGCACTTTC	0.0341269
MIR-513A-3P_HSA-MIR-513A-3P	TAAATTTCACCTTTCTGAGAAGG	0.014612
MIR-513A-5P_HSA-MIR-513A-5P.	TTCACAGGGAGGTGTCAT	0.388406
MIR-514_HSA-MIR-514	ATTGACACTTCTGTGAGTAGA	0.435446
MIR-515-3P_HSA-MIR-515-3P	GAGTGCCTTCTTTTGGAGCGTT	0.0096604
MIR-515-5P_HSA-MIR-515-5P	TTCTCCAAAAGAAAGCACTTTCTG	0.0110682
MIR-516A-3P-MIR-516*_HSA-MIR-516A-3P_HSA-MIR-516B*	TGCTTCCTTTCAGAGGGT	0.0109711
MIR-516A-5P_HSA-MIR-516A-5P	TTCTCGAGGAAAGAAGCACTTTC	1.04808
MIR-516B_HSA-MIR-516B.	ATCTGGAGGTAAGAAGCACTTT	1.50921
MIR-517*_HSA-MIR-517*	CCTCTAGATGGAAGCACTGTCT	0.171169
MIR-517A-MIR-517B_2_HSA-MIR-517A_HSA-MIR-517B	ATCGTGCATCCCTTTAGAGTGT	0.0208257
MIR-517C_HSA-MIR-517C	ATCGTGCATCCTTTTAGAGTGT	0.0142236
MIR-518A-3P_HSA-MIR-518A-3P	GAAAGCGCTTCCCTTTGCTGGA	0.0220393
MIR-518A-5P-527_1_HSA-MIR-518A-5P_HSA-MIR-527	CTGCAAAGGGAAGCCCTTTCA	0.00810696
MIR-518B_HSA-MIR-518B	CAAAGCGCTCCCCTTTAGAGGT	0.0938854
MIR-518C_HSA-MIR-518C	CAAAGCGCTTCTCTTTAGAGTGT	0.00718462
MIR-518C*_HSA-MIR-518C*	TCTCTGGAGGGAAGCACTTTCTG	0.178208
MIR-518D-3P_HSA-MIR-518D-3P	CAAAGCGCTTCCCTTTGGAGCG	0.271365
MIR-518D-5P-520C-5P-526A_HSA-MIR-518D-5P_HSA-MIR-520C-5P_HSA-MIR-526A	CTCTAGAGGGAAGCACTTTCTG	0.0575255
MIR-518E_HSA-MIR-518E.	CTCTAGAGGGAAGCGCTTTCTG	0.0591274
MIR-518E*-519A*-1-519B-5P-519C-5P-522*-523*-526C_HSA-MIR-518E*_HSA-MIR-519A*_HSA-MIR-519B-5P_HSA-MIR-519C-5P_(HSA-MIR-526C)_HSA-MIR-522*_HSA-MIR-523*	AAAGCGCTTCCCTTCAGAGTG	0.695888
MIR-518F_HSA-MIR-518F	GAAAGCGCTTCTCTTTAGAGG	0.118012
MIR-518F*_HSA-MIR-518F*	CTCTAGAGGGAAGCACTTTCTG	0.0616032
MIR-519A_HSA-MIR-519A.	AAAGTGCATCCTTTTAGAGTGT	0.00951476
MIR-519B-3P_HSA-MIR-519B-3P.	AAAGTGCATCCTTTTAGAGGTT	0.18913
MIR-519C-3P_HSA-MIR-519C-3P	AAAGTGCATCTTTTTAGAGGAT	0.0142236
MIR-519D_HSA-MIR-519D.	CAAAGTGCCTCCCTTTAGAGTG	0.0223791
MIR-519E_HSA-MIR-519E	AAGTGCCTCCTTTTAGAGTGTT	0.00427193
MIR-519E*_HSA-MIR-519E*	TTCTCCAAAAGGGAGCACTTTC	0.0397096
MIR-520A-3P_HSA-MIR-520A-3P	AAAGTGCTTCCCTTTGGACTGT	0.282967
MIR-520A-5P_HSA-MIR-520A-5P	CTCCAGAGGGAAGTACTTTCT	1.1493
MIR-520C-3P-520F-520B_3_HSA-MIR-520C-3P_HSA-MIR-520F_HSA-MIR-520B	AAAGTGCTTCCTTTTAGAGGGT	0.098303
MIR-520D-3P_HSA-MIR-520D-3P.	AAAGTGCTTCTCTTTGGTGGGT	0.0442242
MIR-520D-5P_HSA-MIR-520D-5P.	CTACAAAGGGAAGCCCTTTC	0.0873805
MIR-520E_HSA-MIR-520E	AAAGTGCTTCCTTTTTGAGGGT	0.0872834
MIR-520G_HSA-MIR-520G	ACAAAGTGCTTCCCTTTAGAGTGT	0.00354376
MIR-520H_HSA-MIR-520H	AAAGTGCTTCCCTTTAGAGTTA	0.00864096
MIR-521_HSA-MIR-521	AACGCACTTCCCTTTAGAGTGT	0.00203888
MIR-522_HSA-MIR-522.	AAAATGGTTCCCTTTAGAGTGT	0.100876
MIR-523_HSA-MIR-523	GAACGCGCTTCCCTATAGAGGGT	0.01034
MIR-524-3P_HSA-MIR-524-3P	GAAGGCGCTTCCCTTTGGAGT	0.0421853
MIR-524-5P_HSA-MIR-524-5P	CTACAAAGGGAAGCACTTTCTC	0.675451
MIR-525-3P_HSA-MIR-525-3P	GAAGGCGCTTCCCTTTAGAGCG	0.0376707
MIR-525-5P_HSA-MIR-525-5P	CTCCAGAGGGATGCACTTTCT	0.916524
MIR-526B_HSA-MIR-526B.	CTCTTGAGGGAAGCACTTTCTGT	0.459864
MIR-526B*_HSA-MIR-526B*	GAAAGTGCTTCCTTTTAGAGGC	0.120585
MIR-532-3P_HSA-MIR-532-3P_MMU-MIR-532-3P_RNO-MIR-532-3P	CCTCCCACACCCAAGGCTTGCA	0.0309715
MIR-532-5P_HSA-MIR-532-5P_MMU-MIR-532-5P	CATGCCTTGAGTGTAGGACCGT	0.226461
MIR-532-5P_RNO-MIR-532-5P	CATGCCTTGAGTGTAGGACTGT	0.203208
MIR-539_HSA-MIR-539_MMU-MIR-539_RNO-MIR-539	GGAGAAATTATCCTTGGTGTGT	0.0211169
MIR-540-3P_MMU-MIR-540-3P_RNO-MIR-540	AGGTCAGAGGTCGATCCTGG	0.352774
MIR-540-5P_MMU-MIR-540-5P_RNO-MIR-540-5P	CAAGGGTCACCCTCTGACTCTGT	0.00349522
MIR-541-5P_HSA-MIR-541*	AAAGGATTCTGCTGTCGGTCCCACT	0.256462
MIR-541-5P_MMU-MIR-541_RNO-MIR-541	AAGGGATTCTGATGTTGGTCACACT	1.01871
MIR-542-3P_HSA-MIR-542-3P_MMU-MIR-542-3P_RNO-MIR-542-3P	TGTGACAGATTGATAACTGAAA	0.529477
MIR-542-5P_HSA-MIR-542-5P_MMU-MIR-542-5P_RNO-MIR-542-5P	TCGGGGATCATCATGTCACGAGA	0.119614
MIR-542-5P_HSA-MIR-542-5P_MMU-MIR-542-5P_RNO-MIR-542-5P.	CTCGGGGATCATCATGTCACGA	0.0412144
MIR-543-3P_HSA-MIR-543_MMU-MIR-543_RNO-MIR-543*	AAACATTCGCGGTGCACTTCTT	0.177188
MIR-544_HSA-MIR-544	ATTCTGCATTTTTAGCAAGTTC	0.00558264
MIR-544_MMU-MIR-544_RNO-MIR-544	ATTCTGCATTTTTAGCAAGCTC	0.00907786
MIR-545_HSA-MIR-545	TCAGCAAACATTTATTGTGTGC	0.00669917
MIR-546_MMU-MIR-546	ATGGTGGCACGGAGTC	1.07527
MIR-547_MMU-MIR-547.	CTTGGTACATCTTTGAGTGAGT	0.916767
MIR-547_RNO-MIR-547	ATTGGTACTTCTTTAAGTGAGA	1.39314
MIR-548A-3P_HSA-MIR-548A-3P	CAAAACTGGCAATTACTTTTGC	0.215053
MIR-548B-3P_HSA-MIR-548B-3P	CAAGAACCTCAGTTGCTTTTGT	0.0389814
MIR-548C-3P_HSA-MIR-548C-3P	CAAAAATCTCAATTACTTTTGC	0.0196121
MIR-548C-5P_HSA-MIR-548C-5P	AAAAGTAATTGCGGTTTTTGCC	0.0110196
MIR-548D-3P_HSA-MIR-548D-3P	CAAAAACCACAGTTTCTTTTGC	0.00106798
MIR-549_HSA-MIR-549	TGACAACTATGGATGAGCTCT	3.17176
MIR-550_HSA-MIR-550	AGTGCCTGAGGGAGTAAGAGCCC	0.00543701
MIR-550*_HSA-MIR-550*	TGTCTTACTCCCTCAGGCACAT	0.068448
MIR-551A_HSA-MIR-551A	GCGACCCACTCTTGGTTTCCA	0.0109226
MIR-551B_HSA-MIR-551B_MMU-MIR-551B_RNO-MIR-551B	GCGACCCATACTTGGTTTCAG	0.00126216
MIR-552_HSA-MIR-552	AACAGGTGACTGGTTAGACAA	2.57457
MIR-553_HSA-MIR-553	AAAACGGTGAGATTTTGTTTT	0.107866
MIR-554_HSA-MIR-554	GCTAGTCCTGACTCAGCCAGT	0.0642732
MIR-555_HSA-MIR-555	AGGGTAAGCTGAACCTCTGAT	0.486321
MIR-556-5P_HSA-MIR-556-5P	GATGAGCTCATTGTAATATGAG	0.157673
MIR-557_HSA-MIR-557	GTTTGCACGGGTGGGCCTTGTCT	0.881475
MIR-558_HSA-MIR-558	TGAGCTGCTGTACCAAAAT	0.582488
MIR-559_HSA-MIR-559	TAAAGTAAATATGCACCAAAA	0.031991
MIR-560_HSA-MIR-560_(DELETED_IN_MIRBASE_10.1)	GCGTGCGCCGGCCGGCCGCC	0.00383503
MIR-561_HSA-MIR-561	CAAAGTTTAAGATCCTTGAAGT	0.0121362
MIR-562_HSA-MIR-562	AAAGTAGCTGTACCATTTGC	0.275977
MIR-563_HSA-MIR-563	AGGTTGACATACGTTTCCC	0.00538846
MIR-564_HSA-MIR-564	AGGCACGGTGTCAGCAGGC	0.175343
MIR-565_HSA-MIR-565_(DELETED_IN_MIRBASE_10.1)	GGCTGGCTCGCGATGTCTGTTT	0.0197091
MIR-566_HSA-MIR-566	GGGCGCCTGTGATCCCAAC	0.0205344
MIR-567_HSA-MIR-567	AGTATGTTCTTCCAGGACAGAAC	0.0669431
MIR-568_HSA-MIR-568_MMU-MIR-568_RNO-MIR-568	ATGTATAAATGTATACACAC	0.00131071
MIR-569_HSA-MIR-569	AGTTAATGAATCCTGGAAAGT	0.394523
MIR-570_HSA-MIR-570	CGAAAACAGCAATTACCTTTGC	0.0464573
MIR-571_HSA-MIR-571	TGAGTTGGCCATCTGAGTGAG	1.9232
MIR-572_HSA-MIR-572	GTCCGCTCGGCGGTGGCCCA	0.0773803
MIR-573_HSA-MIR-573	CTGAAGTGATGTGTAACTGATCAG	0.0690791
MIR-574-3P_MMU-MIR-574-3P_HSA-MIR-574-3P	CACGCTCATGCACACACCCACA	0.176023
MIR-574-5P_HSA-MIR-574-5P_MMU-MIR-574-5P	TGAGTGTGTGTGTGTGAGTGTGT	0.682247
MIR-575_HSA-MIR-575	GAGCCAGTTGGACAGGAGC	10.5893
MIR-576-3P_HSA-MIR-576-3P	AAGATGTGGAAAAATTGGAATC	2.46864
MIR-576-5P_HSA-MIR-576-5P	ATTCTAATTTCTCCACGTCTTTG	0.443941
MIR-577_HSA-MIR-577	TAGATAAAATATTGGTACCTG	0.0297579
MIR-578_HSA-MIR-578	CTTCTTGTGCTCTAGGATTGT	0.3169
MIR-579_HSA-MIR-579	TTCATTTGGTATAAACCGCGATT	0.0143207
MIR-580_HSA-MIR-580	TTGAGAATGATGAATCATTAGG	0.351512
MIR-581_HSA-MIR-581	TCTTGTGTTCTCTAGATCAGT	0.843076
MIR-582-3P_HSA-MIR-582-3P	TAACTGGTTGAACAACTGAACC	0.400251
MIR-582-3P_MMU-MIR-582-3P_RNO-MIR-582-3P	CCTGTTGAACAACTGAACCCAA	0.330784
MIR-582-5P_HSA-MIR-582-5P_MMU-MIR-582-5P_RNO-MIR-582	TTACAGTTGTTCAACCAGTTACT	0.452776
MIR-582-5P_HSA-MIR-582-5P_MMU-MIR-582-5P_RNO-MIR-582.	TACAGTTGTTCAACCAGTTACT	0.127478
MIR-583_HSA-MIR-583	CAAAGAGGAAGGTCCCATTAC	0.327968
MIR-584_HSA-MIR-584	TTATGGTTTGCCTGGGACTGAG	1.20522
MIR-585_HSA-MIR-585	TGGGCGTATCTGTATGCTA	0.538992
MIR-586_HSA-MIR-586	TATGCATTGTATTTTTAGGTCC	0.184761
MIR-587_HSA-MIR-587	TTTCCATAGGTGATGAGTCAC	0.0785453
MIR-588_HSA-MIR-588	TTGGCCACAATGGGTTAGAAC	1.44406
MIR-589*_HSA-MIR-589*	TCAGAACAAATGCCGGTTCCCAGA	0.205296
MIR-590-3P_HSA-MIR-590-3P_MMU-MIR-590-3P	TAATTTTATGTATAAGCTAGT	0.0429621
MIR-590-3P_RNO-MIR-590-3P	TAATTTTATGTATGAGCTGGT	0.893805
MIR-590-5P_HSA-MIR-590-5P_MMU-MIR-590-5P	GAGCTTATTCATAAAAGTGCAG	0.00233015
MIR-590-5P_RNO-MIR-590-5P	GAACTTGCTCATAAAAGTACAG	0.000339813
MIR-591_HSA-MIR-591	AGACCATGGGTTCTCATTGT	0.352289
MIR-592_HSA-MIR-592_MMU-MIR-592_RNO-MIR-592.	TTGTGTCAATATGCGATGATGT	0.0588362
MIR-593*_HSA-MIR-593*	AGGCACCAGCCAGGCATTGCTCAGC	0.0301463
MIR-594_HSA-MIR-594__(DELETED_BETWEEN_MIRBASE_11.0_AND_11.1)	CCCATCTGGGGTGGCCTGTGACTTT	1.18095
MIR-595_HSA-MIR-595	GAAGTGTGCCGTGGTGTGTCT	0.156168
MIR-596_HSA-MIR-596	AAGCCTGCCCGGCTCCTCGGG	0.2385
MIR-597_HSA-MIR-597	TGTGTCACTCGATGACCACTGT	0.0246607
MIR-598-3P_HSA-MIR-598	TACGTCATCGTTGTCATCGTCA	0.56739
MIR-598-3P_MMU-MIR-598_RNO-MIR-598-3P	TACGTCATCGTCGTCATCGTTA	0.400834
MIR-599_HSA-MIR-599_MMU-MIR-599	GTTGTGTCAGTTTATCAAAC	0.047768
MIR-600_HSA-MIR-600	ACTTACAGACAAGAGCCTTGCTC	0.318211
MIR-601_HSA-MIR-601	TGGTCTAGGATTGTTGGAGGAG	0.956622
MIR-602_HSA-MIR-602	GACACGGGCGACAGCTGCGGCCC	0.156023
MIR-603_HSA-MIR-603	CACACACTGCAATTACTTTTGC	0.200101
MIR-604_HSA-MIR-604	AGGCTGCGGAATTCAGGAC	16.5789
MIR-605_HSA-MIR-605	TAAATCCCATGGTGCCTTCTCCT	0.0974778
MIR-606_HSA-MIR-606	AAACTACTGAAAATCAAAGAT	0.0986914
MIR-607_HSA-MIR-607	GTTCAAATCCAGATCTATAAC	0.0231073
MIR-608_HSA-MIR-608	AGGGGTGGTGTTGGGACAGCTCCGT	0.0670402
MIR-609_HSA-MIR-609	AGGGTGTTTCTCTCATCTCT	0.00713607
MIR-610_HSA-MIR-610	TGAGCTAAATGTGTGCTGGGA	0.184276
MIR-611_HSA-MIR-611	GCGAGGACCCCTCGGGGTCTGAC	0.00262141
MIR-612_HSA-MIR-612	GCTGGGCAGGGCTTCTGAGCTCCTT	2.51447
MIR-613_HSA-MIR-613	AGGAATGTTCCTTCTTTGCC	0.0167965
MIR-614_HSA-MIR-614	GAACGCCTGTTCTTGCCAGGTGG	0.00131071
MIR-615-3P_RNO-MIR-615-3P_HSA-MIR-615-3P_MMU-MIR-615-3P	TCCGAGCCTGGGTCTCCCTCTT	0.176945
MIR-615-5P_HSA-MIR-615-5P_MMU-MIR-615-5P_RNO-MIR-615	GGGGGTCCCCGGTGCTCGGATC	0.0418455
MIR-616*_HSA-MIR-616*	ACTCAAAACCCTTCAGTGACTT	0.0186412
MIR-617_HSA-MIR-617	AGACTTCCCATTTGAAGGTGGC	0.0203402
MIR-618_HSA-MIR-618	AAACTCTACTTGTCCTTCTGAGT	0.0327677
MIR-619_HSA-MIR-619	GACCTGGACATGTTTGTGCCCAGT	0.00475738
MIR-620_HSA-MIR-620	ATGGAGATAGATATAGAAAT	4.06693
MIR-621_HSA-MIR-621	GGCTAGCAACAGCGCTTACCT	0.00165052
MIR-622_HSA-MIR-622	ACAGTCTGCTGAGGTTGGAGC	0.371513
MIR-623_HSA-MIR-623	ATCCCTTGCAGGGGCTGTTGGGT	0.260345
MIR-624_HSA-MIR-624	CACAAGGTATTGGTATTACCT	0.00733025
MIR-624*_HSA-MIR-624*	TAGTACCAGTACCTTGTGTTCA	0.0255831
MIR-625_HSA-MIR-625.	AGGGGGAAAGTTCTATAGTCC	0.00805842
MIR-626_HSA-MIR-626	AGCTGTCTGAAAATGTCTT	0.126362
MIR-627_HSA-MIR-627	GTGAGTCTCTAAGAAAAGAGGA	2.02495
MIR-628-3P_HSA-MIR-628-3P	TCTAGTAAGAGTGGCAGTCGA	1.11056
MIR-629_HSA-MIR-629	TGGGTTTACGTTGGGAGAACT	13.0961
MIR-629*_HSA-MIR-629*	GTTCTCCCAACGTAAGCCCAGC	0.0559235
MIR-630_HSA-MIR-630	AGTATTCTGTACCAGGGAAGGT	0.48836
MIR-631_HSA-MIR-631	AGACCTGGCCCAGACCTCAGC	1.87674
MIR-632_HSA-MIR-632	GTGTCTGCTTCCTGTGGGA	2.48816
MIR-633_HSA-MIR-633	CTAATAGTATCTACCACAATAAA	0.116022
MIR-634_HSA-MIR-634	AACCAGCACCCCAACTTTGGAC	0.211898
MIR-635_HSA-MIR-635	ACTTGGGCACTGAAACAATGTCC	0.0902931
MIR-636_HSA-MIR-636.	TGTGCTTGCTCGTCCCGCCCGCA	0.136071
MIR-637_HSA-MIR-637	ACTGGGGGCTTTCGGGCTCTGCGT	0.155489
MIR-638_HSA-MIR-638	AGGGATCGCGGGCGGGTGGCGGCCT	2.75346
MIR-639_HSA-MIR-639	ATCGCTGCGGTTGCGAGCGCTGT	0.0121847
MIR-640_HSA-MIR-640	ATGATCCAGGAACCTGCCTCT	0.193645
MIR-641_HSA-MIR-641	AAAGACATAGGATAGAGTCACCTC	0.52103
MIR-642_HSA-MIR-642	GTCCCTCTCCAAATGTGTCTTG	0.00830114
MIR-643_HSA-MIR-643	ACTTGTATGCTAGCTCAGGTAG	0.0282045
MIR-644_HSA-MIR-644	AGTGTGGCTTTCTTAGAGC	0.542438
MIR-645_HSA-MIR-645	TCTAGGCTGGTACTGCTGA	0.792735
MIR-646_HSA-MIR-646	AAGCAGCTGCCTCTGAGGC	0.578556
MIR-647_HSA-MIR-647	GTGGCTGCACTCACTTCCTTC	1.16536
MIR-648_HSA-MIR-648	AAGTGTGCAGGGCACTGGT	0.00703898
MIR-649_HSA-MIR-649	AAACCTGTGTTGTTCAAGAGTC	0.0338357
MIR-650_HSA-MIR-650	AGGAGGCAGCGCTCTCAGGAC	0.330978
MIR-651_HSA-MIR-651	TTTAGGATAAGCTTGACTTTTG	0.152236
MIR-652_HSA-MIR-652_MMU-MIR-652_RNO-MIR-652_(EDITED_VERSION)	AATGGCGCCACTAGGGTTGTGT	0.175004
MIR-653_HSA-MIR-653_MMU-MIR-653	GTGTTGAAACAATCTCTACTG	0.0219907
MIR-653_RNO-MIR-653	GTGTTGAAACATTCTCTACTG	0.0210199
MIR-654-3P_HSA-MIR-654-3P_MMU-MIR-654-3P	TATGTCTGCTGACCATCACCTT	1.00832
MIR-654-3P_RNO-MIR-654-3P	TATGTCTGCTGACCGTCACCTT	0.605255
MIR-654-5P_HSA-MIR-654-5P	TGGTGGGCCGCAGAACATGTGC	2.8721
MIR-654-5P_MMU-MIR-654-5P	TGGTAAGCTGCAGAACATGTGT	1.87742
MIR-654-5P_RNO-MIR-654-5P	TGGTGAACTGCAGAACATGTGT	4.01047
MIR-655_HSA-MIR-655	ATAATACATGGTTAACCTCTTT	0.10908
MIR-656_HSA-MIR-656	AATATTATACAGTCAACCTCT	0.235927
MIR-657_HSA-MIR-657	GGCAGGTTCTCACCCTCTCTAGG	0.00592245
MIR-658_HSA-MIR-658	GGCGGAGGGAAGTAGGTCCGTTGGT	0.69283
MIR-659_HSA-MIR-659	CTTGGTTCAGGGAGGGTCCCCA	0.655887
MIR-660_HSA-MIR-660	TACCCATTGCATATCGGAGTTG	0.022282
MIR-661_HSA-MIR-661	TGCCTGGGTCTCTGGCCTGCGCGT	0.00786424
MIR-662_HSA-MIR-662	TCCCACGTTGTGGCCCAGCAG	0.0112624
MIR-663_HSA-MIR-663	AGGCGGGGCGCCGCGGGACCGC	0.0882057
MIR-664-3P_RNO-MIR-664_MMU-MIR-664	TATTCATTTACTCCCCAGCCTA	0.558458
MIR-665_HSA-MIR-665	ACCAGGAGGCTGAGGCCCCT	0.00815551
MIR-665_MMU-MIR-665_RNO-MIR-665.	ACCAGGAGGCTGAGGTCCCT	0.211703
MIR-666-3P_MMU-MIR-666-3P_RNO-MIR-666-3P	GGCTGCAGCGTGATCGCCTGCT	0.00436902
MIR-666-5P_MMU-MIR-666-5P	AGCGGGCACAGCTGTGAGAGCC	3.59571
MIR-667_MMU-MIR-667_RNO-MIR-667	TGACACCTGCCACCCAGCCCAAG	0.0275248
MIR-668_HSA-MIR-668_MMU-MIR-668_RNO-MIR-668	TGTCACTCGGCTCGGCCCACTACC	1.66382
MIR-669A_MMU-MIR-669A	AGTTGTGTGTGCATGTTCATGT	0.0144663
MIR-669B_MMU-MIR-669B	AGTTTTGTGTGCATGTGCATGT	0.0252432
MIR-669C_MMU-MIR-669C	ATAGTTGTGTGTGGATGTGTGT	7.96356
MIR-670_MMU-MIR-670	ATCCCTGAGTGTATGTGGTGAA	0.132333
MIR-671-3P_HSA-MIR-671-3P_MMU-MIR-671-3P_RNO-MIR-671	TCCGGTTCTCAGGGCTCCACC	4.5615
MIR-671-5P_HSA-MIR-671-5P_MMU-MIR-671-5P_RNO-MIR-671-5P.	AGGAAGCCCTGGAGGGGCTGGAG	0.0245636
MIR-672_MMU-MIR-672_RNO-MIR-672	TGAGGTTGGTGTACTGTGTGTGA	3.26007
MIR-673-3P_MMU-MIR-673-3P	TCCGGGGCTGAGTTCTGTGCACC	2.60942
MIR-673-3P_RNO-MIR-673-3P	TCCGGGACTGAGTTCTGTGCACC	0.606323
MIR-673-5P_MMU-MIR-673-5P	CTCACAGCTCTGGTCCTTGGAG	0.165732
MIR-673-5P_RNO-MIR-673	CTCACAGCTCCGGTCCTTGGAG	0.0831085
MIR-674_MMU-MIR-674_RNO-MIR-674-5P	GCACTGAGATGGGAGTGGTGTA	0.105196
MIR-674*_MMU-MIR-674*_RNO-MIR-674-3P	CACAGCTCCCATCTCAGAACAA	0.221704
MIR-675_HSA-MIR-675	TGGTGCGGAGAGGGCCCACAGTG	2.46272
MIR-675-3P_MMU-MIR-675-3P_(MMU-MIR-675*)	CTGTATGCCCTAACCGCTCAGT	0.0156314
MIR-675-5P_MMU-MIR-675-5P_(MMU-MIR-675)_RNO-MIR-675	TGGTGCGGAAAGGGCCCACAGT	3.3456
MIR-676_MMU-MIR-676	CCGTCCTGAGGTTGTTGAGCT	0.523215
MIR-676*_MMU-MIR-676*	ACTCTACAACCTTAGGACTTGC	2.29942
MIR-677_MMU-MIR-677	TTCAGTGATGATTAGCTTCTGA	0.262044
MIR-678_MMU-MIR-678	GTCTCGGTGCAAGGACTGGAGG	4.56587
MIR-679_MMU-MIR-679	GGACTGTGAGGTGACTCTTGGT	1.88082
MIR-680_MMU-MIR-680	GGGCATCTGCTGACATGGGGG	0.0295152
MIR-681_MMU-MIR-681	CAGCCTCGCTGGCAGGCAGCT	0.0150974
MIR-682_MMU-MIR-682	CTGCAGTCACAGTGAAGTCTG	0.157722
MIR-683_MMU-MIR-683	CCTGCTGTAAGCTGTGTCCTC	0.356609
MIR-684_MMU-MIR-684	AGTTTTCCCTTCAAGTCAA	0.0113109
MIR-685_MMU-MIR-685_RNO-MIR-685	TCAATGGCTGAGGTGAGGCAC	1.44299
MIR-686_MMU-MIR-686	ATTGCTTCCCAGACGGTGAAGA	0.0447097
MIR-687_MMU-MIR-687	CTATCCTGGAATGCAGCAATGA	1.91824
MIR-688_MMU-MIR-688	TCGCAGGCGACTACTTATTC	0.402387
MIR-689_MMU-MIR-689	CGTCCCCGCTCGGCGGGGTCC	0.00281559
MIR-690_MMU-MIR-690	AAAGGCTAGGCTCACAACCAAA	3.28968
MIR-691_MMU-MIR-691	ATTCCTGAAGAGAGGCAGAAAA	0.227286
MIR-692_MMU-MIR-692	ATCTCTTTGAGCGCCTCACTC	0.834192
MIR-693-3P_MMU-MIR-693-3P	GCAGCTTTCAGATGTGGCTGTAA	0.016311
MIR-693-5P_MMU-MIR-693-5P	CAGCCACATCCGAAAGTTTTC	0.0658266
MIR-694_MMU-MIR-694	CTGAAAATGTTGCCTGAAG	0.464476
MIR-695_MMU-MIR-695	AGATTGGGCATAGGTGACTGAA	6.84893
MIR-696_MMU-MIR-696	GCGTGTGCTTGCTGTGGG	4.0497
MIR-697_MMU-MIR-697	AACATCCTGGTCCTGTGGAGA	8.60329
MIR-698_MMU-MIR-698	CATTCTCGTTTCCTTCCCT	0.822736
MIR-699_MMU-MIR-699_(DELETED_IN_MIRBASE_13.0)	AGGCAGTGCGACCTGGCTCG	0.297967
MIR-7_HSA-MIR-7_MMU-MIR-7A_RNO-MIR-7A	TGGAAGACTAGTGATTTTGTTGT	2.41476
MIR-7*_RNO-MIR-7A*_HSA-MIR-7-1*_MMU-MIR-7A*	CAACAAATCACAGTCTGCCATA	0.416708
MIR-700_MMU-MIR-700	CACGCGGGAACCGAGTCCACC	0.62045
MIR-701_MMU-MIR-701	TTAGCCGCTGAAATAGATGGA	0.0848561
MIR-702_MMU-MIR-702	TGCCCACCCTTTACCCCGCTC	0.0313113
MIR-703_MMU-MIR-703	AAAACCTTCAGAAGGAAAGAA	0.042331
MIR-704_MMU-MIR-704	AGACATGTGCTCTGCTCCTAG	1.44595
MIR-705_MMU-MIR-705	GGTGGGAGGTGGGGTGGGCA	0.0460204
MIR-706_MMU-MIR-706	AGAGAAACCCTGTCTCAAAAAA	0.00364085
MIR-707_MMU-MIR-707	CAGTCATGCCGCTTGCCTACG	0.022282
MIR-708_HSA-MIR-708_MMU-MIR-708_RNO-MIR-708	AAGGAGCTTACAATCTAGCTGGG	0.493845
MIR-708*_HSA-MIR-708*_RNO-MIR-708*_MMU-MIR-708*	CAACTAGACTGTGAGCTTCTAG	0.112235
MIR-709_MMU-MIR-709	GGAGGCAGAGGCAGGAGGA	0.0628168
MIR-710_MMU-MIR-710	CCAAGTCTTGGGGAGAGTTGAG	0.191703
MIR-711_MMU-MIR-711	GGGACCCGGGGAGAGATGTAAG	7.74438
MIR-712_MMU-MIR-712	CTCCTTCACCCGGGCGGTACC	0.325249
MIR-712*_MMU-MIR-712*	TGCGAGTCACCCCCGGGTGTTG	0.0215053
MIR-713_MMU-MIR-713	TGCACTGAAGGCACACAGC	0.471515
MIR-714_MMU-MIR-714	CGACGAGGGCCGGTCGGTCGC	1.53416
MIR-715_MMU-MIR-715	CTCCGTGCACACCCCCGCGTG	0.0266996
MIR-717_MMU-MIR-717	CTCAGACAGAGATACCTTCTCT	0.114274
MIR-718_MMU-MIR-718	CTTCCGCCCGGCCGGGTGTCG	0.0290783
MIR-719_MMU-MIR-719	ATCTCGGCTACAGAAAAATGTT	4.43359
MIR-720_MMU-MIR-720_HSA-MIR-720	ATCTCGCTGGGGCCTCCA	1.36663
MIR-721_MMU-MIR-721	CAGTGCAATTAAAAGGGGGAA	0.0248063
MIR-741-3P_MMU-MIR-741	TGAGAGATGCCATTCTATGTAGA	1.21512
MIR-741-3P_RNO-MIR-741	TGAAAGATGCCACGCTATGTAGA	1.99126
MIR-742_MMU-MIR-742	GAAAGCCACCATGCTGGGTAAA	0.00407775
MIR-742_RNO-MIR-742	GAAAGCCACCATGTTGGGTAAA	0.00218451
MIR-742*_MMU-MIR-742*_RNO-MIR-742-5P	TACTCACATGGTTGCTAATCA	0.143838
MIR-743A_MMU-MIR-743A	GAAAGACACCAAGCTGAGTAGA	0.977059
MIR-743A_RNO-MIR-743A	GAAAGACGCCAAACTGGGTAGA	1.80931
MIR-743B-3P_MMU-MIR-743B-3P	GAAAGACATCATGCTGAATAGA	1.08823
MIR-743B-3P_RNO-MIR-743B	GAAAGACACCATACTGAATAGA	1.44911
MIR-743B-5P_MMU-MIR-743B-5P_RNO-MIR-743B-5P	TGTTCAGACTGGTGTCCATCA	5.98265
MIR-744_HSA-MIR-744_MMU-MIR-744_RNO-MIR-744	TGCGGGGCTAGGGCTAACAGCA	0.941427
MIR-758_HSA-MIR-758_MMU-MIR-758_RNO-MIR-758	TTTGTGACCTGGTCCACTAACC	0.091798
MIR-759_MMU-MIR-759_HSA-MIR-759_RNO-MIR-759	GCAGAGTGCAAACAATTTTGAC	0.0422824
MIR-760-3P_HSA-MIR-760_MMU-MIR-760_RNO-MIR-760-3P.	CGGCTCTGGGTCTGTGGGGA	0.249957
MIR-761_MMU-MIR-761_HSA-MIR-761_RNO-MIR-761	GCAGCAGGGTGAAACTGACACA	0.379377
MIR-762_MMU-MIR-762	GGGGCTGGGGCCGGGACAGAGC	1.63353
MIR-763_MMU-MIR-763	CCAGCTGGGAAGAACCAGTGGC	0.0175246
MIR-764-3P_MMU-MIR-764-3P	AGGAGGCCATAGTGGCAACTGT	0.0127187
MIR-764-5P_MMU-MIR-764-5P_RNO-MIR-764	GGTGCTCACATGTCCTCCT	0.0217966
MIR-765_HSA-MIR-765	TGGAGGAGAAGGAAGGTGATG	1.04891
MIR-766_HSA-MIR-766	ACTCCAGCCCCACAGCCTCAGC	0.0476223
MIR-767-3P_HSA-MIR-767-3P	TCTGCTCATACCCCATGGTTTCT	0.0500496
MIR-767-5P_HSA-MIR-767-5P_MMU-MIR-767	TGCACCATGGTTGTCTGAGCATG	1.08128
MIR-768-3P_HSA-MIR-768-3P_(DELETED_IN_MIRBASE_12.0)	TCACAATGCTGACACTCAAACTGCTGAC	0.340056
MIR-768-5P_HSA-MIR-768-5P_(DELETED_IN_MIRBASE_12.0)	GTTGGAGGATGAAAGTACGGAGTGAT	3.05031
MIR-769-3P_HSA-MIR-769-3P	CTGGGATCTCCGGGGTCTTGGTT	0.341269
MIR-769-5P_HSA-MIR-769-5P	TGAGACCTCTGGGTTCTGAGCT	3.00788
MIR-770-3P_HSA-MIR-770-3P	CGTGGGCCTGATGTGGTGCTGG	0.120245
MIR-770-3P_MMU-MIR-770-3P_RNO-MIR-770-3P	CGTGGGCCTGACGTGGAGCTGG	2.43088
MIR-770-5P_HSA-MIR-770-5P	AGTACCACGTGTCAGGGCCACA	0.0870406
MIR-770-5P_MMU-MIR-770-5P_RNO-MIR-770-5P	AGCACCACGTGTCTGGGCCACG	0.0133983
MIR-7B_MMU-MIR-7B_RNO-MIR-7B	TGGAAGACTTGTGATTTTGTTGT	1.596
MIR-801_HSA-MIR-801_(DELETED_IN_MIRBASE_11.0)	GATTGCTCTGCGTGCGGAATCGAC	0.328551
MIR-801_MMU-MIR-801_(DELETED_IN_MIRBASE_11.0)	GATTGCTGTGCGTGCGGAATCGAC	0.123206
MIR-802_MMU-MIR-802_HSA-MIR-802_RNO-MIR-802	TCAGTAACAAAGATTCATCCTT	0.04403
MIR-804_MMU-MIR-804	TGTGAGTTGTTCCTCACCTGGA	0.0496127
MIR-805_MMU-MIR-805	GAATTGATCAGGACATAGGG	39.7795
MIR-871_MMU-MIR-871	TATTCAGATTAGTGCCAGTCATG	0.203451
MIR-871_RNO-MIR-871	TATTCAGATTGGTGCCGGTCACA	1.5778
MIR-872_MMU-MIR-872_RNO-MIR-872	AAGGTTACTTGTTAGTTCAGG	1.06653
MIR-873_HSA-MIR-873_MMU-MIR-873_RNO-MIR-873	GCAGGAACTTGTGAGTCTCCT	0.0580109
MIR-874_HSA-MIR-874_MMU-MIR-874_RNO-MIR-874	CTGCCCTGGCCCGAGGGACCGA	0.0134469
MIR-875-3P_HSA-MIR-875-3P	CCTGGAAACACTGAGGTTGTG	0.123206
MIR-875-3P_MMU-MIR-875-3P	CCTGAAAATACTGAGGCTATG	0.0501952
MIR-875-3P_RNO-MIR-875-3P	CCTGAAAACACTGAGGCTGCG	0.521613
MIR-875-5P_HSA-MIR-875-5P_MMU-MIR-875-5P_RNO-MIR-875	TATACCTCAGTTTTATCAGGTG	0.00577682
MIR-876-3P_HSA-MIR-876-3P	TGGTGGTTTACAAAGTAATTCA	0.189082
MIR-876-3P_MMU-MIR-876-3P	TAGTGGTTTACAAAGTAATTCA	0.179955
MIR-876-3P_RNO-MIR-876-3P	TGGTGGTTTGCAAAGTAATTCA	1.03313
MIR-876-5P_HSA-MIR-876-5P	TGGATTTCTTTGTGAATCACCA	0.00762152
MIR-876-5P_MMU-MIR-876-5P	TGGATTTCTCTGTGAATCACTA	0.146654
MIR-876-5P_RNO-MIR-876	TGGATTTCTCTGTGAATCACCA	0.0564089
MIR-877_HSA-MIR-877_MMU-MIR-877_RNO-MIR-877	GTAGAGGAGATGGCGCAGGG	0.0594187
MIR-878-3P_MMU-MIR-878-3P	GCATGACACCACACTGGGTAGA	0.375105
MIR-878-3P_RNO-MIR-878-3P	GCATGACACCATACTGGGTAGA	0.11141
MIR-878-5P_MMU-MIR-878-5P	TATCTAGTTGGATGTCAAGACA	8.21129
MIR-878-5P_RNO-MIR-878	TATCTAGTTGGCTGTCAGTCA	1.46076
MIR-879_MMU-MIR-879_RNO-MIR-879	AGAGGCTTATAGCTCTAAGCC	0.0355347
MIR-880_MMU-MIR-880	TACTCCATCCTCTCTGAGTAGA	0.574818
MIR-880_RNO-MIR-880	TACTCCATTCATTCTGAGTAGA	0.152236
MIR-881_MMU-MIR-881	AACTGTGTCTTTTCTGAATAGA	7.31879
MIR-881_RNO-MIR-881	AACTGTGGCATTTCTGAATAGA	5.96333
MIR-882_MMU-MIR-882	AGGAGAGAGTTAGCGCATTAGT	1.03361
MIR-882A_RNO-MIR-882A	ATGGGAATGTTAGAGCATTAGC	12.1936
MIR-882B_RNO-MIR-882B	ATGGCAATGTTAGAGCATTAGC	2.34354
MIR-883A-3P_MMU-MIR-883A-3P	TAACTGCAACAGCTCTCAGTAT	0.439475
MIR-883B-3P_MMU-MIR-883B-3P_RNO-MIR-883	TAACTGCAACATCTCTCAGTAT	0.0904873
MIR-883B-5P_MMU-MIR-883B-5P	TACTGAGAATGGGTAGCAGTCA	1.39231
MIR-885-3P_HSA-MIR-885-3P	AGGCAGCGGGGTGTAGTGGATA	1.70858
MIR-885-5P_HSA-MIR-885-5P	TCCATTACACTACCCTGCCTCT	0.320444
MIR-886-3P_HSA-MIR-886-3P	CGCGGGTGCTTACTGACCCTT	0.00660208
MIR-886-5P_HSA-MIR-886-5P	CGGGTCGGAGTTAGCTCAAGCGG	23.4928
MIR-887_HSA-MIR-887	GTGAACGGGCGCCATCCCGAGG	0.0579138
MIR-888_HSA-MIR-888	TACTCAAAAAGCTGTCAGTCA	0.685451
MIR-888*_HSA-MIR-888*	GACTGACACCTCTTTGGGTGAA	0.00490301
MIR-889_HSA-MIR-889	TTAATATCGGACAACCATTGT	19.2169
MIR-890_HSA-MIR-890	TACTTGGAAAGGCATCAGTTG	0.755258
MIR-891A_HSA-MIR-891A	TGCAACGAACCTGAGCCACTGA	3.88105
MIR-891B_HSA-MIR-891B	TGCAACTTACCTGAGTCATTGA	0.0597585
MIR-892A_HSA-MIR-892A	CACTGTGTCCTTTCTGCGTAG	0.152188
MIR-892B_HSA-MIR-892B	CACTGGCTCCTTTCTGGGTAGA	0.218597
MIR-9_HSA-MIR-9_MMU-MIR-9_RNO-MIR-9	TCTTTGGTTATCTAGCTGTATGA	5.42924
MIR-9*_MMU-MIR-9*_HSA-MIR-9*_RNO-MIR-9*	TAAAGCTAGATAACCGAAAGT	0.0236413
MIR-92A_HSA-MIR-92A_MMU-MIR-92A_RNO-MIR-92A.	TATTGCACTTGTCCCGGCCTGT	0.580789
MIR-92B_HSA-MIR-92B_MMU-MIR-92B_RNO-MIR-92B	TATTGCACTCGTCCCGGCCTCC	0.66215
MIR-93_HSA-MIR-93_MMU-MIR-93_RNO-MIR-93	CAAAGTGCTGTTCGTGCAGGTAG	0.284763
MIR-95_HSA-MIR-95	TTCAACGGGTATTTATTGAGCA	2.0683
MIR-96_HSA-MIR-96_MMU-MIR-96_RNO-MIR-96	TTTGGCACTAGCACATTTTTGCT	0.042331
MIR-98_HSA-MIR-98_MMU-MIR-98_RNO-MIR-98	TGAGGTAGTAAGTTGTATTGTT	1.88082
MIR-99A_HSA-MIR-99A_MMU-MIR-99A_RNO-MIR-99A	AACCCGTAGATCCGATCTTGTG	0.197334
MIR-99B_HSA-MIR-99B_MMU-MIR-99B_RNO-MIR-99B	CACCCGTAGAACCGACCTTGCG	0.5554
RLCV-MIR-RL1-1_RLCV-MIR-RL1-1	TAACCTGATCAGCCCCGGGGTT	0.0969923
RLCV-MIR-RL1-10_RLCV-MIR-RL1-10	TAGTGCGCCGGTGACCTGATAG	1.52736
RLCV-MIR-RL1-11_RLCV-MIR-RL1-11	TGACACTCGATAGGATACGGGG	2.11111
RLCV-MIR-RL1-12-3P_RLCV-MIR-RL1-12-3P	AACGGTGCATGGACTGGCTAGA	4.45252
RLCV-MIR-RL1-12-5P_RLCV-MIR-RL1-12-5P	AGACCAGACCATGCACAGTGGG	0.016845
RLCV-MIR-RL1-13_RLCV-MIR-RL1-13	GATCATAGCCAGTGTCCAGGGA	0.267044
RLCV-MIR-RL1-14-3P_RLCV-MIR-RL1-14-3P	TCGCACATCAGGCTGAACGAC	1.61727
RLCV-MIR-RL1-14-5P_RLCV-MIR-RL1-14-5P	TCGGACGGTCTGGTGCGCTTGAT	7.92016
RLCV-MIR-RL1-15_RLCV-MIR-RL1-15	TCCTGTAGAGTATGGGTGTGGTTT	1.73149
RLCV-MIR-RL1-16-3P_RLCV-MIR-RL1-16-3P	CATGAAACACATGGCCTGTTCC	0.265006
RLCV-MIR-RL1-2_RLCV-MIR-RL1-2	TATCTTTTGCGGGGGAATTTCCA	0.973515
RLCV-MIR-RL1-3_RLCV-MIR-RL1-3	CGCACCTCGCCGTCTCTACTGCT	0.819629
RLCV-MIR-RL1-4-3P_RLCV-MIR-RL1-4-3P	CACCACACGATCCACTAGGTCT	0.35059
RLCV-MIR-RL1-4-5P_RLCV-MIR-RL1-4-5P	ACCTAGTAATTGTGCGGTGTT	0.0743219
RLCV-MIR-RL1-5-3P_RLCV-MIR-RL1-5-3P	CGCACCACTTTTCACTAGGTGT	0.00213597
RLCV-MIR-RL1-5-5P_RLCV-MIR-RL1-5-5P	AACCTAGTGCCGGTGATGTGCT	0.573604
RLCV-MIR-RL1-7_RLCV-MIR-RL1-7	CGAGGTAAACATCGGCTTACTG	0.0682053
RLCV-MIR-RL1-8_RLCV-MIR-RL1-8_(MIRBASE_VERSION)	TAAGGTGAATATAGCTGCCCATTG	0.0250491
RLCV-MIR-RL1-9_RLCV-MIR-RL1-9	TCGATGCATGGTCCCCCCTTAGT	0.164664
SV40-MIR-S1-3P_SV40-MIR-S1-3P	GCCTGTTTCATGCCCTGAGT	0.174178
SV40-MIR-S1-5P_SV40-MIR-S1-5P	TGAGGGGCCTGAAATGAGCCTT	0.0235927
